# Supplementary material for: Mycobacterium abscessus pathogenesis identified by phenogenomic analyses
Source: Nat Microbiol. 2022 Aug 25;7(9):1431–41. doi: 10.1038/s41564-022-01204-x (PMC9418003; doi:10.1038/s41564-022-01204-x)
Supplement: Supplementary file 3 — GWAS hits across all phenotypes. [file 41564_2022_1204_MOESM3_ESM.xlsx]

## Sheet: Supplementary Data 1
_______________________________________________________________________________________________________________________________________________________________
Phenotype: Growth d1 Subspecies: M. abscessus all subspecies Number of isolates: 199 Number of variants: 276265 Model: Linear model
NO SIGNIFICANT HITS
_______________________________________________________________________________________________________________________________________________________________
_______________________________________________________________________________________________________________________________________________________________
Phenotype: Growth d1 Subspecies: M. abscessus all subspecies Number of isolates: 199 Number of variants: 276265 Model: Mixed model
NO SIGNIFICANT HITS
_______________________________________________________________________________________________________________________________________________________________
_______________________________________________________________________________________________________________________________________________________________
Phenotype: Growth d1 Subspecies: M. abscessus massiliense Number of isolates: 46 Number of variants: 148845 Model: Linear model
NO SIGNIFICANT HITS
_______________________________________________________________________________________________________________________________________________________________
_______________________________________________________________________________________________________________________________________________________________
Phenotype: Growth d1 Subspecies: M. abscessus massiliense Number of isolates: 46 Number of variants: 148845 Model: Mixed model
Position	Variant	Estimated effect	Gene	Variant Position	Annotation	Uniprot	Pfam	Major > minor	MAF	Beta	p
393894	SYNONYMOUS	Low	MAB_0398c	c.1636C>A; p.Arg546Arg	Exodeoxyribonuclease V, alpha subunit (RecD)	RecBCD enzyme subunit RecD	AAA domain; UvrD-like helicase C-terminal domain	C>A	0.152	-0.0267427	1.6671e-06
_______________________________________________________________________________________________________________________________________________________________
_______________________________________________________________________________________________________________________________________________________________
Phenotype: Growth d1 Subspecies: M. abscessus abscessus Number of isolates: 136 Number of variants: 110397 Model: Linear model
NO SIGNIFICANT HITS
_______________________________________________________________________________________________________________________________________________________________
_______________________________________________________________________________________________________________________________________________________________
Phenotype: Growth d1 Subspecies: M. abscessus abscessus Number of isolates: 136 Number of variants: 110397 Model: Mixed model
NO SIGNIFICANT HITS
_______________________________________________________________________________________________________________________________________________________________
_______________________________________________________________________________________________________________________________________________________________
Phenotype: Growth d10 Subspecies: M. abscessus all subspecies Number of isolates: 266 Number of variants: 268164 Model: Linear model
NO SIGNIFICANT HITS
_______________________________________________________________________________________________________________________________________________________________
_______________________________________________________________________________________________________________________________________________________________
Phenotype: Growth d10 Subspecies: M. abscessus all subspecies Number of isolates: 266 Number of variants: 268164 Model: Mixed model
NO SIGNIFICANT HITS
_______________________________________________________________________________________________________________________________________________________________
_______________________________________________________________________________________________________________________________________________________________
Phenotype: Growth d10 Subspecies: M. abscessus massiliense Number of isolates: 63 Number of variants: 146889 Model: Linear model
Position	Variant	Estimated effect	Gene	Variant Position	Annotation	Uniprot	Pfam	Major > minor	MAF	Beta	p
4661559	SYNONYMOUS	Low	MAB_4575	c.979C>T; p.Leu327Leu	Probable low temperature requirement protein A	Probable low temperature requirement protein A	Bacterial low temperature requirement A protein (LtrA)	C>T	0.73	-24.9177	2.16071e-07
1879924	MISSENSE	High (mCSM: -0.993)	MAB_1881c	c.213A>C; p.Glu71Asp	Putative transcriptional regulator, TetR family	Putative transcriptional regulator, TetR family	Bacterial regulatory proteins, tetR family	A>C	0.762	-25.3084	5.1467e-07
1943393	SYNONYMOUS	Low	MAB_1945c	c.1606T>C; p.Leu536Leu	2-oxoglutarate dehydrogenase, E2 component, dihydrolipoamide succinyltransferase	Dihydrolipoamide acetyltransferase component of pyruvate dehydrogenase complex	2-oxoacid dehydrogenases acyltransferase (catalytic domain); Biotin-requiring enzyme; e3 binding domain	T>C	0.762	-25.3084	5.1467e-07
4690874	SYNONYMOUS	Low	MAB_4605c	c.510G>A; p.Leu170Leu	Probable aldehyde dehydrogenase	Aldehyde dehydrogenase	Aldehyde dehydrogenase family	G>A	0.746	-24.7641	5.14698e-07
4692556	SYNONYMOUS	Low	MAB_4607c	c.849T>C; p.Gly283Gly	Hypothetical protein	Putative S-adenosyl-L-methionine-dependent methyltransferase MAB_4607c	Leucine carboxyl methyltransferase	T>C	0.746	-24.7641	5.14698e-07
4693132	SYNONYMOUS	Low	MAB_4607c	c.273C>T; p.Phe91Phe	Hypothetical protein	Putative S-adenosyl-L-methionine-dependent methyltransferase MAB_4607c	Leucine carboxyl methyltransferase	C>T	0.746	-24.7641	5.14698e-07
4693504	UPSTREAM	Low	MAB_4603c	c.-4481C>T;	Probable oxidoreductase	Probable oxidoreductase	Alcohol dehydrogenase GroES-like domain; Zinc-binding dehydrogenase	G>A	0.746	-24.7641	5.14698e-07
4686719	SYNONYMOUS	Low	MAB_4601c	c.526C>T; p.Leu176Leu	Putative YrbE family protein	Putative YrbE family protein	Permease MlaE	C>T	0.73	-23.5368	1.35682e-06
4677632	SYNONYMOUS	Low	MAB_4593c	c.564C>T; p.Val188Val	Hypothetical protein	Uncharacterized protein		C>T	0.73	-23.5095	1.40414e-06
1874356	SYNONYMOUS	Low	MAB_1876c	c.1023C>T; p.Gly341Gly	Probable propionyl-CoA carboxylase beta chain 6	Probable propionyl-CoA carboxylase beta chain 6	Carboxyl transferase domain	C>T	0.778	-25.0058	1.56934e-06
1874539	SYNONYMOUS	Low	MAB_1876c	c.840C>G; p.Thr280Thr	Probable propionyl-CoA carboxylase beta chain 6	Probable propionyl-CoA carboxylase beta chain 6	Carboxyl transferase domain	C>G	0.778	-25.0058	1.56934e-06
4679786	SYNONYMOUS	Low	MAB_4595c	c.990C>T; p.Asp330Asp	Putative Mce family protein	Putative Mce family protein	MlaD protein	C>T	0.714	-22.9937	1.60672e-06
4709837	MISSENSE	High (mCSM: -1.715166667)	MAB_4623c	c.725C>G; p.Thr242Ser	5-methyltetrahydropteroyltriglutamate--homocysteine S-methyltransferase	5-methyltetrahydropteroyltriglutamate--homocysteine methyltransferase	Cobalamin-independent synthase, Catalytic domain; Cobalamin-independent synthase, N-terminal domain	C>G	0.667	-22.0033	1.67602e-06
4651969	SYNONYMOUS	Low	MAB_4566c	c.354C>T; p.Gly118Gly	Putative Mce family protein	Putative Mce family protein	MlaD protein	C>T	0.746	-23.7581	1.82768e-06
4656341	MISSENSE	Moderate (mCSM: -0.132)	MAB_4569c	c.371C>T; p.Ala124Val	Probable fatty-acid-CoA ligase FadD	Probable fatty-acid-CoA ligase FadD	AMP-binding enzyme; AMP-binding enzyme C-terminal domain	C>T	0.762	-24.0967	2.2686e-06
_______________________________________________________________________________________________________________________________________________________________
_______________________________________________________________________________________________________________________________________________________________
Phenotype: Growth d10 Subspecies: M. abscessus massiliense Number of isolates: 63 Number of variants: 146889 Model: Mixed model
Position	Variant	Estimated effect	Gene	Variant Position	Annotation	Uniprot	Pfam	Major > minor	MAF	Beta	p
4661559	SYNONYMOUS	Low	MAB_4575	c.979C>T; p.Leu327Leu	Probable low temperature requirement protein A	Probable low temperature requirement protein A	Bacterial low temperature requirement A protein (LtrA)	C>T	0.73	-25.2293	3.10834e-07
1879924	MISSENSE	High (mCSM: -0.993)	MAB_1881c	c.213A>C; p.Glu71Asp	Putative transcriptional regulator, TetR family	Putative transcriptional regulator, TetR family	Bacterial regulatory proteins, tetR family	A>C	0.762	-25.3085	5.14766e-07
1943393	SYNONYMOUS	Low	MAB_1945c	c.1606T>C; p.Leu536Leu	2-oxoglutarate dehydrogenase, E2 component, dihydrolipoamide succinyltransferase	Dihydrolipoamide acetyltransferase component of pyruvate dehydrogenase complex	2-oxoacid dehydrogenases acyltransferase (catalytic domain); Biotin-requiring enzyme; e3 binding domain	T>C	0.762	-25.3085	5.14766e-07
4690874	SYNONYMOUS	Low	MAB_4605c	c.510G>A; p.Leu170Leu	Probable aldehyde dehydrogenase	Aldehyde dehydrogenase	Aldehyde dehydrogenase family	G>A	0.746	-24.7642	5.14789e-07
4692556	SYNONYMOUS	Low	MAB_4607c	c.849T>C; p.Gly283Gly	Hypothetical protein	Putative S-adenosyl-L-methionine-dependent methyltransferase MAB_4607c	Leucine carboxyl methyltransferase	T>C	0.746	-24.7642	5.14789e-07
4693132	SYNONYMOUS	Low	MAB_4607c	c.273C>T; p.Phe91Phe	Hypothetical protein	Putative S-adenosyl-L-methionine-dependent methyltransferase MAB_4607c	Leucine carboxyl methyltransferase	C>T	0.746	-24.7642	5.14789e-07
4693504	UPSTREAM	Low	MAB_4603c	c.-4481C>T;	Probable oxidoreductase	Probable oxidoreductase	Alcohol dehydrogenase GroES-like domain; Zinc-binding dehydrogenase	G>A	0.746	-24.7642	5.14789e-07
4686719	SYNONYMOUS	Low	MAB_4601c	c.526C>T; p.Leu176Leu	Putative YrbE family protein	Putative YrbE family protein	Permease MlaE	C>T	0.73	-23.5368	1.35712e-06
4677632	SYNONYMOUS	Low	MAB_4593c	c.564C>T; p.Val188Val	Hypothetical protein	Uncharacterized protein		C>T	0.73	-23.5385	1.47284e-06
4651969	SYNONYMOUS	Low	MAB_4566c	c.354C>T; p.Gly118Gly	Putative Mce family protein	Putative Mce family protein	MlaD protein	C>T	0.746	-23.7581	1.82805e-06
1874356	SYNONYMOUS	Low	MAB_1876c	c.1023C>T; p.Gly341Gly	Probable propionyl-CoA carboxylase beta chain 6	Probable propionyl-CoA carboxylase beta chain 6	Carboxyl transferase domain	C>T	0.778	-25.1798	2.10864e-06
1874539	SYNONYMOUS	Low	MAB_1876c	c.840C>G; p.Thr280Thr	Probable propionyl-CoA carboxylase beta chain 6	Probable propionyl-CoA carboxylase beta chain 6	Carboxyl transferase domain	C>G	0.778	-25.1798	2.10864e-06
4679786	SYNONYMOUS	Low	MAB_4595c	c.990C>T; p.Asp330Asp	Putative Mce family protein	Putative Mce family protein	MlaD protein	C>T	0.714	-23.2253	2.31895e-06
_______________________________________________________________________________________________________________________________________________________________
_______________________________________________________________________________________________________________________________________________________________
Phenotype: Growth d10 Subspecies: M. abscessus abscessus Number of isolates: 184 Number of variants: 109237 Model: Linear model
NO SIGNIFICANT HITS
_______________________________________________________________________________________________________________________________________________________________
_______________________________________________________________________________________________________________________________________________________________
Phenotype: Growth d10 Subspecies: M. abscessus abscessus Number of isolates: 184 Number of variants: 109237 Model: Mixed model
NO SIGNIFICANT HITS
_______________________________________________________________________________________________________________________________________________________________
_______________________________________________________________________________________________________________________________________________________________
Phenotype: Growth acetate d1 Subspecies: M. abscessus all subspecies Number of isolates: 172 Number of variants: 263724 Model: Linear model
NO SIGNIFICANT HITS
_______________________________________________________________________________________________________________________________________________________________
_______________________________________________________________________________________________________________________________________________________________
Phenotype: Growth acetate d1 Subspecies: M. abscessus all subspecies Number of isolates: 172 Number of variants: 263724 Model: Mixed model
NO SIGNIFICANT HITS
_______________________________________________________________________________________________________________________________________________________________
_______________________________________________________________________________________________________________________________________________________________
Phenotype: Growth acetate d1 Subspecies: M. abscessus massiliense Number of isolates: 37 Number of variants: 125793 Model: Linear model
NO SIGNIFICANT HITS
_______________________________________________________________________________________________________________________________________________________________
_______________________________________________________________________________________________________________________________________________________________
Phenotype: Growth acetate d1 Subspecies: M. abscessus massiliense Number of isolates: 37 Number of variants: 125793 Model: Mixed model
NO SIGNIFICANT HITS
_______________________________________________________________________________________________________________________________________________________________
_______________________________________________________________________________________________________________________________________________________________
Phenotype: Growth acetate d1 Subspecies: M. abscessus abscessus Number of isolates: 123 Number of variants: 110218 Model: Linear model
NO SIGNIFICANT HITS
_______________________________________________________________________________________________________________________________________________________________
_______________________________________________________________________________________________________________________________________________________________
Phenotype: Growth acetate d1 Subspecies: M. abscessus abscessus Number of isolates: 123 Number of variants: 110218 Model: Mixed model
NO SIGNIFICANT HITS
_______________________________________________________________________________________________________________________________________________________________
_______________________________________________________________________________________________________________________________________________________________
Phenotype: Growth acetate d10 Subspecies: M. abscessus all subspecies Number of isolates: 285 Number of variants: 266676 Model: Linear model
Position	Variant	Estimated effect	Gene	Variant Position	Annotation	Uniprot	Pfam	Major > minor	MAF	Beta	p
4238590	UPSTREAM	Low	MAB_4171c	c.-766G>A;	NADPH-ferredoxin reductase FprA	NADPH-ferredoxin reductase FprA	Pyridine nucleotide-disulphide oxidoreductase	C>T	0.049	8.01213	8.86827e-08
3510416	SYNONYMOUS	Low	MAB_3470c	c.1479G>A; p.Thr493Thr	Probable acetolactate synthase large subunit IlvB	Probable acetolactate synthase large subunit IlvB	Thiamine pyrophosphate enzyme, C-terminal TPP binding domain; Thiamine pyrophosphate enzyme, N-terminal TPP binding domain; Thiamine pyrophosphate enzyme, central domain	G>A	0.06	7.04425	2.69844e-07
1149778	SYNONYMOUS	Low	MAB_1136	c.192G>A; p.Val64Val	Possible transcriptional regulatory protein TetR	Possible transcriptional regulatory protein TetR	Bacterial regulatory proteins, tetR family; Tetracyclin repressor-like, C-terminal domain	G>A	0.049	7.52595	5.48361e-07
640850	MISSENSE	Moderate (mCSM: not modelled)	MAB_0638c	c.448C>A; p.Leu150Met	Putative CDP-diacylglycerol--serine O-phosphatidyltransferase	Putative CDP-diacylglycerol--serine O-phosphatidyltransferase	CDP-alcohol phosphatidyltransferase	C>A	0.049	7.52595	5.48361e-07
641111	SYNONYMOUS	Low	MAB_0638c	c.187C>T; p.Leu63Leu	Putative CDP-diacylglycerol--serine O-phosphatidyltransferase	Putative CDP-diacylglycerol--serine O-phosphatidyltransferase	CDP-alcohol phosphatidyltransferase	C>T	0.049	7.52595	5.48361e-07
3429605	SYNONYMOUS	Low	MAB_3379	c.1080T>C; p.Ser360Ser	Hypothetical protein	Uncharacterized protein	PQQ-like domain	T>C	0.067	6.48823	6.27626e-07
1334610	MISSENSE	High (mCSM: -1.2895)	MAB_1332	c.629C>A; p.Ala210Glu	Probable fatty-acid-CoA ligase FadD	Probable fatty-acid-CoA ligase FadD	AMP-binding enzyme; AMP-binding enzyme C-terminal domain	C>A	0.053	7.23298	6.63505e-07
1179552	SYNONYMOUS	Low	MAB_1162c	c.183C>G; p.Val61Val	Hypothetical protein	Uncharacterized protein	Cupredoxin-like domain; Imelysin	C>G	0.063	6.62406	7.06891e-07
1179841	MISSENSE	Moderate (mCSM: not modelled)	MAB_1163c	c.781G>A; p.Ala261Thr	Putative iron permease FTR1	Putative iron permease FTR1	Iron permease FTR1 family	G>A	0.063	6.62406	7.06891e-07
1181697	SYNONYMOUS	Low	MAB_1165	c.99A>G; p.Ala33Ala	Probable enolase (Eno)	Enolase	Enolase, C-terminal TIM barrel domain; Enolase, N-terminal domain	A>G	0.063	6.62406	7.06891e-07
401918	SYNONYMOUS	Low	MAB_0400c	c.84T>C; p.Asp28Asp	Exodeoxyribonuclease V, gamma subunit (RecC)	RecBCD enzyme subunit RecC	Exodeoxyribonuclease V, gamma subunit; RecC C-terminal domain	T>C	0.074	6.13826	8.01694e-07
645037	SYNONYMOUS	Low	MAB_0643	c.195G>A; p.Gly65Gly	Putative short-chain dehydrogenase/reductase	Putative short-chain dehydrogenase/reductase	short chain dehydrogenase	G>A	0.053	7.17058	8.35231e-07
2226294	SYNONYMOUS	Low	MAB_2209c	c.843C>T; p.Ala281Ala	Hypothetical protein	S-adenosyl-L-methionine-dependent methyltransferase	Leucine carboxyl methyltransferase	C>T	0.056	6.83948	1.29167e-06
582511	SYNONYMOUS	Low	MAB_0581c	c.234A>C; p.Arg78Arg	Hypothetical protein	Uncharacterized protein		A>C	0.053	7.04604	1.31353e-06
4945040-4945060	LARGE DELETION	High	MAB_4832c	del.471-491	Hypothetical protein	Uncharacterized protein	Protein of unknown function (DUF3558)		0.228	3.70589	1.7641e-06
5001150-5001170	LARGE DELETION	High	MAB_4893c	del.1475-1495	Integrase/transposase	Integrase/transposase	Helix-turn-helix domain; Integrase core domain		0.2	3.88193	1.82622e-06
1134138	SYNONYMOUS	Low	MAB_1123	c.195C>T; p.Arg65Arg	Hypothetical protein	Ribosomal RNA small subunit methyltransferase I	Tetrapyrrole (Corrin/Porphyrin) Methylases	C>T	0.053	6.93776	1.9334e-06
1134547	SYNONYMOUS	Low	MAB_1123	c.604C>T; p.Leu202Leu	Hypothetical protein	Ribosomal RNA small subunit methyltransferase I	Tetrapyrrole (Corrin/Porphyrin) Methylases	C>T	0.053	6.93776	1.9334e-06
1134897	MISSENSE	High (mCSM: -0.9505)	MAB_1124c	c.1121G>A; p.Gly374Asp	Probable para-aminobenzoate synthase component I	Probable para-aminobenzoate synthase component I	chorismate binding enzyme	G>A	0.053	6.93776	1.9334e-06
2894257	SYNONYMOUS	Low	MAB_2845	c.357C>T; p.Ser119Ser	Probable trans-aconitate methyltransferase	Probable trans-aconitate methyltransferase	Methyltransferase domain	C>T	0.042	7.7036	1.9979e-06
3170078	SYNONYMOUS	Low	MAB_3131c	c.2472T>C; p.Ile824Ile	Translation initiation factor IF-2 (InfB)	Translation initiation factor IF-2	Elongation factor Tu GTP binding domain; Translation initiation factor IF-2, N-terminal region; Translation-initiation factor 2	T>C	0.053	6.92277	2.03865e-06
3170594	SYNONYMOUS	Low	MAB_3131c	c.1956C>T; p.Val652Val	Translation initiation factor IF-2 (InfB)	Translation initiation factor IF-2	Elongation factor Tu GTP binding domain; Translation initiation factor IF-2, N-terminal region; Translation-initiation factor 2	C>T	0.053	6.92277	2.03865e-06
1186611	SYNONYMOUS	Low	MAB_1170	c.555T>C; p.His185His	Hypothetical protein	Probable membrane transporter protein	Sulfite exporter TauE/SafE	T>C	0.067	6.18892	2.10562e-06
1186862	MISSENSE	Moderate (mCSM: not modelled)	MAB_1170	c.806A>G; p.Lys269Arg	Hypothetical protein	Probable membrane transporter protein	Sulfite exporter TauE/SafE	A>G	0.067	6.18892	2.10562e-06
1186870	MISSENSE	Moderate (mCSM: not modelled)	MAB_1170	c.814A>C; p.Lys272Gln	Hypothetical protein	Probable membrane transporter protein	Sulfite exporter TauE/SafE	A>C	0.067	6.18892	2.10562e-06
3424311	SYNONYMOUS	Low	MAB_3372	c.393G>A; p.Leu131Leu	Putative transcriptional regulator, TetR family	Putative transcriptional regulator, TetR family	Bacterial regulatory proteins, tetR family; Tetracyclin repressor-like, C-terminal domain	G>A	0.053	6.90746	2.15171e-06
999365	MISSENSE	Moderate (mCSM: not modelled)	MAB_0990c	c.286G>A; p.Ala96Thr	Hypothetical protein	Uncharacterized protein	Domain of unknown function (DUF222)	G>A	0.053	6.90746	2.15171e-06
3334040	SYNONYMOUS	Low	MAB_3294c	c.111C>T; p.Ile37Ile	3-isopropylmalate dehydratase large subunit	3-isopropylmalate dehydratase large subunit	Aconitase family (aconitate hydratase)	C>T	0.042	7.66858	2.23254e-06
2099524	FRAMESHIFT	High	MAB_2099	c.1370dupC; p.Ser458fs	Hypothetical cell division FtsK/SpoIIIE protein	Hypothetical cell division FtsK/SpoIIIE protein	FtsK/SpoIIIE family	A>AC	0.046	7.3752	2.2775e-06
2353382	SYNONYMOUS	Low	MAB_2303	c.75C>T; p.Phe25Phe	Putative membrane protein, MmpL	Putative membrane protein, MmpL	MMPL family	C>T	0.046	7.3752	2.2775e-06
3902424	SYNONYMOUS	Low	MAB_3856c	c.282C>T; p.Thr94Thr	Putative lipoprotein LprB precursor	Putative lipoprotein LprB	Protein of unknown function (DUF3558)	C>T	0.046	7.3752	2.2775e-06
4139579	MISSENSE	High (mCSM: -0.929)	MAB_4095c	c.824A>G; p.Lys275Arg	Isocitrate lyase (AceA)	Isocitrate lyase (AceA)	Isocitrate lyase family	A>G	0.046	7.3752	2.2775e-06
4648575	STOP GAINED	High	MAB_4563c	c.358C>T; p.Gln120*	Putative Mce family protein	Putative Mce family protein	MlaD protein	G>A	0.046	7.3752	2.2775e-06
660596	SYNONYMOUS	Low	MAB_0657	c.657T>C; p.Asp219Asp	Hypothetical protein	Uncharacterized protein		T>C	0.039	7.9676	2.42531e-06
_______________________________________________________________________________________________________________________________________________________________
_______________________________________________________________________________________________________________________________________________________________
Phenotype: Growth acetate d10 Subspecies: M. abscessus all subspecies Number of isolates: 285 Number of variants: 266676 Model: Mixed model
Position	Variant	Estimated effect	Gene	Variant Position	Annotation	Uniprot	Pfam	Major > minor	MAF	Beta	p
4238590	UPSTREAM	Low	MAB_4171c	c.-766G>A;	NADPH-ferredoxin reductase FprA	NADPH-ferredoxin reductase FprA	Pyridine nucleotide-disulphide oxidoreductase	C>T	0.049	9.00154	5.76188e-08
3510416	SYNONYMOUS	Low	MAB_3470c	c.1479G>A; p.Thr493Thr	Probable acetolactate synthase large subunit IlvB	Probable acetolactate synthase large subunit IlvB	Thiamine pyrophosphate enzyme, C-terminal TPP binding domain; Thiamine pyrophosphate enzyme, N-terminal TPP binding domain; Thiamine pyrophosphate enzyme, central domain	G>A	0.06	8.23678	1.44971e-07
401918	SYNONYMOUS	Low	MAB_0400c	c.84T>C; p.Asp28Asp	Exodeoxyribonuclease V, gamma subunit (RecC)	RecBCD enzyme subunit RecC	Exodeoxyribonuclease V, gamma subunit; RecC C-terminal domain	T>C	0.074	7.68576	2.73258e-07
3429605	SYNONYMOUS	Low	MAB_3379	c.1080T>C; p.Ser360Ser	Hypothetical protein	Uncharacterized protein	PQQ-like domain	T>C	0.067	7.74407	2.86403e-07
1179552	SYNONYMOUS	Low	MAB_1162c	c.183C>G; p.Val61Val	Hypothetical protein	Uncharacterized protein	Cupredoxin-like domain; Imelysin	C>G	0.063	7.76272	4.38156e-07
1179841	MISSENSE	Moderate (mCSM: not modelled)	MAB_1163c	c.781G>A; p.Ala261Thr	Putative iron permease FTR1	Putative iron permease FTR1	Iron permease FTR1 family	G>A	0.063	7.76272	4.38156e-07
1181697	SYNONYMOUS	Low	MAB_1165	c.99A>G; p.Ala33Ala	Probable enolase (Eno)	Enolase	Enolase, C-terminal TIM barrel domain; Enolase, N-terminal domain	A>G	0.063	7.76272	4.38156e-07
1149778	SYNONYMOUS	Low	MAB_1136	c.192G>A; p.Val64Val	Possible transcriptional regulatory protein TetR	Possible transcriptional regulatory protein TetR	Bacterial regulatory proteins, tetR family; Tetracyclin repressor-like, C-terminal domain	G>A	0.049	8.46926	5.48181e-07
640850	MISSENSE	Moderate (mCSM: not modelled)	MAB_0638c	c.448C>A; p.Leu150Met	Putative CDP-diacylglycerol--serine O-phosphatidyltransferase	Putative CDP-diacylglycerol--serine O-phosphatidyltransferase	CDP-alcohol phosphatidyltransferase	C>A	0.049	8.46926	5.48181e-07
641111	SYNONYMOUS	Low	MAB_0638c	c.187C>T; p.Leu63Leu	Putative CDP-diacylglycerol--serine O-phosphatidyltransferase	Putative CDP-diacylglycerol--serine O-phosphatidyltransferase	CDP-alcohol phosphatidyltransferase	C>T	0.049	8.46926	5.48181e-07
1334610	MISSENSE	High (mCSM: -1.2895)	MAB_1332	c.629C>A; p.Ala210Glu	Probable fatty-acid-CoA ligase FadD	Probable fatty-acid-CoA ligase FadD	AMP-binding enzyme; AMP-binding enzyme C-terminal domain	C>A	0.053	8.23355	5.63242e-07
645037	SYNONYMOUS	Low	MAB_0643	c.195G>A; p.Gly65Gly	Putative short-chain dehydrogenase/reductase	Putative short-chain dehydrogenase/reductase	short chain dehydrogenase	G>A	0.053	8.10919	6.88863e-07
2226294	SYNONYMOUS	Low	MAB_2209c	c.843C>T; p.Ala281Ala	Hypothetical protein	S-adenosyl-L-methionine-dependent methyltransferase	Leucine carboxyl methyltransferase	C>T	0.056	7.78766	9.72487e-07
582511	SYNONYMOUS	Low	MAB_0581c	c.234A>C; p.Arg78Arg	Hypothetical protein	Uncharacterized protein		A>C	0.053	7.96306	1.12437e-06
1186611	SYNONYMOUS	Low	MAB_1170	c.555T>C; p.His185His	Hypothetical protein	Probable membrane transporter protein	Sulfite exporter TauE/SafE	T>C	0.067	7.28783	1.36635e-06
1186862	MISSENSE	Moderate (mCSM: not modelled)	MAB_1170	c.806A>G; p.Lys269Arg	Hypothetical protein	Probable membrane transporter protein	Sulfite exporter TauE/SafE	A>G	0.067	7.28783	1.36635e-06
1186870	MISSENSE	Moderate (mCSM: not modelled)	MAB_1170	c.814A>C; p.Lys272Gln	Hypothetical protein	Probable membrane transporter protein	Sulfite exporter TauE/SafE	A>C	0.067	7.28783	1.36635e-06
4945040-4945060	LARGE DELETION	High	MAB_4832c	del.471-491	Hypothetical protein	Uncharacterized protein	Protein of unknown function (DUF3558)		0.228	3.70599	1.76485e-06
1134138	SYNONYMOUS	Low	MAB_1123	c.195C>T; p.Arg65Arg	Hypothetical protein	Ribosomal RNA small subunit methyltransferase I	Tetrapyrrole (Corrin/Porphyrin) Methylases	C>T	0.053	7.79825	1.89596e-06
1134547	SYNONYMOUS	Low	MAB_1123	c.604C>T; p.Leu202Leu	Hypothetical protein	Ribosomal RNA small subunit methyltransferase I	Tetrapyrrole (Corrin/Porphyrin) Methylases	C>T	0.053	7.79825	1.89596e-06
1134897	MISSENSE	High (mCSM: -0.9505)	MAB_1124c	c.1121G>A; p.Gly374Asp	Probable para-aminobenzoate synthase component I	Probable para-aminobenzoate synthase component I	chorismate binding enzyme	G>A	0.053	7.79825	1.89596e-06
3424311	SYNONYMOUS	Low	MAB_3372	c.393G>A; p.Leu131Leu	Putative transcriptional regulator, TetR family	Putative transcriptional regulator, TetR family	Bacterial regulatory proteins, tetR family; Tetracyclin repressor-like, C-terminal domain	G>A	0.053	7.78013	1.96328e-06
999365	MISSENSE	Moderate (mCSM: not modelled)	MAB_0990c	c.286G>A; p.Ala96Thr	Hypothetical protein	Uncharacterized protein	Domain of unknown function (DUF222)	G>A	0.053	7.78013	1.96328e-06
3170078	SYNONYMOUS	Low	MAB_3131c	c.2472T>C; p.Ile824Ile	Translation initiation factor IF-2 (InfB)	Translation initiation factor IF-2	Elongation factor Tu GTP binding domain; Translation initiation factor IF-2, N-terminal region; Translation-initiation factor 2	T>C	0.053	7.77754	1.99254e-06
3170594	SYNONYMOUS	Low	MAB_3131c	c.1956C>T; p.Val652Val	Translation initiation factor IF-2 (InfB)	Translation initiation factor IF-2	Elongation factor Tu GTP binding domain; Translation initiation factor IF-2, N-terminal region; Translation-initiation factor 2	C>T	0.053	7.77754	1.99254e-06
2894257	SYNONYMOUS	Low	MAB_2845	c.357C>T; p.Ser119Ser	Probable trans-aconitate methyltransferase	Probable trans-aconitate methyltransferase	Methyltransferase domain	C>T	0.042	8.38946	2.429e-06
_______________________________________________________________________________________________________________________________________________________________
_______________________________________________________________________________________________________________________________________________________________
Phenotype: Growth acetate d10 Subspecies: M. abscessus massiliense Number of isolates: 71 Number of variants: 139035 Model: Linear model
Position	Variant	Estimated effect	Gene	Variant Position	Annotation	Uniprot	Pfam	Major > minor	MAF	Beta	p
2226363	MISSENSE	High (mCSM: -0.80175)	MAB_2209c	c.774G>C; p.Gln258His	Hypothetical protein	S-adenosyl-L-methionine-dependent methyltransferase	Leucine carboxyl methyltransferase	G>C	0.761	-9.17361	6.82149e-09
4133740	MISSENSE	High (mCSM: -0.742333333)	MAB_4090	c.908C>G; p.Thr303Ser	Putative amino-acid permease	Putative amino-acid permease	Amino acid permease	C>G	0.775	-9.18132	1.63864e-08
4133951	SYNONYMOUS	Low	MAB_4090	c.1119C>G; p.Pro373Pro	Putative amino-acid permease	Putative amino-acid permease	Amino acid permease	C>G	0.775	-9.18132	1.63864e-08
4134130	MISSENSE	Moderate (mCSM: -0.419)	MAB_4090	c.1298T>C; p.Leu433Ser	Putative amino-acid permease	Putative amino-acid permease	Amino acid permease	T>C	0.775	-9.18132	1.63864e-08
4134178	MISSENSE	Moderate (mCSM: -0.412)	MAB_4090	c.1346G>A; p.Cys449Tyr	Putative amino-acid permease	Putative amino-acid permease	Amino acid permease	G>A	0.775	-9.18132	1.63864e-08
4134245	SYNONYMOUS	Low	MAB_4090	c.1413T>C; p.Pro471Pro	Putative amino-acid permease	Putative amino-acid permease	Amino acid permease	T>C	0.775	-9.18132	1.63864e-08
4134379	MISSENSE	Moderate (mCSM: not modelled)	MAB_4090	c.1547T>C; p.Val516Ala	Putative amino-acid permease	Putative amino-acid permease	Amino acid permease	T>C	0.775	-9.18132	1.63864e-08
4134700	SYNONYMOUS	Low	MAB_4091	c.318C>T; p.Gly106Gly	Hypothetical protein	Uncharacterized protein	Domain of unknown function (DUF1989)	C>T	0.775	-9.18132	1.63864e-08
4134702	MISSENSE	Moderate (mCSM: not modelled)	MAB_4091	c.320C>T; p.Ala107Val	Hypothetical protein	Uncharacterized protein	Domain of unknown function (DUF1989)	C>T	0.775	-9.18132	1.63864e-08
4134757	SYNONYMOUS	Low	MAB_4091	c.375C>T; p.Asp125Asp	Hypothetical protein	Uncharacterized protein	Domain of unknown function (DUF1989)	C>T	0.775	-9.18132	1.63864e-08
4135284	SYNONYMOUS	Low	MAB_4092	c.102C>T; p.Gly34Gly	Hypothetical protein	Uncharacterized protein	Domain of unknown function (DUF1989)	C>T	0.775	-9.18132	1.63864e-08
4135336	SYNONYMOUS	Low	MAB_4092	c.154T>C; p.Leu52Leu	Hypothetical protein	Uncharacterized protein	Domain of unknown function (DUF1989)	T>C	0.775	-9.18132	1.63864e-08
4135422	SYNONYMOUS	Low	MAB_4092	c.240A>G; p.Thr80Thr	Hypothetical protein	Uncharacterized protein	Domain of unknown function (DUF1989)	A>G	0.775	-9.18132	1.63864e-08
4135668	SYNONYMOUS	Low	MAB_4092	c.486C>T; p.Thr162Thr	Hypothetical protein	Uncharacterized protein	Domain of unknown function (DUF1989)	C>T	0.775	-9.18132	1.63864e-08
4135773	SYNONYMOUS	Low	MAB_4092	c.591A>G; p.Pro197Pro	Hypothetical protein	Uncharacterized protein	Domain of unknown function (DUF1989)	A>G	0.775	-9.18132	1.63864e-08
4135916	SYNONYMOUS	Low	MAB_4093	c.96C>G; p.Pro32Pro	Putative allophanate hydrolase	Putative allophanate hydrolase	Carboxyltransferase domain, subdomain A and B; Carboxyltransferase domain, subdomain C and D	C>G	0.775	-9.18132	1.63864e-08
4135974	MISSENSE	Moderate (mCSM: -0.517)	MAB_4093	c.154C>G; p.Pro52Ala	Putative allophanate hydrolase	Putative allophanate hydrolase	Carboxyltransferase domain, subdomain A and B; Carboxyltransferase domain, subdomain C and D	C>G	0.775	-9.18132	1.63864e-08
4136057	SYNONYMOUS	Low	MAB_4093	c.237T>C; p.Gly79Gly	Putative allophanate hydrolase	Putative allophanate hydrolase	Carboxyltransferase domain, subdomain A and B; Carboxyltransferase domain, subdomain C and D	T>C	0.775	-9.18132	1.63864e-08
3945038	SYNONYMOUS	Low	MAB_3890c	c.234C>T; p.Tyr78Tyr	Probable histidine kinase response regulator	Probable histidine kinase response regulator	GAF domain; Histidine kinase; Histidine kinase-, DNA gyrase B-, and HSP90-like ATPase	C>T	0.704	-8.33867	2.276e-08
4135003	SYNONYMOUS	Low	MAB_4091	c.621T>C; p.Asp207Asp	Hypothetical protein	Uncharacterized protein	Domain of unknown function (DUF1989)	T>C	0.761	-8.91773	2.27936e-08
220051	SYNONYMOUS	Low	MAB_0209	c.393C>T; p.Arg131Arg	Hypothetical protein	Uncharacterized protein		C>T	0.169	9.99291	4.31636e-08
4238590	UPSTREAM	Low	MAB_4171c	c.-766G>A;	NADPH-ferredoxin reductase FprA	NADPH-ferredoxin reductase FprA	Pyridine nucleotide-disulphide oxidoreductase	C>T	0.197	9.36806	5.18134e-08
1264799	SYNONYMOUS	Low	MAB_1257	c.759T>A; p.Val253Val	4-hydroxy-3-methylbut-2-enyl diphosphate reductase	4-hydroxy-3-methylbut-2-enyl diphosphate reductase (HMBPP reductase)	LytB protein	T>A	0.69	-8.01883	6.29784e-08
3510416	SYNONYMOUS	Low	MAB_3470c	c.1479G>A; p.Thr493Thr	Probable acetolactate synthase large subunit IlvB	Probable acetolactate synthase large subunit IlvB	Thiamine pyrophosphate enzyme, C-terminal TPP binding domain; Thiamine pyrophosphate enzyme, N-terminal TPP binding domain; Thiamine pyrophosphate enzyme, central domain	G>A	0.239	8.58094	1.00316e-07
1025518	SYNONYMOUS	Low	MAB_1017c	c.1062A>G; p.Leu354Leu	Probable O-antigen transporter, MOP superfamily	Probable O-antigen transporter, MOP superfamily	Polysaccharide biosynthesis protein	A>G	0.761	-8.56282	1.08293e-07
1025622	MISSENSE	Moderate (mCSM: not modelled)	MAB_1017c	c.958C>G; p.Leu320Val	Probable O-antigen transporter, MOP superfamily	Probable O-antigen transporter, MOP superfamily	Polysaccharide biosynthesis protein	C>G	0.761	-8.56282	1.08293e-07
1740281	UPSTREAM	Low	MAB_1706c	c.-4678G>A;	Hypothetical protein	Uncharacterized protein	TPM domain	C>T	0.761	-8.56282	1.08293e-07
978620-978640	LARGE DELETION	High	MAB_0971	del.62-82	Putative phenylacetic acid degradation-related protein	Putative phenylacetic acid degradation-related protein	Thioesterase superfamily		0.761	-8.56282	1.08293e-07
978630-978650	LARGE DELETION	High	MAB_0971	del.72-92	Putative phenylacetic acid degradation-related protein	Putative phenylacetic acid degradation-related protein	Thioesterase superfamily		0.761	-8.56282	1.08293e-07
978640-978660	LARGE DELETION	High	MAB_0971	del.82-102	Putative phenylacetic acid degradation-related protein	Putative phenylacetic acid degradation-related protein	Thioesterase superfamily		0.761	-8.56282	1.08293e-07
978650-978670	LARGE DELETION	High	MAB_0971	del.92-112	Putative phenylacetic acid degradation-related protein	Putative phenylacetic acid degradation-related protein	Thioesterase superfamily		0.761	-8.56282	1.08293e-07
184723	SYNONYMOUS	Low	MAB_0181	c.879T>C; p.Asp293Asp	Propionyl-CoA carboxylase, beta subunit (PccB)	Propionyl-CoA carboxylase, beta subunit (PccB)	Carboxyl transferase domain	T>C	0.803	-9.15405	1.21822e-07
186117	SYNONYMOUS	Low	MAB_0183c	c.771G>A; p.Ala257Ala	Putative cation transporter	Putative cation transporter	Cation efflux family	G>A	0.803	-9.15405	1.21822e-07
401918	SYNONYMOUS	Low	MAB_0400c	c.84T>C; p.Asp28Asp	Exodeoxyribonuclease V, gamma subunit (RecC)	RecBCD enzyme subunit RecC	Exodeoxyribonuclease V, gamma subunit; RecC C-terminal domain	T>C	0.296	7.93531	1.48864e-07
3505352	START CODON	Low	MAB_3460c	c.1A>C; p.Met1?	Hypothetical protein	Uncharacterized protein	Cell envelope-related transcriptional attenuator domain; LytR cell envelope-related transcriptional attenuator	T>G	0.746	-8.31276	1.56753e-07
1223604	SYNONYMOUS	Low	MAB_1210c	c.396G>C; p.Gly132Gly	Putative short chain dehydrogenase/reductase	Putative short chain dehydrogenase/reductase	short chain dehydrogenase	G>C	0.761	-8.44546	1.76439e-07
3429605	SYNONYMOUS	Low	MAB_3379	c.1080T>C; p.Ser360Ser	Hypothetical protein	Uncharacterized protein	PQQ-like domain	T>C	0.268	8.13491	1.80902e-07
3429876	MISSENSE	Moderate (mCSM: not modelled)	MAB_3380c	c.1090C>G; p.Pro364Ala	Hypothetical protein	Uncharacterized protein	THUMP domain-like	C>G	0.268	8.13491	1.80902e-07
4136123	SYNONYMOUS	Low	MAB_4093	c.303G>C; p.Ala101Ala	Putative allophanate hydrolase	Putative allophanate hydrolase	Carboxyltransferase domain, subdomain A and B; Carboxyltransferase domain, subdomain C and D	G>C	0.761	-8.42547	1.91492e-07
4136177	SYNONYMOUS	Low	MAB_4093	c.357C>T; p.Val119Val	Putative allophanate hydrolase	Putative allophanate hydrolase	Carboxyltransferase domain, subdomain A and B; Carboxyltransferase domain, subdomain C and D	C>T	0.761	-8.42547	1.91492e-07
1179552	SYNONYMOUS	Low	MAB_1162c	c.183C>G; p.Val61Val	Hypothetical protein	Uncharacterized protein	Cupredoxin-like domain; Imelysin	C>G	0.254	8.18239	2.69225e-07
1179841	MISSENSE	Moderate (mCSM: not modelled)	MAB_1163c	c.781G>A; p.Ala261Thr	Putative iron permease FTR1	Putative iron permease FTR1	Iron permease FTR1 family	G>A	0.254	8.18239	2.69225e-07
1181697	SYNONYMOUS	Low	MAB_1165	c.99A>G; p.Ala33Ala	Probable enolase (Eno)	Enolase	Enolase, C-terminal TIM barrel domain; Enolase, N-terminal domain	A>G	0.254	8.18239	2.69225e-07
1021959	SYNONYMOUS	Low	MAB_1013	c.1812A>G; p.Thr604Thr	Hypothetical protein	Uncharacterized protein		A>G	0.746	-8.09761	3.79455e-07
1264571	SYNONYMOUS	Low	MAB_1257	c.531T>A; p.Arg177Arg	4-hydroxy-3-methylbut-2-enyl diphosphate reductase	4-hydroxy-3-methylbut-2-enyl diphosphate reductase (HMBPP reductase)	LytB protein	T>A	0.746	-8.09761	3.79455e-07
1133505	MISSENSE	Moderate (mCSM: not modelled)	MAB_1122c	c.391A>T; p.Met131Leu	Conserved Hypothetical protein (glycosyl transferase?)	Uncharacterized protein	C-terminal four TMM region of protein-O-mannosyltransferase; Dolichyl-phosphate-mannose-protein mannosyltransferase	A>T	0.803	-8.79221	4.74915e-07
1149778	SYNONYMOUS	Low	MAB_1136	c.192G>A; p.Val64Val	Possible transcriptional regulatory protein TetR	Possible transcriptional regulatory protein TetR	Bacterial regulatory proteins, tetR family; Tetracyclin repressor-like, C-terminal domain	G>A	0.197	8.79221	4.74915e-07
1203199	SYNONYMOUS	Low	MAB_1189c	c.387C>T; p.Gly129Gly	Probable methylmalonic acid semialdehyde dehydrogenase MmsA	Probable methylmalonic acid semialdehyde dehydrogenase MmsA	Aldehyde dehydrogenase family	C>T	0.803	-8.79221	4.74915e-07
640850	MISSENSE	Moderate (mCSM: not modelled)	MAB_0638c	c.448C>A; p.Leu150Met	Putative CDP-diacylglycerol--serine O-phosphatidyltransferase	Putative CDP-diacylglycerol--serine O-phosphatidyltransferase	CDP-alcohol phosphatidyltransferase	C>A	0.197	8.79221	4.74915e-07
641111	SYNONYMOUS	Low	MAB_0638c	c.187C>T; p.Leu63Leu	Putative CDP-diacylglycerol--serine O-phosphatidyltransferase	Putative CDP-diacylglycerol--serine O-phosphatidyltransferase	CDP-alcohol phosphatidyltransferase	C>T	0.197	8.79221	4.74915e-07
_______________________________________________________________________________________________________________________________________________________________
_______________________________________________________________________________________________________________________________________________________________
Phenotype: Growth acetate d10 Subspecies: M. abscessus massiliense Number of isolates: 71 Number of variants: 139035 Model: Mixed model
Position	Variant	Estimated effect	Gene	Variant Position	Annotation	Uniprot	Pfam	Major > minor	MAF	Beta	p
2226363	MISSENSE	High (mCSM: -0.80175)	MAB_2209c	c.774G>C; p.Gln258His	Hypothetical protein	S-adenosyl-L-methionine-dependent methyltransferase	Leucine carboxyl methyltransferase	G>C	0.761	-9.17361	6.82594e-09
4133740	MISSENSE	High (mCSM: -0.742333333)	MAB_4090	c.908C>G; p.Thr303Ser	Putative amino-acid permease	Putative amino-acid permease	Amino acid permease	C>G	0.775	-9.18135	1.63971e-08
4133951	SYNONYMOUS	Low	MAB_4090	c.1119C>G; p.Pro373Pro	Putative amino-acid permease	Putative amino-acid permease	Amino acid permease	C>G	0.775	-9.18135	1.63971e-08
4134130	MISSENSE	Moderate (mCSM: -0.419)	MAB_4090	c.1298T>C; p.Leu433Ser	Putative amino-acid permease	Putative amino-acid permease	Amino acid permease	T>C	0.775	-9.18135	1.63971e-08
4134178	MISSENSE	Moderate (mCSM: -0.412)	MAB_4090	c.1346G>A; p.Cys449Tyr	Putative amino-acid permease	Putative amino-acid permease	Amino acid permease	G>A	0.775	-9.18135	1.63971e-08
4134245	SYNONYMOUS	Low	MAB_4090	c.1413T>C; p.Pro471Pro	Putative amino-acid permease	Putative amino-acid permease	Amino acid permease	T>C	0.775	-9.18135	1.63971e-08
4134379	MISSENSE	Moderate (mCSM: not modelled)	MAB_4090	c.1547T>C; p.Val516Ala	Putative amino-acid permease	Putative amino-acid permease	Amino acid permease	T>C	0.775	-9.18135	1.63971e-08
4134700	SYNONYMOUS	Low	MAB_4091	c.318C>T; p.Gly106Gly	Hypothetical protein	Uncharacterized protein	Domain of unknown function (DUF1989)	C>T	0.775	-9.18135	1.63971e-08
4134702	MISSENSE	Moderate (mCSM: not modelled)	MAB_4091	c.320C>T; p.Ala107Val	Hypothetical protein	Uncharacterized protein	Domain of unknown function (DUF1989)	C>T	0.775	-9.18135	1.63971e-08
4134757	SYNONYMOUS	Low	MAB_4091	c.375C>T; p.Asp125Asp	Hypothetical protein	Uncharacterized protein	Domain of unknown function (DUF1989)	C>T	0.775	-9.18135	1.63971e-08
4135284	SYNONYMOUS	Low	MAB_4092	c.102C>T; p.Gly34Gly	Hypothetical protein	Uncharacterized protein	Domain of unknown function (DUF1989)	C>T	0.775	-9.18135	1.63971e-08
4135336	SYNONYMOUS	Low	MAB_4092	c.154T>C; p.Leu52Leu	Hypothetical protein	Uncharacterized protein	Domain of unknown function (DUF1989)	T>C	0.775	-9.18135	1.63971e-08
4135422	SYNONYMOUS	Low	MAB_4092	c.240A>G; p.Thr80Thr	Hypothetical protein	Uncharacterized protein	Domain of unknown function (DUF1989)	A>G	0.775	-9.18135	1.63971e-08
4135668	SYNONYMOUS	Low	MAB_4092	c.486C>T; p.Thr162Thr	Hypothetical protein	Uncharacterized protein	Domain of unknown function (DUF1989)	C>T	0.775	-9.18135	1.63971e-08
4135773	SYNONYMOUS	Low	MAB_4092	c.591A>G; p.Pro197Pro	Hypothetical protein	Uncharacterized protein	Domain of unknown function (DUF1989)	A>G	0.775	-9.18135	1.63971e-08
4135916	SYNONYMOUS	Low	MAB_4093	c.96C>G; p.Pro32Pro	Putative allophanate hydrolase	Putative allophanate hydrolase	Carboxyltransferase domain, subdomain A and B; Carboxyltransferase domain, subdomain C and D	C>G	0.775	-9.18135	1.63971e-08
4135974	MISSENSE	Moderate (mCSM: -0.517)	MAB_4093	c.154C>G; p.Pro52Ala	Putative allophanate hydrolase	Putative allophanate hydrolase	Carboxyltransferase domain, subdomain A and B; Carboxyltransferase domain, subdomain C and D	C>G	0.775	-9.18135	1.63971e-08
4136057	SYNONYMOUS	Low	MAB_4093	c.237T>C; p.Gly79Gly	Putative allophanate hydrolase	Putative allophanate hydrolase	Carboxyltransferase domain, subdomain A and B; Carboxyltransferase domain, subdomain C and D	T>C	0.775	-9.18135	1.63971e-08
3945038	SYNONYMOUS	Low	MAB_3890c	c.234C>T; p.Tyr78Tyr	Probable histidine kinase response regulator	Probable histidine kinase response regulator	GAF domain; Histidine kinase; Histidine kinase-, DNA gyrase B-, and HSP90-like ATPase	C>T	0.704	-8.33871	2.2775e-08
4135003	SYNONYMOUS	Low	MAB_4091	c.621T>C; p.Asp207Asp	Hypothetical protein	Uncharacterized protein	Domain of unknown function (DUF1989)	T>C	0.761	-8.91774	2.28085e-08
220051	SYNONYMOUS	Low	MAB_0209	c.393C>T; p.Arg131Arg	Hypothetical protein	Uncharacterized protein		C>T	0.169	9.99289	4.31911e-08
4238590	UPSTREAM	Low	MAB_4171c	c.-766G>A;	NADPH-ferredoxin reductase FprA	NADPH-ferredoxin reductase FprA	Pyridine nucleotide-disulphide oxidoreductase	C>T	0.197	9.36802	5.18477e-08
1264799	SYNONYMOUS	Low	MAB_1257	c.759T>A; p.Val253Val	4-hydroxy-3-methylbut-2-enyl diphosphate reductase	4-hydroxy-3-methylbut-2-enyl diphosphate reductase (HMBPP reductase)	LytB protein	T>A	0.69	-8.0189	6.3018e-08
3510416	SYNONYMOUS	Low	MAB_3470c	c.1479G>A; p.Thr493Thr	Probable acetolactate synthase large subunit IlvB	Probable acetolactate synthase large subunit IlvB	Thiamine pyrophosphate enzyme, C-terminal TPP binding domain; Thiamine pyrophosphate enzyme, N-terminal TPP binding domain; Thiamine pyrophosphate enzyme, central domain	G>A	0.239	8.58093	1.00382e-07
1025518	SYNONYMOUS	Low	MAB_1017c	c.1062A>G; p.Leu354Leu	Probable O-antigen transporter, MOP superfamily	Probable O-antigen transporter, MOP superfamily	Polysaccharide biosynthesis protein	A>G	0.761	-8.56291	1.0836e-07
1025622	MISSENSE	Moderate (mCSM: not modelled)	MAB_1017c	c.958C>G; p.Leu320Val	Probable O-antigen transporter, MOP superfamily	Probable O-antigen transporter, MOP superfamily	Polysaccharide biosynthesis protein	C>G	0.761	-8.56291	1.0836e-07
1740281	UPSTREAM	Low	MAB_1706c	c.-4678G>A;	Hypothetical protein	Uncharacterized protein	TPM domain	C>T	0.761	-8.56291	1.0836e-07
978620-978640	LARGE DELETION	High	MAB_0971	del.62-82	Putative phenylacetic acid degradation-related protein	Putative phenylacetic acid degradation-related protein	Thioesterase superfamily		0.761	-8.56291	1.0836e-07
978630-978650	LARGE DELETION	High	MAB_0971	del.72-92	Putative phenylacetic acid degradation-related protein	Putative phenylacetic acid degradation-related protein	Thioesterase superfamily		0.761	-8.56291	1.0836e-07
978640-978660	LARGE DELETION	High	MAB_0971	del.82-102	Putative phenylacetic acid degradation-related protein	Putative phenylacetic acid degradation-related protein	Thioesterase superfamily		0.761	-8.56291	1.0836e-07
978650-978670	LARGE DELETION	High	MAB_0971	del.92-112	Putative phenylacetic acid degradation-related protein	Putative phenylacetic acid degradation-related protein	Thioesterase superfamily		0.761	-8.56291	1.0836e-07
184723	SYNONYMOUS	Low	MAB_0181	c.879T>C; p.Asp293Asp	Propionyl-CoA carboxylase, beta subunit (PccB)	Propionyl-CoA carboxylase, beta subunit (PccB)	Carboxyl transferase domain	T>C	0.803	-9.15404	1.21899e-07
186117	SYNONYMOUS	Low	MAB_0183c	c.771G>A; p.Ala257Ala	Putative cation transporter	Putative cation transporter	Cation efflux family	G>A	0.803	-9.15404	1.21899e-07
401918	SYNONYMOUS	Low	MAB_0400c	c.84T>C; p.Asp28Asp	Exodeoxyribonuclease V, gamma subunit (RecC)	RecBCD enzyme subunit RecC	Exodeoxyribonuclease V, gamma subunit; RecC C-terminal domain	T>C	0.296	7.93532	1.48954e-07
3505352	START CODON	Low	MAB_3460c	c.1A>C; p.Met1?	Hypothetical protein	Uncharacterized protein	Cell envelope-related transcriptional attenuator domain; LytR cell envelope-related transcriptional attenuator	T>G	0.746	-8.31275	1.56855e-07
1223604	SYNONYMOUS	Low	MAB_1210c	c.396G>C; p.Gly132Gly	Putative short chain dehydrogenase/reductase	Putative short chain dehydrogenase/reductase	short chain dehydrogenase	G>C	0.761	-8.44545	1.76553e-07
3429605	SYNONYMOUS	Low	MAB_3379	c.1080T>C; p.Ser360Ser	Hypothetical protein	Uncharacterized protein	PQQ-like domain	T>C	0.268	8.13489	1.81018e-07
3429876	MISSENSE	Moderate (mCSM: not modelled)	MAB_3380c	c.1090C>G; p.Pro364Ala	Hypothetical protein	Uncharacterized protein	THUMP domain-like	C>G	0.268	8.13489	1.81018e-07
4136123	SYNONYMOUS	Low	MAB_4093	c.303G>C; p.Ala101Ala	Putative allophanate hydrolase	Putative allophanate hydrolase	Carboxyltransferase domain, subdomain A and B; Carboxyltransferase domain, subdomain C and D	G>C	0.761	-8.42544	1.91618e-07
4136177	SYNONYMOUS	Low	MAB_4093	c.357C>T; p.Val119Val	Putative allophanate hydrolase	Putative allophanate hydrolase	Carboxyltransferase domain, subdomain A and B; Carboxyltransferase domain, subdomain C and D	C>T	0.761	-8.42544	1.91618e-07
1179552	SYNONYMOUS	Low	MAB_1162c	c.183C>G; p.Val61Val	Hypothetical protein	Uncharacterized protein	Cupredoxin-like domain; Imelysin	C>G	0.254	8.18239	2.69399e-07
1179841	MISSENSE	Moderate (mCSM: not modelled)	MAB_1163c	c.781G>A; p.Ala261Thr	Putative iron permease FTR1	Putative iron permease FTR1	Iron permease FTR1 family	G>A	0.254	8.18239	2.69399e-07
1181697	SYNONYMOUS	Low	MAB_1165	c.99A>G; p.Ala33Ala	Probable enolase (Eno)	Enolase	Enolase, C-terminal TIM barrel domain; Enolase, N-terminal domain	A>G	0.254	8.18239	2.69399e-07
1021959	SYNONYMOUS	Low	MAB_1013	c.1812A>G; p.Thr604Thr	Hypothetical protein	Uncharacterized protein		A>G	0.746	-8.09766	3.79705e-07
1264571	SYNONYMOUS	Low	MAB_1257	c.531T>A; p.Arg177Arg	4-hydroxy-3-methylbut-2-enyl diphosphate reductase	4-hydroxy-3-methylbut-2-enyl diphosphate reductase (HMBPP reductase)	LytB protein	T>A	0.746	-8.09766	3.79705e-07
1133505	MISSENSE	Moderate (mCSM: not modelled)	MAB_1122c	c.391A>T; p.Met131Leu	Conserved Hypothetical protein (glycosyl transferase?)	Uncharacterized protein	C-terminal four TMM region of protein-O-mannosyltransferase; Dolichyl-phosphate-mannose-protein mannosyltransferase	A>T	0.803	-8.79223	4.75217e-07
1149778	SYNONYMOUS	Low	MAB_1136	c.192G>A; p.Val64Val	Possible transcriptional regulatory protein TetR	Possible transcriptional regulatory protein TetR	Bacterial regulatory proteins, tetR family; Tetracyclin repressor-like, C-terminal domain	G>A	0.197	8.79223	4.75217e-07
1203199	SYNONYMOUS	Low	MAB_1189c	c.387C>T; p.Gly129Gly	Probable methylmalonic acid semialdehyde dehydrogenase MmsA	Probable methylmalonic acid semialdehyde dehydrogenase MmsA	Aldehyde dehydrogenase family	C>T	0.803	-8.79223	4.75217e-07
640850	MISSENSE	Moderate (mCSM: not modelled)	MAB_0638c	c.448C>A; p.Leu150Met	Putative CDP-diacylglycerol--serine O-phosphatidyltransferase	Putative CDP-diacylglycerol--serine O-phosphatidyltransferase	CDP-alcohol phosphatidyltransferase	C>A	0.197	8.79223	4.75217e-07
641111	SYNONYMOUS	Low	MAB_0638c	c.187C>T; p.Leu63Leu	Putative CDP-diacylglycerol--serine O-phosphatidyltransferase	Putative CDP-diacylglycerol--serine O-phosphatidyltransferase	CDP-alcohol phosphatidyltransferase	C>T	0.197	8.79223	4.75217e-07
_______________________________________________________________________________________________________________________________________________________________
_______________________________________________________________________________________________________________________________________________________________
Phenotype: Growth acetate d10 Subspecies: M. abscessus abscessus Number of isolates: 198 Number of variants: 112324 Model: Linear model
Position	Variant	Estimated effect	Gene	Variant Position	Annotation	Uniprot	Pfam	Major > minor	MAF	Beta	p
2099524	FRAMESHIFT	High	MAB_2099	c.1370dupC; p.Ser458fs	Hypothetical cell division FtsK/SpoIIIE protein	Hypothetical cell division FtsK/SpoIIIE protein	FtsK/SpoIIIE family	A>AC	0.066	7.54358	3.73929e-07
2353382	SYNONYMOUS	Low	MAB_2303	c.75C>T; p.Phe25Phe	Putative membrane protein, MmpL	Putative membrane protein, MmpL	MMPL family	C>T	0.066	7.54358	3.73929e-07
3902424	SYNONYMOUS	Low	MAB_3856c	c.282C>T; p.Thr94Thr	Putative lipoprotein LprB precursor	Putative lipoprotein LprB	Protein of unknown function (DUF3558)	C>T	0.066	7.54358	3.73929e-07
4139579	MISSENSE	High (mCSM: -0.929)	MAB_4095c	c.824A>G; p.Lys275Arg	Isocitrate lyase (AceA)	Isocitrate lyase (AceA)	Isocitrate lyase family	A>G	0.066	7.54358	3.73929e-07
4648575	STOP GAINED	High	MAB_4563c	c.358C>T; p.Gln120*	Putative Mce family protein	Putative Mce family protein	MlaD protein	G>A	0.066	7.54358	3.73929e-07
2440127	FRAMESHIFT	High	MAB_2382	c.185delT; p.Phe62fs	Conserved Hypothetical protein (pyridoxamine 5'-phosphate oxidase-related)	Uncharacterized protein	Pyridoxamine 5'-phosphate oxidase	GT>G	0.061	7.5917	8.80434e-07
2549972	SYNONYMOUS	Low	MAB_2495	c.216T>C; p.Ser72Ser	Probable acyl-CoA dehydrogenase	Probable acyl-CoA dehydrogenase	Acyl-CoA dehydrogenase, C-terminal domain; Acyl-CoA dehydrogenase, N-terminal domain; Acyl-CoA dehydrogenase, middle domain	T>C	0.071	6.98612	1.19136e-06
407861	MISSENSE	Moderate (mCSM: not modelled)	MAB_0407c	c.938G>T; p.Arg313Leu	Conserved Hypothetical protein (metallophospho esterase?)	Uncharacterized protein	Calcineurin-like phosphoesterase superfamily domain	G>T	0.061	7.4613	1.38679e-06
1754983	MISSENSE	Moderate (mCSM: -0.004)	MAB_1723	c.433G>A; p.Asp145Asn	Putative phage integrase	Putative phage integrase	Phage integrase family; Phage integrase, N-terminal SAM-like domain	G>A	0.045	8.5078	1.55961e-06
1754988	SYNONYMOUS	Low	MAB_1723	c.438A>C; p.Gly146Gly	Putative phage integrase	Putative phage integrase	Phage integrase family; Phage integrase, N-terminal SAM-like domain	A>C	0.045	8.5078	1.55961e-06
1754989	MISSENSE	Moderate (mCSM: -0.273333333)	MAB_1723	c.439C>A; p.Arg147Ser	Putative phage integrase	Putative phage integrase	Phage integrase family; Phage integrase, N-terminal SAM-like domain	C>A	0.045	8.5078	1.55961e-06
1754991	SYNONYMOUS	Low	MAB_1723	c.441C>T; p.Arg147Arg	Putative phage integrase	Putative phage integrase	Phage integrase family; Phage integrase, N-terminal SAM-like domain	C>T	0.045	8.5078	1.55961e-06
1754992	MISSENSE	High (mCSM: -0.9566)	MAB_1723	c.442A>G; p.Thr148Ala	Putative phage integrase	Putative phage integrase	Phage integrase family; Phage integrase, N-terminal SAM-like domain	A>G	0.045	8.5078	1.55961e-06
1754993	MISSENSE	Moderate (mCSM: -0.119)	MAB_1723	c.443C>T; p.Thr148Ile	Putative phage integrase	Putative phage integrase	Phage integrase family; Phage integrase, N-terminal SAM-like domain	C>T	0.045	8.5078	1.55961e-06
1754996	MISSENSE	Moderate (mCSM: -0.283333333)	MAB_1723	c.446A>G; p.Gln149Arg	Putative phage integrase	Putative phage integrase	Phage integrase family; Phage integrase, N-terminal SAM-like domain	A>G	0.045	8.5078	1.55961e-06
1809961	SYNONYMOUS	Low	MAB_1805	c.594C>A; p.Val198Val	Bacteriophage protein	Bacteriophage protein		C>A	0.035	9.45518	2.26106e-06
1809967	SYNONYMOUS	Low	MAB_1805	c.600G>T; p.Arg200Arg	Bacteriophage protein	Bacteriophage protein		G>T	0.035	9.45518	2.26106e-06
1809989	MISSENSE	Moderate (mCSM: -0.074666667)	MAB_1805	c.622G>A; p.Val208Ile	Bacteriophage protein	Bacteriophage protein		G>A	0.035	9.45518	2.26106e-06
1810005	MISSENSE	High (mCSM: -0.9645)	MAB_1805	c.638C>A; p.Ala213Asp	Bacteriophage protein	Bacteriophage protein		C>A	0.035	9.45518	2.26106e-06
_______________________________________________________________________________________________________________________________________________________________
_______________________________________________________________________________________________________________________________________________________________
Phenotype: Growth acetate d10 Subspecies: M. abscessus abscessus Number of isolates: 198 Number of variants: 112324 Model: Mixed model
Position	Variant	Estimated effect	Gene	Variant Position	Annotation	Uniprot	Pfam	Major > minor	MAF	Beta	p
2099524	FRAMESHIFT	High	MAB_2099	c.1370dupC; p.Ser458fs	Hypothetical cell division FtsK/SpoIIIE protein	Hypothetical cell division FtsK/SpoIIIE protein	FtsK/SpoIIIE family	A>AC	0.066	7.54355	3.74251e-07
2353382	SYNONYMOUS	Low	MAB_2303	c.75C>T; p.Phe25Phe	Putative membrane protein, MmpL	Putative membrane protein, MmpL	MMPL family	C>T	0.066	7.54355	3.74251e-07
3902424	SYNONYMOUS	Low	MAB_3856c	c.282C>T; p.Thr94Thr	Putative lipoprotein LprB precursor	Putative lipoprotein LprB	Protein of unknown function (DUF3558)	C>T	0.066	7.54355	3.74251e-07
4139579	MISSENSE	High (mCSM: -0.929)	MAB_4095c	c.824A>G; p.Lys275Arg	Isocitrate lyase (AceA)	Isocitrate lyase (AceA)	Isocitrate lyase family	A>G	0.066	7.54355	3.74251e-07
4648575	STOP GAINED	High	MAB_4563c	c.358C>T; p.Gln120*	Putative Mce family protein	Putative Mce family protein	MlaD protein	G>A	0.066	7.54355	3.74251e-07
2440127	FRAMESHIFT	High	MAB_2382	c.185delT; p.Phe62fs	Conserved Hypothetical protein (pyridoxamine 5'-phosphate oxidase-related)	Uncharacterized protein	Pyridoxamine 5'-phosphate oxidase	GT>G	0.061	7.59163	8.81188e-07
407861	MISSENSE	Moderate (mCSM: not modelled)	MAB_0407c	c.938G>T; p.Arg313Leu	Conserved Hypothetical protein (metallophospho esterase?)	Uncharacterized protein	Calcineurin-like phosphoesterase superfamily domain	G>T	0.061	7.46123	1.38797e-06
2549972	SYNONYMOUS	Low	MAB_2495	c.216T>C; p.Ser72Ser	Probable acyl-CoA dehydrogenase	Probable acyl-CoA dehydrogenase	Acyl-CoA dehydrogenase, C-terminal domain; Acyl-CoA dehydrogenase, N-terminal domain; Acyl-CoA dehydrogenase, middle domain	T>C	0.071	6.96638	1.5675e-06
_______________________________________________________________________________________________________________________________________________________________
_______________________________________________________________________________________________________________________________________________________________
Phenotype: Growth glucose d1 Subspecies: M. abscessus all subspecies Number of isolates: 237 Number of variants: 262446 Model: Linear model
Position	Variant	Estimated effect	Gene	Variant Position	Annotation	Uniprot	Pfam	Major > minor	MAF	Beta	p
1865357	SYNONYMOUS	Low	MAB_1866c	c.132A>C; p.Arg44Arg	Putative oxygenase	Putative oxygenase	Styrene monooxygenase A putative substrate binding domain	C>A	0.266	0.00832902	1.45262e-06
2456965	SYNONYMOUS	Low	MAB_2399	c.924T>C; p.Ser308Ser	Hypothetical protein	Uncharacterized protein	Bacterial protein of unknown function (DUF881)	C>T	0.228	0.00863889	2.12997e-06
_______________________________________________________________________________________________________________________________________________________________
_______________________________________________________________________________________________________________________________________________________________
Phenotype: Growth glucose d1 Subspecies: M. abscessus all subspecies Number of isolates: 237 Number of variants: 262446 Model: Mixed model
Position	Variant	Estimated effect	Gene	Variant Position	Annotation	Uniprot	Pfam	Major > minor	MAF	Beta	p
1865357	SYNONYMOUS	Low	MAB_1866c	c.132A>C; p.Arg44Arg	Putative oxygenase	Putative oxygenase	Styrene monooxygenase A putative substrate binding domain	C>A	0.266	0.00832912	1.45351e-06
2456965	SYNONYMOUS	Low	MAB_2399	c.924T>C; p.Ser308Ser	Hypothetical protein	Uncharacterized protein	Bacterial protein of unknown function (DUF881)	C>T	0.228	0.00878484	2.37738e-06
3905009	SYNONYMOUS	Low	MAB_3859c	c.201C>T; p.Phe67Phe	Possible enoyl-CoA hydratase/isomerase	Possible enoyl-CoA hydratase/isomerase	Enoyl-CoA hydratase/isomerase	C>T	0.055	0.0196084	2.59596e-06
_______________________________________________________________________________________________________________________________________________________________
_______________________________________________________________________________________________________________________________________________________________
Phenotype: Growth glucose d1 Subspecies: M. abscessus massiliense Number of isolates: 56 Number of variants: 146838 Model: Linear model
Position	Variant	Estimated effect	Gene	Variant Position	Annotation	Uniprot	Pfam	Major > minor	MAF	Beta	p
1000854	SYNONYMOUS	Low	MAB_0993c	c.138A>G; p.Arg46Arg	Putative transcriptional regulator, LysR family	Putative transcriptional regulator, LysR family	Bacterial regulatory helix-turn-helix protein, lysR family; LysR substrate binding domain	A>G	0.054	0.0367799	1.9105e-07
1021110	SYNONYMOUS	Low	MAB_1013	c.963C>A; p.Ala321Ala	Hypothetical protein	Uncharacterized protein		C>A	0.054	0.0367799	1.9105e-07
1561134	MISSENSE	High (mCSM: -0.8345)	MAB_1540	c.760A>G; p.Thr254Ala	Probable sodium:dicarboxylate symporter	Probable sodium:dicarboxylate symporter	Sodium:dicarboxylate symporter family	A>G	0.946	-0.0367799	1.9105e-07
1578156	UPSTREAM	Low	MAB_1549c	c.-4198C>G;	Putative RNA binding protein, contains S1 domain	Putative RNA binding protein, contains S1 domain	HHH domain; Helix-hairpin-helix motif; S1 RNA binding domain; Tex protein YqgF-like domain; Tex-like protein N-terminal domain	G>C	0.054	0.0367799	1.9105e-07
1578211	SYNONYMOUS	Low	MAB_1555	c.24G>A; p.Val8Val	Hypothetical protein	Uncharacterized protein	DNA/RNA non-specific endonuclease	G>A	0.054	0.0367799	1.9105e-07
1578225	MISSENSE	Moderate (mCSM: not modelled)	MAB_1555	c.38G>C; p.Ser13Thr	Hypothetical protein	Uncharacterized protein	DNA/RNA non-specific endonuclease	G>C	0.054	0.0367799	1.9105e-07
1578229	SYNONYMOUS	Low	MAB_1555	c.42G>C; p.Val14Val	Hypothetical protein	Uncharacterized protein	DNA/RNA non-specific endonuclease	G>C	0.054	0.0367799	1.9105e-07
1578250	SYNONYMOUS	Low	MAB_1555	c.63T>G; p.Thr21Thr	Hypothetical protein	Uncharacterized protein	DNA/RNA non-specific endonuclease	T>G	0.054	0.0367799	1.9105e-07
1578265	SYNONYMOUS	Low	MAB_1555	c.78C>T; p.Pro26Pro	Hypothetical protein	Uncharacterized protein	DNA/RNA non-specific endonuclease	C>T	0.054	0.0367799	1.9105e-07
1578460	SYNONYMOUS	Low	MAB_1555	c.273A>G; p.Gly91Gly	Hypothetical protein	Uncharacterized protein	DNA/RNA non-specific endonuclease	A>G	0.054	0.0367799	1.9105e-07
1578597	MISSENSE	Moderate (mCSM: not modelled)	MAB_1555	c.410C>T; p.Thr137Met	Hypothetical protein	Uncharacterized protein	DNA/RNA non-specific endonuclease	C>T	0.054	0.0367799	1.9105e-07
1578721	SYNONYMOUS	Low	MAB_1555	c.534T>C; p.Gly178Gly	Hypothetical protein	Uncharacterized protein	DNA/RNA non-specific endonuclease	T>C	0.054	0.0367799	1.9105e-07
1580830	SYNONYMOUS	Low	MAB_1555	c.2643A>G; p.Ala881Ala	Hypothetical protein	Uncharacterized protein	DNA/RNA non-specific endonuclease	A>G	0.054	0.0367799	1.9105e-07
1580833	SYNONYMOUS	Low	MAB_1555	c.2646G>C; p.Leu882Leu	Hypothetical protein	Uncharacterized protein	DNA/RNA non-specific endonuclease	G>C	0.054	0.0367799	1.9105e-07
1580938	SYNONYMOUS	Low	MAB_1555	c.2751C>A; p.Pro917Pro	Hypothetical protein	Uncharacterized protein	DNA/RNA non-specific endonuclease	C>A	0.054	0.0367799	1.9105e-07
1742783	MISSENSE	Moderate (mCSM: -0.302)	MAB_1713	c.647C>T; p.Ala216Val	Hypothetical ABC transporter ATP-binding protein	Hypothetical ABC transporter ATP-binding protein	ABC transporter	C>T	0.054	0.0367799	1.9105e-07
1742786	MISSENSE	Moderate (mCSM: -0.3325)	MAB_1713	c.650T>C; p.Val217Ala	Hypothetical ABC transporter ATP-binding protein	Hypothetical ABC transporter ATP-binding protein	ABC transporter	T>C	0.054	0.0367799	1.9105e-07
1742922	SYNONYMOUS	Low	MAB_1713	c.786C>T; p.Asn262Asn	Hypothetical ABC transporter ATP-binding protein	Hypothetical ABC transporter ATP-binding protein	ABC transporter	C>T	0.054	0.0367799	1.9105e-07
1745062	UPSTREAM	Low	MAB_1710c	c.-4812C>T;	Conserved Hypothetical protein (OsmC-like protein)	Uncharacterized protein	Serine aminopeptidase, S33	G>A	0.054	0.0367799	1.9105e-07
185245	SYNONYMOUS	Low	MAB_0181	c.1401G>A; p.Leu467Leu	Propionyl-CoA carboxylase, beta subunit (PccB)	Propionyl-CoA carboxylase, beta subunit (PccB)	Carboxyl transferase domain	G>A	0.054	0.0367799	1.9105e-07
1935850	UPSTREAM	Low	MAB_1931c	c.-4585A>T;	Hypothetical protein	Conserved hypothetical integral membrane protein	DoxX	T>A	0.054	0.0367799	1.9105e-07
210585	SYNONYMOUS	Low	MAB_0200c	c.456A>G; p.Thr152Thr	Probable phosphoesterase, PA-phosphatase related protein	Probable phosphoesterase, PA-phosphatase related protein	PAP2 superfamily	A>G	0.054	0.0367799	1.9105e-07
210687	SYNONYMOUS	Low	MAB_0200c	c.354G>A; p.Pro118Pro	Probable phosphoesterase, PA-phosphatase related protein	Probable phosphoesterase, PA-phosphatase related protein	PAP2 superfamily	G>A	0.054	0.0367799	1.9105e-07
221620	SYNONYMOUS	Low	MAB_0209	c.1962C>G; p.Ala654Ala	Hypothetical protein	Uncharacterized protein		C>G	0.054	0.0367799	1.9105e-07
2410262	SYNONYMOUS	Low	MAB_2354	c.1254A>C; p.Gly418Gly	Tyrosyl-tRNA synthetase (TyrS)	Tyrosine--tRNA ligase	S4 domain; tRNA synthetases class I (W and Y)	A>C	0.946	-0.0367799	1.9105e-07
2410550	SYNONYMOUS	Low	MAB_2355c	c.1444C>T; p.Leu482Leu	Putative ABC transporter ATP-binding protein	Putative ABC transporter ATP-binding protein	ABC transporter	C>T	0.946	-0.0367799	1.9105e-07
2415092	SYNONYMOUS	Low	MAB_2360	c.45C>T; p.Asp15Asp	Probable inorganic polyphosphate/ATP-NAD kinase	NAD kinase	ATP-NAD kinase	C>T	0.054	0.0367799	1.9105e-07
263694	SYNONYMOUS	Low	MAB_0261	c.642C>T; p.Thr214Thr	Probable amino acid ABC transporter, substrate binding	Probable amino acid ABC transporter, substrate binding	Substrate binding domain of ABC-type glycine betaine transport system	C>T	0.054	0.0367799	1.9105e-07
265129	MISSENSE	Moderate (mCSM: -0.4975)	MAB_0263	c.32C>T; p.Ala11Val	Possible osmoprotectant (glycine betaine/ carnitine/choline/l-proline) ABC transporter ProW	Possible osmoprotectant (Glycine betaine/ carnitine/choline/l-proline) ABC transporter ProW	Binding-protein-dependent transport system inner membrane component	C>T	0.054	0.0367799	1.9105e-07
2905160	SYNONYMOUS	Low	MAB_2855c	c.879G>C; p.Pro293Pro	Hypothetical protein	Uncharacterized protein		G>C	0.054	0.0367799	1.9105e-07
326777	UPSTREAM	Low	MAB_0321c	c.-3692T>G;	Hypothetical protein	Uncharacterized protein		A>C	0.054	0.0367799	1.9105e-07
3753615	SYNONYMOUS	Low	MAB_3699c	c.444G>T; p.Ala148Ala	Hypothetical protein	Uncharacterized protein	Pentapeptide repeats (9 copies)	G>T	0.054	0.0367799	1.9105e-07
4224190	SYNONYMOUS	Low	MAB_4159	c.492C>T; p.Pro164Pro	Probable acyl-CoA dehydrogenase	Probable acyl-CoA dehydrogenase	Acyl-CoA dehydrogenase, C-terminal domain; Acyl-CoA dehydrogenase, N-terminal domain	C>T	0.054	0.0367799	1.9105e-07
4224345	MISSENSE	Moderate (mCSM: -0.581333333)	MAB_4159	c.647A>G; p.Glu216Gly	Probable acyl-CoA dehydrogenase	Probable acyl-CoA dehydrogenase	Acyl-CoA dehydrogenase, C-terminal domain; Acyl-CoA dehydrogenase, N-terminal domain	A>G	0.054	0.0367799	1.9105e-07
4224736	SYNONYMOUS	Low	MAB_4159	c.1038G>A; p.Ser346Ser	Probable acyl-CoA dehydrogenase	Probable acyl-CoA dehydrogenase	Acyl-CoA dehydrogenase, C-terminal domain; Acyl-CoA dehydrogenase, N-terminal domain	G>A	0.054	0.0367799	1.9105e-07
4225756	SYNONYMOUS	Low	MAB_4160	c.951G>A; p.Ala317Ala	Possible fatty-acid-CoA synthetase FadD	Possible fatty-acid-CoA synthetase FadD	AMP-binding enzyme; AMP-binding enzyme C-terminal domain	G>A	0.054	0.0367799	1.9105e-07
4226067	MISSENSE	Moderate (mCSM: -0.145333333)	MAB_4160	c.1262C>T; p.Thr421Ile	Possible fatty-acid-CoA synthetase FadD	Possible fatty-acid-CoA synthetase FadD	AMP-binding enzyme; AMP-binding enzyme C-terminal domain	C>T	0.054	0.0367799	1.9105e-07
4226279	SYNONYMOUS	Low	MAB_4160	c.1474C>T; p.Leu492Leu	Possible fatty-acid-CoA synthetase FadD	Possible fatty-acid-CoA synthetase FadD	AMP-binding enzyme; AMP-binding enzyme C-terminal domain	C>T	0.054	0.0367799	1.9105e-07
871684	MISSENSE	High (mCSM: -0.77625)	MAB_0875c	c.1153G>A; p.Ala385Thr	Hypothetical protein	Uncharacterized protein	Major Facilitator Superfamily	G>A	0.054	0.0367799	1.9105e-07
986908	SYNONYMOUS	Low	MAB_0978	c.915C>T; p.Tyr305Tyr	Hypothetical protein	Uncharacterized protein		C>T	0.054	0.0367799	1.9105e-07
987310	SYNONYMOUS	Low	MAB_0978	c.1317C>T; p.Thr439Thr	Hypothetical protein	Uncharacterized protein		C>T	0.054	0.0367799	1.9105e-07
1032779	MISSENSE	High (mCSM: -1.4555)	MAB_1022	c.763C>G; p.Arg255Gly	Conserved Hypothetical protein (esterase?)	Uncharacterized protein	Putative esterase	C>G	0.036	0.0434444	4.89362e-07
1059353	SYNONYMOUS	Low	MAB_1051c	c.870G>C; p.Gly290Gly	Probable glucose-6-phosphate isomerase (PGI)	Glucose-6-phosphate isomerase (GPI)	Phosphoglucose isomerase	G>C	0.036	0.0434444	4.89362e-07
1064802	SYNONYMOUS	Low	MAB_1055c	c.415C>T; p.Leu139Leu	Conserved Hypothetical protein (peptidase?)	Uncharacterized protein	Peptidase family M23	C>T	0.036	0.0434444	4.89362e-07
1508665	SYNONYMOUS	Low	MAB_1495	c.1125C>T; p.Val375Val	Probable oxidoreductase	Probable oxidoreductase	Molybdopterin oxidoreductase; Molybdopterin oxidoreductase Fe4S4 domain; Molydopterin dinucleotide binding domain	C>T	0.036	0.0434444	4.89362e-07
1509550	SYNONYMOUS	Low	MAB_1495	c.2010T>C; p.Gly670Gly	Probable oxidoreductase	Probable oxidoreductase	Molybdopterin oxidoreductase; Molybdopterin oxidoreductase Fe4S4 domain; Molydopterin dinucleotide binding domain	T>C	0.036	0.0434444	4.89362e-07
1607554	SYNONYMOUS	Low	MAB_1578c	c.534T>C; p.Asp178Asp	Hypothetical transcriptional regulator, TetR	Hypothetical transcriptional regulator, TetR	Bacterial regulatory proteins, tetR family	T>C	0.036	0.0434444	4.89362e-07
1607687	MISSENSE	Moderate (mCSM: not modelled)	MAB_1578c	c.401T>C; p.Val134Ala	Hypothetical transcriptional regulator, TetR	Hypothetical transcriptional regulator, TetR	Bacterial regulatory proteins, tetR family	T>C	0.036	0.0434444	4.89362e-07
1657043	MISSENSE	Moderate (mCSM: not modelled)	MAB_1627	c.1240G>A; p.Ala414Thr	Conserved Hypothetical protein (ComEC/Rec2-related protein?)	Uncharacterized protein	Competence protein	G>A	0.036	0.0434444	4.89362e-07
187916	SYNONYMOUS	Low	MAB_0185c	c.2607G>A; p.Gly869Gly	Probable arabinosyltransferase B	Probable arabinosyltransferase B	Arabinosyltransferase concanavalin like domain; EmbC C-terminal domain; Mycobacterial cell wall arabinan synthesis protein	G>A	0.036	0.0434444	4.89362e-07
_______________________________________________________________________________________________________________________________________________________________
_______________________________________________________________________________________________________________________________________________________________
Phenotype: Growth glucose d1 Subspecies: M. abscessus massiliense Number of isolates: 56 Number of variants: 146838 Model: Mixed model
Position	Variant	Estimated effect	Gene	Variant Position	Annotation	Uniprot	Pfam	Major > minor	MAF	Beta	p
1000854	SYNONYMOUS	Low	MAB_0993c	c.138A>G; p.Arg46Arg	Putative transcriptional regulator, LysR family	Putative transcriptional regulator, LysR family	Bacterial regulatory helix-turn-helix protein, lysR family; LysR substrate binding domain	A>G	0.054	0.0366437	1.72671e-06
1021110	SYNONYMOUS	Low	MAB_1013	c.963C>A; p.Ala321Ala	Hypothetical protein	Uncharacterized protein		C>A	0.054	0.0366437	1.72671e-06
1561134	MISSENSE	High (mCSM: -0.8345)	MAB_1540	c.760A>G; p.Thr254Ala	Probable sodium:dicarboxylate symporter	Probable sodium:dicarboxylate symporter	Sodium:dicarboxylate symporter family	A>G	0.946	-0.0366437	1.72671e-06
1578156	UPSTREAM	Low	MAB_1549c	c.-4198C>G;	Putative RNA binding protein, contains S1 domain	Putative RNA binding protein, contains S1 domain	HHH domain; Helix-hairpin-helix motif; S1 RNA binding domain; Tex protein YqgF-like domain; Tex-like protein N-terminal domain	G>C	0.054	0.0366437	1.72671e-06
1578211	SYNONYMOUS	Low	MAB_1555	c.24G>A; p.Val8Val	Hypothetical protein	Uncharacterized protein	DNA/RNA non-specific endonuclease	G>A	0.054	0.0366437	1.72671e-06
1578225	MISSENSE	Moderate (mCSM: not modelled)	MAB_1555	c.38G>C; p.Ser13Thr	Hypothetical protein	Uncharacterized protein	DNA/RNA non-specific endonuclease	G>C	0.054	0.0366437	1.72671e-06
1578229	SYNONYMOUS	Low	MAB_1555	c.42G>C; p.Val14Val	Hypothetical protein	Uncharacterized protein	DNA/RNA non-specific endonuclease	G>C	0.054	0.0366437	1.72671e-06
1578250	SYNONYMOUS	Low	MAB_1555	c.63T>G; p.Thr21Thr	Hypothetical protein	Uncharacterized protein	DNA/RNA non-specific endonuclease	T>G	0.054	0.0366437	1.72671e-06
1578265	SYNONYMOUS	Low	MAB_1555	c.78C>T; p.Pro26Pro	Hypothetical protein	Uncharacterized protein	DNA/RNA non-specific endonuclease	C>T	0.054	0.0366437	1.72671e-06
1578460	SYNONYMOUS	Low	MAB_1555	c.273A>G; p.Gly91Gly	Hypothetical protein	Uncharacterized protein	DNA/RNA non-specific endonuclease	A>G	0.054	0.0366437	1.72671e-06
1578597	MISSENSE	Moderate (mCSM: not modelled)	MAB_1555	c.410C>T; p.Thr137Met	Hypothetical protein	Uncharacterized protein	DNA/RNA non-specific endonuclease	C>T	0.054	0.0366437	1.72671e-06
1578721	SYNONYMOUS	Low	MAB_1555	c.534T>C; p.Gly178Gly	Hypothetical protein	Uncharacterized protein	DNA/RNA non-specific endonuclease	T>C	0.054	0.0366437	1.72671e-06
1580830	SYNONYMOUS	Low	MAB_1555	c.2643A>G; p.Ala881Ala	Hypothetical protein	Uncharacterized protein	DNA/RNA non-specific endonuclease	A>G	0.054	0.0366437	1.72671e-06
1580833	SYNONYMOUS	Low	MAB_1555	c.2646G>C; p.Leu882Leu	Hypothetical protein	Uncharacterized protein	DNA/RNA non-specific endonuclease	G>C	0.054	0.0366437	1.72671e-06
1580938	SYNONYMOUS	Low	MAB_1555	c.2751C>A; p.Pro917Pro	Hypothetical protein	Uncharacterized protein	DNA/RNA non-specific endonuclease	C>A	0.054	0.0366437	1.72671e-06
1742783	MISSENSE	Moderate (mCSM: -0.302)	MAB_1713	c.647C>T; p.Ala216Val	Hypothetical ABC transporter ATP-binding protein	Hypothetical ABC transporter ATP-binding protein	ABC transporter	C>T	0.054	0.0366437	1.72671e-06
1742786	MISSENSE	Moderate (mCSM: -0.3325)	MAB_1713	c.650T>C; p.Val217Ala	Hypothetical ABC transporter ATP-binding protein	Hypothetical ABC transporter ATP-binding protein	ABC transporter	T>C	0.054	0.0366437	1.72671e-06
1742922	SYNONYMOUS	Low	MAB_1713	c.786C>T; p.Asn262Asn	Hypothetical ABC transporter ATP-binding protein	Hypothetical ABC transporter ATP-binding protein	ABC transporter	C>T	0.054	0.0366437	1.72671e-06
1745062	UPSTREAM	Low	MAB_1710c	c.-4812C>T;	Conserved Hypothetical protein (OsmC-like protein)	Uncharacterized protein	Serine aminopeptidase, S33	G>A	0.054	0.0366437	1.72671e-06
185245	SYNONYMOUS	Low	MAB_0181	c.1401G>A; p.Leu467Leu	Propionyl-CoA carboxylase, beta subunit (PccB)	Propionyl-CoA carboxylase, beta subunit (PccB)	Carboxyl transferase domain	G>A	0.054	0.0366437	1.72671e-06
1935850	UPSTREAM	Low	MAB_1931c	c.-4585A>T;	Hypothetical protein	Conserved hypothetical integral membrane protein	DoxX	T>A	0.054	0.0366437	1.72671e-06
210585	SYNONYMOUS	Low	MAB_0200c	c.456A>G; p.Thr152Thr	Probable phosphoesterase, PA-phosphatase related protein	Probable phosphoesterase, PA-phosphatase related protein	PAP2 superfamily	A>G	0.054	0.0366437	1.72671e-06
210687	SYNONYMOUS	Low	MAB_0200c	c.354G>A; p.Pro118Pro	Probable phosphoesterase, PA-phosphatase related protein	Probable phosphoesterase, PA-phosphatase related protein	PAP2 superfamily	G>A	0.054	0.0366437	1.72671e-06
221620	SYNONYMOUS	Low	MAB_0209	c.1962C>G; p.Ala654Ala	Hypothetical protein	Uncharacterized protein		C>G	0.054	0.0366437	1.72671e-06
2410262	SYNONYMOUS	Low	MAB_2354	c.1254A>C; p.Gly418Gly	Tyrosyl-tRNA synthetase (TyrS)	Tyrosine--tRNA ligase	S4 domain; tRNA synthetases class I (W and Y)	A>C	0.946	-0.0366437	1.72671e-06
2410550	SYNONYMOUS	Low	MAB_2355c	c.1444C>T; p.Leu482Leu	Putative ABC transporter ATP-binding protein	Putative ABC transporter ATP-binding protein	ABC transporter	C>T	0.946	-0.0366437	1.72671e-06
2415092	SYNONYMOUS	Low	MAB_2360	c.45C>T; p.Asp15Asp	Probable inorganic polyphosphate/ATP-NAD kinase	NAD kinase	ATP-NAD kinase	C>T	0.054	0.0366437	1.72671e-06
263694	SYNONYMOUS	Low	MAB_0261	c.642C>T; p.Thr214Thr	Probable amino acid ABC transporter, substrate binding	Probable amino acid ABC transporter, substrate binding	Substrate binding domain of ABC-type glycine betaine transport system	C>T	0.054	0.0366437	1.72671e-06
265129	MISSENSE	Moderate (mCSM: -0.4975)	MAB_0263	c.32C>T; p.Ala11Val	Possible osmoprotectant (glycine betaine/ carnitine/choline/l-proline) ABC transporter ProW	Possible osmoprotectant (Glycine betaine/ carnitine/choline/l-proline) ABC transporter ProW	Binding-protein-dependent transport system inner membrane component	C>T	0.054	0.0366437	1.72671e-06
2905160	SYNONYMOUS	Low	MAB_2855c	c.879G>C; p.Pro293Pro	Hypothetical protein	Uncharacterized protein		G>C	0.054	0.0366437	1.72671e-06
326777	UPSTREAM	Low	MAB_0321c	c.-3692T>G;	Hypothetical protein	Uncharacterized protein		A>C	0.054	0.0366437	1.72671e-06
3753615	SYNONYMOUS	Low	MAB_3699c	c.444G>T; p.Ala148Ala	Hypothetical protein	Uncharacterized protein	Pentapeptide repeats (9 copies)	G>T	0.054	0.0366437	1.72671e-06
4224190	SYNONYMOUS	Low	MAB_4159	c.492C>T; p.Pro164Pro	Probable acyl-CoA dehydrogenase	Probable acyl-CoA dehydrogenase	Acyl-CoA dehydrogenase, C-terminal domain; Acyl-CoA dehydrogenase, N-terminal domain	C>T	0.054	0.0366437	1.72671e-06
4224345	MISSENSE	Moderate (mCSM: -0.581333333)	MAB_4159	c.647A>G; p.Glu216Gly	Probable acyl-CoA dehydrogenase	Probable acyl-CoA dehydrogenase	Acyl-CoA dehydrogenase, C-terminal domain; Acyl-CoA dehydrogenase, N-terminal domain	A>G	0.054	0.0366437	1.72671e-06
4224736	SYNONYMOUS	Low	MAB_4159	c.1038G>A; p.Ser346Ser	Probable acyl-CoA dehydrogenase	Probable acyl-CoA dehydrogenase	Acyl-CoA dehydrogenase, C-terminal domain; Acyl-CoA dehydrogenase, N-terminal domain	G>A	0.054	0.0366437	1.72671e-06
4225756	SYNONYMOUS	Low	MAB_4160	c.951G>A; p.Ala317Ala	Possible fatty-acid-CoA synthetase FadD	Possible fatty-acid-CoA synthetase FadD	AMP-binding enzyme; AMP-binding enzyme C-terminal domain	G>A	0.054	0.0366437	1.72671e-06
4226067	MISSENSE	Moderate (mCSM: -0.145333333)	MAB_4160	c.1262C>T; p.Thr421Ile	Possible fatty-acid-CoA synthetase FadD	Possible fatty-acid-CoA synthetase FadD	AMP-binding enzyme; AMP-binding enzyme C-terminal domain	C>T	0.054	0.0366437	1.72671e-06
4226279	SYNONYMOUS	Low	MAB_4160	c.1474C>T; p.Leu492Leu	Possible fatty-acid-CoA synthetase FadD	Possible fatty-acid-CoA synthetase FadD	AMP-binding enzyme; AMP-binding enzyme C-terminal domain	C>T	0.054	0.0366437	1.72671e-06
871684	MISSENSE	High (mCSM: -0.77625)	MAB_0875c	c.1153G>A; p.Ala385Thr	Hypothetical protein	Uncharacterized protein	Major Facilitator Superfamily	G>A	0.054	0.0366437	1.72671e-06
986908	SYNONYMOUS	Low	MAB_0978	c.915C>T; p.Tyr305Tyr	Hypothetical protein	Uncharacterized protein		C>T	0.054	0.0366437	1.72671e-06
987310	SYNONYMOUS	Low	MAB_0978	c.1317C>T; p.Thr439Thr	Hypothetical protein	Uncharacterized protein		C>T	0.054	0.0366437	1.72671e-06
_______________________________________________________________________________________________________________________________________________________________
_______________________________________________________________________________________________________________________________________________________________
Phenotype: Growth glucose d1 Subspecies: M. abscessus abscessus Number of isolates: 168 Number of variants: 106209 Model: Linear model
Position	Variant	Estimated effect	Gene	Variant Position	Annotation	Uniprot	Pfam	Major > minor	MAF	Beta	p
242050-242070	LARGE DELETION	High	MAB_0233	del.2522-2542	Putative phage tail tape measure protein TMP	Putative phage tail tape measure protein TMP	Phage-related minor tail protein		0.131	0.0125923	9.54136e-07
241200-241220	LARGE DELETION	High	MAB_0233	del.1672-1692	Putative phage tail tape measure protein TMP	Putative phage tail tape measure protein TMP	Phage-related minor tail protein		0.077	0.0155656	1.6619e-06
242070-242090	LARGE DELETION	High	MAB_0233	del.2542-2562	Putative phage tail tape measure protein TMP	Putative phage tail tape measure protein TMP	Phage-related minor tail protein		0.131	0.012187	2.22632e-06
242080-242130	LARGE DELETION	High	MAB_0233	del.2552-2602	Putative phage tail tape measure protein TMP	Putative phage tail tape measure protein TMP	Phage-related minor tail protein		0.131	0.012187	2.22632e-06
242060-242080	LARGE DELETION	High	MAB_0233	del.2532-2552	Putative phage tail tape measure protein TMP	Putative phage tail tape measure protein TMP	Phage-related minor tail protein		0.125	0.0123792	2.47072e-06
_______________________________________________________________________________________________________________________________________________________________
_______________________________________________________________________________________________________________________________________________________________
Phenotype: Growth glucose d1 Subspecies: M. abscessus abscessus Number of isolates: 168 Number of variants: 106209 Model: Mixed model
NO SIGNIFICANT HITS
_______________________________________________________________________________________________________________________________________________________________
_______________________________________________________________________________________________________________________________________________________________
Phenotype: Growth glucose d10 Subspecies: M. abscessus all subspecies Number of isolates: 312 Number of variants: 266651 Model: Linear model
Position	Variant	Estimated effect	Gene	Variant Position	Annotation	Uniprot	Pfam	Major > minor	MAF	Beta	p
2243082	SYNONYMOUS	Low	MAB_2220c	c.522C>T; p.Gly174Gly	Hypothetical protein	Uncharacterized protein		C>T	0.167	5.63703	3.50987e-08
2933583	MISSENSE	Moderate (mCSM: not modelled)	MAB_2879c	c.1145C>T; p.Ala382Val	Probable protein-export membrane protein SecF	Protein-export membrane protein SecF	Protein export membrane protein; SecD/SecF GG Motif	C>T	0.179	5.45904	3.84575e-08
2933594	SYNONYMOUS	Low	MAB_2879c	c.1134G>A; p.Pro378Pro	Probable protein-export membrane protein SecF	Protein-export membrane protein SecF	Protein export membrane protein; SecD/SecF GG Motif	G>A	0.179	5.45904	3.84575e-08
2934023	SYNONYMOUS	Low	MAB_2879c	c.705C>T; p.Tyr235Tyr	Probable protein-export membrane protein SecF	Protein-export membrane protein SecF	Protein export membrane protein; SecD/SecF GG Motif	C>T	0.179	5.45904	3.84575e-08
2934047	SYNONYMOUS	Low	MAB_2879c	c.681C>T; p.Asp227Asp	Probable protein-export membrane protein SecF	Protein-export membrane protein SecF	Protein export membrane protein; SecD/SecF GG Motif	C>T	0.179	5.45904	3.84575e-08
2934062	SYNONYMOUS	Low	MAB_2879c	c.666C>G; p.Ala222Ala	Probable protein-export membrane protein SecF	Protein-export membrane protein SecF	Protein export membrane protein; SecD/SecF GG Motif	C>G	0.179	5.45904	3.84575e-08
2934146	SYNONYMOUS	Low	MAB_2879c	c.582C>T; p.Leu194Leu	Probable protein-export membrane protein SecF	Protein-export membrane protein SecF	Protein export membrane protein; SecD/SecF GG Motif	C>T	0.179	5.45904	3.84575e-08
2934215	SYNONYMOUS	Low	MAB_2879c	c.513G>A; p.Pro171Pro	Probable protein-export membrane protein SecF	Protein-export membrane protein SecF	Protein export membrane protein; SecD/SecF GG Motif	G>A	0.179	5.45904	3.84575e-08
2934434	SYNONYMOUS	Low	MAB_2879c	c.294T>G; p.Gly98Gly	Probable protein-export membrane protein SecF	Protein-export membrane protein SecF	Protein export membrane protein; SecD/SecF GG Motif	T>G	0.179	5.45904	3.84575e-08
2938198	SYNONYMOUS	Low	MAB_2883c	c.534C>T; p.Asp178Asp	Holliday junction DNA helicase RuvA	Holliday junction ATP-dependent DNA helicase RuvA	Helix-hairpin-helix domain; RuvA N terminal domain; RuvA, C-terminal domain	C>T	0.183	5.33487	6.4599e-08
2938261	SYNONYMOUS	Low	MAB_2883c	c.471C>G; p.Leu157Leu	Holliday junction DNA helicase RuvA	Holliday junction ATP-dependent DNA helicase RuvA	Helix-hairpin-helix domain; RuvA N terminal domain; RuvA, C-terminal domain	C>G	0.183	5.33487	6.4599e-08
2938279	SYNONYMOUS	Low	MAB_2883c	c.453C>G; p.Ser151Ser	Holliday junction DNA helicase RuvA	Holliday junction ATP-dependent DNA helicase RuvA	Helix-hairpin-helix domain; RuvA N terminal domain; RuvA, C-terminal domain	C>G	0.183	5.33487	6.4599e-08
2938320	MISSENSE	Moderate (mCSM: -0.3968)	MAB_2883c	c.412A>G; p.Thr138Ala	Holliday junction DNA helicase RuvA	Holliday junction ATP-dependent DNA helicase RuvA	Helix-hairpin-helix domain; RuvA N terminal domain; RuvA, C-terminal domain	A>G	0.183	5.33487	6.4599e-08
2938396	SYNONYMOUS	Low	MAB_2883c	c.336G>A; p.Val112Val	Holliday junction DNA helicase RuvA	Holliday junction ATP-dependent DNA helicase RuvA	Helix-hairpin-helix domain; RuvA N terminal domain; RuvA, C-terminal domain	G>A	0.183	5.33487	6.4599e-08
2938446	MISSENSE	High (mCSM: -0.7996)	MAB_2883c	c.286A>G; p.Thr96Ala	Holliday junction DNA helicase RuvA	Holliday junction ATP-dependent DNA helicase RuvA	Helix-hairpin-helix domain; RuvA N terminal domain; RuvA, C-terminal domain	A>G	0.183	5.33487	6.4599e-08
2938567	SYNONYMOUS	Low	MAB_2883c	c.165C>T; p.Asp55Asp	Holliday junction DNA helicase RuvA	Holliday junction ATP-dependent DNA helicase RuvA	Helix-hairpin-helix domain; RuvA N terminal domain; RuvA, C-terminal domain	C>T	0.183	5.33487	6.4599e-08
2936974	UPSTREAM	Low	MAB_2878c	c.-3521G>A;	Hypothetical protein	Uncharacterized protein	Bacterial extracellular solute-binding proteins, family 5 Middle	C>T	0.186	5.28208	7.14839e-08
2937030	UPSTREAM	Low	MAB_2878c	c.-3577C>T;	Hypothetical protein	Uncharacterized protein	Bacterial extracellular solute-binding proteins, family 5 Middle	G>A	0.186	5.28208	7.14839e-08
2937041	UPSTREAM	Low	MAB_2878c	c.-3588T>C;	Hypothetical protein	Uncharacterized protein	Bacterial extracellular solute-binding proteins, family 5 Middle	A>G	0.186	5.28208	7.14839e-08
2937098	SYNONYMOUS	Low	MAB_2882c	c.1029T>G; p.Gly343Gly	Holliday junction DNA helicase RuvB	Holliday junction ATP-dependent DNA helicase RuvB	Holliday junction DNA helicase RuvB P-loop domain; RuvB AAA lid domain; RuvB C-terminal winged helix domain	T>G	0.186	5.28208	7.14839e-08
2937103	SYNONYMOUS	Low	MAB_2882c	c.1024C>T; p.Leu342Leu	Holliday junction DNA helicase RuvB	Holliday junction ATP-dependent DNA helicase RuvB	Holliday junction DNA helicase RuvB P-loop domain; RuvB AAA lid domain; RuvB C-terminal winged helix domain	C>T	0.186	5.28208	7.14839e-08
2937229	SYNONYMOUS	Low	MAB_2882c	c.898C>T; p.Leu300Leu	Holliday junction DNA helicase RuvB	Holliday junction ATP-dependent DNA helicase RuvB	Holliday junction DNA helicase RuvB P-loop domain; RuvB AAA lid domain; RuvB C-terminal winged helix domain	C>T	0.186	5.28208	7.14839e-08
2937386	SYNONYMOUS	Low	MAB_2882c	c.741C>T; p.Tyr247Tyr	Holliday junction DNA helicase RuvB	Holliday junction ATP-dependent DNA helicase RuvB	Holliday junction DNA helicase RuvB P-loop domain; RuvB AAA lid domain; RuvB C-terminal winged helix domain	C>T	0.186	5.28208	7.14839e-08
2937404	SYNONYMOUS	Low	MAB_2882c	c.723G>A; p.Leu241Leu	Holliday junction DNA helicase RuvB	Holliday junction ATP-dependent DNA helicase RuvB	Holliday junction DNA helicase RuvB P-loop domain; RuvB AAA lid domain; RuvB C-terminal winged helix domain	G>A	0.186	5.28208	7.14839e-08
2937464	MISSENSE	Moderate (mCSM: -0.2948)	MAB_2882c	c.663T>G; p.Asp221Glu	Holliday junction DNA helicase RuvB	Holliday junction ATP-dependent DNA helicase RuvB	Holliday junction DNA helicase RuvB P-loop domain; RuvB AAA lid domain; RuvB C-terminal winged helix domain	T>G	0.186	5.28208	7.14839e-08
2937494	SYNONYMOUS	Low	MAB_2882c	c.633A>G; p.Ala211Ala	Holliday junction DNA helicase RuvB	Holliday junction ATP-dependent DNA helicase RuvB	Holliday junction DNA helicase RuvB P-loop domain; RuvB AAA lid domain; RuvB C-terminal winged helix domain	A>G	0.186	5.28208	7.14839e-08
2937728	SYNONYMOUS	Low	MAB_2882c	c.399C>G; p.Ala133Ala	Holliday junction DNA helicase RuvB	Holliday junction ATP-dependent DNA helicase RuvB	Holliday junction DNA helicase RuvB P-loop domain; RuvB AAA lid domain; RuvB C-terminal winged helix domain	C>G	0.186	5.28208	7.14839e-08
2937910	SYNONYMOUS	Low	MAB_2882c	c.217C>T; p.Leu73Leu	Holliday junction DNA helicase RuvB	Holliday junction ATP-dependent DNA helicase RuvB	Holliday junction DNA helicase RuvB P-loop domain; RuvB AAA lid domain; RuvB C-terminal winged helix domain	C>T	0.186	5.28208	7.14839e-08
2937923	SYNONYMOUS	Low	MAB_2882c	c.204C>T; p.Thr68Thr	Holliday junction DNA helicase RuvB	Holliday junction ATP-dependent DNA helicase RuvB	Holliday junction DNA helicase RuvB P-loop domain; RuvB AAA lid domain; RuvB C-terminal winged helix domain	C>T	0.186	5.28208	7.14839e-08
2939231	SYNONYMOUS	Low	MAB_2884c	c.42T>C; p.Asp14Asp	Probable crossover junction endodeoxyribonuclease RuvC	Crossover junction endodeoxyribonuclease RuvC	Crossover junction endodeoxyribonuclease RuvC	T>C	0.186	5.28208	7.14839e-08
2939252	SYNONYMOUS	Low	MAB_2884c	c.21T>C; p.Gly7Gly	Probable crossover junction endodeoxyribonuclease RuvC	Crossover junction endodeoxyribonuclease RuvC	Crossover junction endodeoxyribonuclease RuvC	T>C	0.186	5.28208	7.14839e-08
2939324	UPSTREAM	Low	MAB_2879c	c.-4597A>G;	Probable protein-export membrane protein SecF	Protein-export membrane protein SecF	Protein export membrane protein; SecD/SecF GG Motif	T>C	0.186	5.28208	7.14839e-08
3409417	UPSTREAM	Low	MAB_3356c	c.-4125G>A;	Probable tRNA (5-methylaminomethyl-2-thiouridylate)-methyltransferase	tRNA-specific 2-thiouridylase MnmA	tRNA methyl transferase	C>T	0.186	5.28208	7.14839e-08
2217242	MISSENSE	High (mCSM: -0.813)	MAB_2201	c.1398C>G; p.Asp466Glu	Probable cobalamin biosynthesis protein CobN	Probable cobalamin biosynthesis protein CobN	CobN/Magnesium Chelatase	C>G	0.186	5.2591	8.19276e-08
2247714	SYNONYMOUS	Low	MAB_2225c	c.1236G>C; p.Pro412Pro	Probable peptidase	Probable peptidase	Subtilase family	G>C	0.189	5.22433	8.20771e-08
2938814	SYNONYMOUS	Low	MAB_2884c	c.459A>C; p.Ala153Ala	Probable crossover junction endodeoxyribonuclease RuvC	Crossover junction endodeoxyribonuclease RuvC	Crossover junction endodeoxyribonuclease RuvC	A>C	0.196	5.14164	9.07943e-08
2609602	SYNONYMOUS	Low	MAB_2564	c.621G>A; p.Glu207Glu	Probable carbonic anhydrase	Probable carbonic anhydrase	Carbonic anhydrase	G>A	0.16	5.5569	9.16702e-08
3460173	SYNONYMOUS	Low	MAB_3413c	c.1263C>T; p.Ala421Ala	Ribonucleoside-diphosphate reductase alpha subunit	Ribonucleoside-diphosphate reductase	Ribonucleotide reductase N-terminal; Ribonucleotide reductase, all-alpha domain; Ribonucleotide reductase, barrel domain	C>T	0.189	5.20534	9.18854e-08
4015999	SYNONYMOUS	Low	MAB_3968	c.834C>A; p.Ala278Ala	Putative sulfotransferase	Putative sulfotransferase	Sulfotransferase family	C>A	0.189	5.18291	1.04925e-07
2252226	MISSENSE	Moderate (mCSM: not modelled)	MAB_2230c	c.1309A>T; p.Thr437Ser	Hypothetical PPE family protein	Hypothetical PPE family protein	PPE family	A>T	0.17	5.40074	1.07311e-07
2810428	SYNONYMOUS	Low	MAB_2761	c.1108T>C; p.Leu370Leu	Glucose-6-phosphate 1-dehydrogenase	Glucose-6-phosphate 1-dehydrogenase (G6PD)	Glucose-6-phosphate dehydrogenase, C-terminal domain; Glucose-6-phosphate dehydrogenase, NAD binding domain	T>C	0.215	4.93697	1.08524e-07
1148111	SYNONYMOUS	Low	MAB_1134c	c.846G>A; p.Arg282Arg	Probable membrane protein, MmpL	Probable membrane protein, MmpL	MMPL family	G>A	0.183	5.20779	1.35851e-07
4389733	SYNONYMOUS	Low	MAB_4310c	c.783A>G; p.Ala261Ala	Putative membrane protein, MmpL family	Putative membrane protein, MmpL family	MMPL family	A>G	0.189	5.13789	1.36695e-07
4014716	SYNONYMOUS	Low	MAB_3967	c.1023G>A; p.Val341Val	Monooxygenase EthA, flavin-binding	Monooxygenase EthA, flavin-binding	Flavin-binding monooxygenase-like	G>A	0.192	5.10361	1.37813e-07
4390084	SYNONYMOUS	Low	MAB_4310c	c.432C>T; p.Gly144Gly	Putative membrane protein, MmpL family	Putative membrane protein, MmpL family	MMPL family	C>T	0.212	4.92468	1.38154e-07
2809599	SYNONYMOUS	Low	MAB_2761	c.279G>T; p.Thr93Thr	Glucose-6-phosphate 1-dehydrogenase	Glucose-6-phosphate 1-dehydrogenase (G6PD)	Glucose-6-phosphate dehydrogenase, C-terminal domain; Glucose-6-phosphate dehydrogenase, NAD binding domain	G>T	0.212	4.90195	1.58622e-07
2809650	SYNONYMOUS	Low	MAB_2761	c.330G>A; p.Val110Val	Glucose-6-phosphate 1-dehydrogenase	Glucose-6-phosphate 1-dehydrogenase (G6PD)	Glucose-6-phosphate dehydrogenase, C-terminal domain; Glucose-6-phosphate dehydrogenase, NAD binding domain	G>A	0.212	4.90195	1.58622e-07
2809673	MISSENSE	High (mCSM: -0.990666667)	MAB_2761	c.353C>A; p.Ala118Glu	Glucose-6-phosphate 1-dehydrogenase	Glucose-6-phosphate 1-dehydrogenase (G6PD)	Glucose-6-phosphate dehydrogenase, C-terminal domain; Glucose-6-phosphate dehydrogenase, NAD binding domain	C>A	0.212	4.90195	1.58622e-07
2809680	SYNONYMOUS	Low	MAB_2761	c.360C>T; p.Phe120Phe	Glucose-6-phosphate 1-dehydrogenase	Glucose-6-phosphate 1-dehydrogenase (G6PD)	Glucose-6-phosphate dehydrogenase, C-terminal domain; Glucose-6-phosphate dehydrogenase, NAD binding domain	C>T	0.212	4.90195	1.58622e-07
2809767	MISSENSE	Moderate (mCSM: 0.121)	MAB_2761	c.447T>G; p.Asn149Lys	Glucose-6-phosphate 1-dehydrogenase	Glucose-6-phosphate 1-dehydrogenase (G6PD)	Glucose-6-phosphate dehydrogenase, C-terminal domain; Glucose-6-phosphate dehydrogenase, NAD binding domain	T>G	0.212	4.90195	1.58622e-07
_______________________________________________________________________________________________________________________________________________________________
_______________________________________________________________________________________________________________________________________________________________
Phenotype: Growth glucose d10 Subspecies: M. abscessus all subspecies Number of isolates: 312 Number of variants: 266651 Model: Mixed model
Position	Variant	Estimated effect	Gene	Variant Position	Annotation	Uniprot	Pfam	Major > minor	MAF	Beta	p
2609602	SYNONYMOUS	Low	MAB_2564	c.621G>A; p.Glu207Glu	Probable carbonic anhydrase	Probable carbonic anhydrase	Carbonic anhydrase	G>A	0.16	5.55706	9.21015e-08
2934716	SYNONYMOUS	Low	MAB_2879c	c.12C>T; p.Ser4Ser	Probable protein-export membrane protein SecF	Protein-export membrane protein SecF	Protein export membrane protein; SecD/SecF GG Motif	C>T	0.157	5.35281	3.53166e-07
2934719	SYNONYMOUS	Low	MAB_2879c	c.9G>T; p.Thr3Thr	Probable protein-export membrane protein SecF	Protein-export membrane protein SecF	Protein export membrane protein; SecD/SecF GG Motif	G>T	0.157	5.35281	3.53166e-07
4390084	SYNONYMOUS	Low	MAB_4310c	c.432C>T; p.Gly144Gly	Putative membrane protein, MmpL family	Putative membrane protein, MmpL family	MMPL family	C>T	0.212	5.00245	3.75269e-07
1263597	SYNONYMOUS	Low	MAB_1256c	c.384C>A; p.Ala128Ala	Hypothetical protein	Uncharacterized protein		C>A	0.173	5.12857	3.92908e-07
2841159	UPSTREAM	Low	MAB_2789c	c.-2868_-2867insC;	Probable ethanolamine ammonia-lyase, light subunit	Ethanolamine ammonia-lyase light chain	Ethanolamine ammonia-lyase light chain (EutC)	A>AG	0.176	5.08127	4.15761e-07
2841160	UPSTREAM	Low	MAB_2789c	c.-2869_-2868insC;	Probable ethanolamine ammonia-lyase, light subunit	Ethanolamine ammonia-lyase light chain	Ethanolamine ammonia-lyase light chain (EutC)	G>GG	0.176	5.08127	4.15761e-07
3446858	SYNONYMOUS	Low	MAB_3399	c.570T>A; p.Val190Val	Probable ABC transporter, ATP-binding	Probable ABC transporter, ATP-binding	ABC transporter; ABC transporter transmembrane region 2	T>A	0.167	5.18181	4.47202e-07
3609823	SYNONYMOUS	Low	MAB_3564c	c.186G>A; p.Ala62Ala	Hypothetical dipeptidyl aminopeptidase/ acylaminoacyl-peptidase related protein	Hypothetical dipeptidyl aminopeptidase/ acylaminoacyl-peptidase related protein	Alpha/beta hydrolase family	G>A	0.26	4.40348	4.50489e-07
40027	UPSTREAM	Low	MAB_0036c	c.-3860G>A;	Probable cell division protein RodA	Probable cell division protein RodA	Cell cycle protein	C>T	0.167	5.17231	4.7016e-07
2118055	SYNONYMOUS	Low	MAB_2119c	c.1536C>A; p.Pro512Pro	Putative polyketide synthase MbtD	Putative polyketide synthase MbtD	Acyl transferase domain; KR domain; Phosphopantetheine attachment site	C>A	0.176	5.0705	5.03856e-07
2188691	SYNONYMOUS	Low	MAB_2174	c.234G>C; p.Leu78Leu	Hypothetical protein	Uncharacterized protein		G>C	0.176	5.0705	5.03856e-07
2240686	MISSENSE	Moderate (mCSM: -0.288)	MAB_2218	c.157T>A; p.Ser53Thr	Sulfonate ABC transporter periplasmic sulfonate-binding protein SsuA	Sulfonate ABC transporter periplasmic sulfonate-binding protein SsuA	Bacterial extracellular solute-binding proteins, family 3	T>A	0.16	5.22719	5.42277e-07
2240841	SYNONYMOUS	Low	MAB_2218	c.312C>T; p.Gly104Gly	Sulfonate ABC transporter periplasmic sulfonate-binding protein SsuA	Sulfonate ABC transporter periplasmic sulfonate-binding protein SsuA	Bacterial extracellular solute-binding proteins, family 3	C>T	0.16	5.22719	5.42277e-07
2609572	SYNONYMOUS	Low	MAB_2564	c.591T>G; p.Pro197Pro	Probable carbonic anhydrase	Probable carbonic anhydrase	Carbonic anhydrase	T>G	0.167	5.1363	5.68811e-07
2609576	SYNONYMOUS	Low	MAB_2564	c.595T>C; p.Leu199Leu	Probable carbonic anhydrase	Probable carbonic anhydrase	Carbonic anhydrase	T>C	0.167	5.1363	5.68811e-07
3627840-3627860	LARGE DELETION	Low	Intergenic - intergenic	del.Intergenic-intergenic					0.263	4.33131	6.33562e-07
3446825	SYNONYMOUS	Low	MAB_3399	c.537C>T; p.Asp179Asp	Probable ABC transporter, ATP-binding	Probable ABC transporter, ATP-binding	ABC transporter; ABC transporter transmembrane region 2	C>T	0.176	5.00093	6.41594e-07
2609595	MISSENSE	Moderate (mCSM: 0.0018)	MAB_2564	c.614A>G; p.Asn205Ser	Probable carbonic anhydrase	Probable carbonic anhydrase	Carbonic anhydrase	A>G	0.154	5.26973	6.8119e-07
2609596	MISSENSE	Moderate (mCSM: 0.14325)	MAB_2564	c.615C>G; p.Asn205Lys	Probable carbonic anhydrase	Probable carbonic anhydrase	Carbonic anhydrase	C>G	0.154	5.26973	6.8119e-07
1370996	SYNONYMOUS	Low	MAB_1373	c.270G>A; p.Glu90Glu	Probable sugar ABC transporter, permease protein SugA	Probable sugar ABC transporter, permease protein SugA	Binding-protein-dependent transport system inner membrane component	G>A	0.176	4.97814	7.2474e-07
3131696	SYNONYMOUS	Low	MAB_3085c	c.129C>T; p.Cys43Cys	Thymidylate synthase ThyX	Flavin-dependent thymidylate synthase (FDTS)	Thymidylate synthase complementing protein	C>T	0.176	4.96419	7.80591e-07
4373608	INFRAME INSERTION	Moderate	MAB_4296c	c.1088_1089insAGC; p.Pro363dup	Hypothetical protein	Uncharacterized protein		C>CGCT	0.163	5.11338	7.89077e-07
647330	SYNONYMOUS	Low	MAB_0645c	c.639T>G; p.Gly213Gly	Hypothetical protein	Uncharacterized protein	Type III restriction enzyme, res subunit	T>G	0.163	5.11049	8.0083e-07
2896794	SYNONYMOUS	Low	MAB_2848c	c.585C>T; p.Ser195Ser	Probable shikimate-5-dehydrogenase (AroE)	Probable shikimate-5-dehydrogenase (AroE)	Shikimate / quinate 5-dehydrogenase; Shikimate 5'-dehydrogenase C-terminal domain; Shikimate dehydrogenase substrate binding domain	C>T	0.173	4.99057	8.21291e-07
2609591	MISSENSE	Moderate (mCSM: -0.0186)	MAB_2564	c.610A>G; p.Lys204Glu	Probable carbonic anhydrase	Probable carbonic anhydrase	Carbonic anhydrase	A>G	0.16	5.13714	8.61283e-07
2226714	MISSENSE	Moderate (mCSM: 0.201)	MAB_2209c	c.423C>G; p.Asn141Lys	Hypothetical protein	S-adenosyl-L-methionine-dependent methyltransferase	Leucine carboxyl methyltransferase	C>G	0.17	5.01423	8.80971e-07
1977952	SYNONYMOUS	Low	MAB_1978c	c.282C>T; p.Gly94Gly	Probable long-chain-fatty-acid--CoA ligase FadD	Probable long-chain-fatty-acid--CoA ligase FadD	AMP-binding enzyme	C>T	0.167	5.05163	8.8453e-07
3447010-3447030	LARGE DELETION	High	MAB_3399	del.722-742	Probable ABC transporter, ATP-binding	Probable ABC transporter, ATP-binding	ABC transporter; ABC transporter transmembrane region 2		0.179	4.90554	8.85321e-07
3453695	SYNONYMOUS	Low	MAB_3405	c.744C>T; p.Ser248Ser	Putative short chain dehydrogenase/reductase	Putative short chain dehydrogenase/reductase	short chain dehydrogenase	C>T	0.17	5.30017	9.03217e-07
3454060	SYNONYMOUS	Low	MAB_3406	c.225G>A; p.Val75Val	Probable geranylgeranyl reductase	Probable geranylgeranyl reductase	FAD binding domain	G>A	0.17	5.30017	9.03217e-07
1127641	UPSTREAM	Low	MAB_1107c	c.-4994G>A;	Hypothetical protein	Uncharacterized protein		C>T	0.186	4.82997	9.30755e-07
2609569	SYNONYMOUS	Low	MAB_2564	c.588C>T; p.Asp196Asp	Probable carbonic anhydrase	Probable carbonic anhydrase	Carbonic anhydrase	C>T	0.163	5.07821	9.44906e-07
44011	SYNONYMOUS	Low	MAB_0046	c.117G>C; p.Val39Val	Probable PE family protein	Hypothetical PE family protein	PE family	G>C	0.151	5.24781	9.53919e-07
2243082	SYNONYMOUS	Low	MAB_2220c	c.522C>T; p.Gly174Gly	Hypothetical protein	Uncharacterized protein		C>T	0.167	6.1464	9.62423e-07
4319231	MISSENSE	Moderate (mCSM: -0.479333333)	MAB_4247	c.734T>C; p.Val245Ala	Putative dicarboxylate carrier protein	Putative dicarboxylate carrier protein	Dicarboxylate carrier protein MatC N-terminus	T>C	0.167	5.03189	9.79475e-07
1128317	SYNONYMOUS	Low	MAB_1116	c.546G>A; p.Glu182Glu	Hypothetical protein	Uncharacterized protein	Predicted metal-dependent hydrolase	G>A	0.244	4.36738	9.87657e-07
2228876	SYNONYMOUS	Low	MAB_2210c	c.1227C>T; p.Asp409Asp	Putative membrane protein, MmpL family	Putative membrane protein, MmpL family	MMPL family	C>T	0.17	5.42835	9.99994e-07
2725696	MISSENSE	Moderate (mCSM: not modelled)	MAB_2682c	c.197C>T; p.Ala66Val	Hypothetical protein	Uncharacterized protein	Protein of unknown function (DUF2567)	C>T	0.167	5.02743	1.00215e-06
2934602	SYNONYMOUS	Low	MAB_2879c	c.126C>T; p.Ser42Ser	Probable protein-export membrane protein SecF	Protein-export membrane protein SecF	Protein export membrane protein; SecD/SecF GG Motif	C>T	0.16	5.10719	1.00306e-06
2934910	SYNONYMOUS	Low	MAB_2880c	c.1575C>G; p.Gly525Gly	Probable protein-export membrane protein SecD	Protein translocase subunit SecD	Protein export membrane protein; SecD/SecF GG Motif	C>G	0.16	5.10719	1.00306e-06
2936574	SYNONYMOUS	Low	MAB_2881c	c.321T>C; p.Val107Val	Hypothetical protein	Uncharacterized protein	Preprotein translocase subunit	T>C	0.179	4.87262	1.05428e-06
594419	SYNONYMOUS	Low	MAB_0593c	c.39C>T; p.Arg13Arg	Probable acyl-CoA dehydrogenase FadE	Probable acyl-CoA dehydrogenase FadE	Acyl-CoA dehydrogenase, C-terminal domain; Acyl-CoA dehydrogenase, N-terminal domain	C>T	0.163	5.05664	1.05514e-06
594976	SYNONYMOUS	Low	MAB_0594c	c.444G>A; p.Glu148Glu	Probable acyl-CoA dehydrogenase FadE	Probable acyl-CoA dehydrogenase FadE	Acyl-CoA dehydrogenase, C-terminal domain; Acyl-CoA dehydrogenase, N-terminal domain	G>A	0.163	5.05664	1.05514e-06
595078	SYNONYMOUS	Low	MAB_0594c	c.342C>T; p.Gly114Gly	Probable acyl-CoA dehydrogenase FadE	Probable acyl-CoA dehydrogenase FadE	Acyl-CoA dehydrogenase, C-terminal domain; Acyl-CoA dehydrogenase, N-terminal domain	C>T	0.163	5.05664	1.05514e-06
2940350	SYNONYMOUS	Low	MAB_2886c	c.75A>G; p.Leu25Leu	Hypothetical protein	Uncharacterized protein		A>G	0.17	5.31042	1.0742e-06
212649	SYNONYMOUS	Low	MAB_0202c	c.168T>G; p.Gly56Gly	Probable glycosyl transferase	Probable glycosyl transferase	Glycosyltransferase like family 2	T>G	0.17	4.9743	1.0835e-06
2939401	UPSTREAM	Low	MAB_2879c	c.-4674G>A;	Probable protein-export membrane protein SecF	Protein-export membrane protein SecF	Protein export membrane protein; SecD/SecF GG Motif	C>T	0.163	5.0509	1.08627e-06
2939466	SYNONYMOUS	Low	MAB_2885	c.27C>T; p.Asp9Asp	Putative transcriptional regulator, TetR-family	Putative transcriptional regulator, TetR-family	Bacterial regulatory proteins, tetR family; Tetracyclin repressor-like, C-terminal domain	C>T	0.163	5.0509	1.08627e-06
2939616	SYNONYMOUS	Low	MAB_2885	c.177G>A; p.Ala59Ala	Putative transcriptional regulator, TetR-family	Putative transcriptional regulator, TetR-family	Bacterial regulatory proteins, tetR family; Tetracyclin repressor-like, C-terminal domain	G>A	0.163	5.0509	1.08627e-06
_______________________________________________________________________________________________________________________________________________________________
_______________________________________________________________________________________________________________________________________________________________
Phenotype: Growth glucose d10 Subspecies: M. abscessus massiliense Number of isolates: 76 Number of variants: 142340 Model: Linear model
NO SIGNIFICANT HITS
_______________________________________________________________________________________________________________________________________________________________
_______________________________________________________________________________________________________________________________________________________________
Phenotype: Growth glucose d10 Subspecies: M. abscessus massiliense Number of isolates: 76 Number of variants: 142340 Model: Mixed model
NO SIGNIFICANT HITS
_______________________________________________________________________________________________________________________________________________________________
_______________________________________________________________________________________________________________________________________________________________
Phenotype: Growth glucose d10 Subspecies: M. abscessus abscessus Number of isolates: 216 Number of variants: 110013 Model: Linear model
NO SIGNIFICANT HITS
_______________________________________________________________________________________________________________________________________________________________
_______________________________________________________________________________________________________________________________________________________________
Phenotype: Growth glucose d10 Subspecies: M. abscessus abscessus Number of isolates: 216 Number of variants: 110013 Model: Mixed model
NO SIGNIFICANT HITS
_______________________________________________________________________________________________________________________________________________________________
_______________________________________________________________________________________________________________________________________________________________
Phenotype: Growth lactate d1 Subspecies: M. abscessus all subspecies Number of isolates: 244 Number of variants: 266392 Model: Linear model
Position	Variant	Estimated effect	Gene	Variant Position	Annotation	Uniprot	Pfam	Major > minor	MAF	Beta	p
1754995	MISSENSE	Moderate (mCSM: -0.258666667)	MAB_1723	c.445C>A; p.Gln149Lys	Putative phage integrase	Putative phage integrase	Phage integrase family; Phage integrase, N-terminal SAM-like domain	C>A	0.061	0.0105004	1.32892e-07
1754985	SYNONYMOUS	Low	MAB_1723	c.435T>C; p.Asp145Asp	Putative phage integrase	Putative phage integrase	Phage integrase family; Phage integrase, N-terminal SAM-like domain	T>C	0.078	0.00939719	1.39617e-07
1754555	MISSENSE	Moderate (mCSM: not modelled)	MAB_1723	c.5A>G; p.Glu2Gly	Putative phage integrase	Putative phage integrase	Phage integrase family; Phage integrase, N-terminal SAM-like domain	A>G	0.094	0.00845878	2.43232e-07
1754980	MISSENSE	High (mCSM: -1.059)	MAB_1723	c.430A>C; p.Ile144Leu	Putative phage integrase	Putative phage integrase	Phage integrase family; Phage integrase, N-terminal SAM-like domain	A>C	0.082	0.00880134	4.73806e-07
1754898	SYNONYMOUS	Low	MAB_1723	c.348C>T; p.Leu116Leu	Putative phage integrase	Putative phage integrase	Phage integrase family; Phage integrase, N-terminal SAM-like domain	C>T	0.098	0.00793314	8.53092e-07
1755000	SYNONYMOUS	Low	MAB_1723	c.450A>G; p.Leu150Leu	Putative phage integrase	Putative phage integrase	Phage integrase family; Phage integrase, N-terminal SAM-like domain	A>G	0.078	0.00881216	8.64164e-07
1754888	MISSENSE	Moderate (mCSM: -0.614666667)	MAB_1723	c.338A>C; p.Asn113Thr	Putative phage integrase	Putative phage integrase	Phage integrase family; Phage integrase, N-terminal SAM-like domain	A>C	0.09	0.0081812	1.05765e-06
1755129	SYNONYMOUS	Low	MAB_1723	c.579C>T; p.Asn193Asn	Putative phage integrase	Putative phage integrase	Phage integrase family; Phage integrase, N-terminal SAM-like domain	C>T	0.074	0.00890339	1.26112e-06
1754994	SYNONYMOUS	Low	MAB_1723	c.444A>G; p.Thr148Thr	Putative phage integrase	Putative phage integrase	Phage integrase family; Phage integrase, N-terminal SAM-like domain	A>G	0.066	0.00938268	1.32914e-06
1754931	SYNONYMOUS	Low	MAB_1723	c.381G>C; p.Thr127Thr	Putative phage integrase	Putative phage integrase	Phage integrase family; Phage integrase, N-terminal SAM-like domain	G>C	0.09	0.00789394	2.58924e-06
_______________________________________________________________________________________________________________________________________________________________
_______________________________________________________________________________________________________________________________________________________________
Phenotype: Growth lactate d1 Subspecies: M. abscessus all subspecies Number of isolates: 244 Number of variants: 266392 Model: Mixed model
Position	Variant	Estimated effect	Gene	Variant Position	Annotation	Uniprot	Pfam	Major > minor	MAF	Beta	p
1754995	MISSENSE	Moderate (mCSM: -0.258666667)	MAB_1723	c.445C>A; p.Gln149Lys	Putative phage integrase	Putative phage integrase	Phage integrase family; Phage integrase, N-terminal SAM-like domain	C>A	0.061	0.010376	2.00843e-07
1754985	SYNONYMOUS	Low	MAB_1723	c.435T>C; p.Asp145Asp	Putative phage integrase	Putative phage integrase	Phage integrase family; Phage integrase, N-terminal SAM-like domain	T>C	0.078	0.00928472	2.20177e-07
1754555	MISSENSE	Moderate (mCSM: not modelled)	MAB_1723	c.5A>G; p.Glu2Gly	Putative phage integrase	Putative phage integrase	Phage integrase family; Phage integrase, N-terminal SAM-like domain	A>G	0.094	0.00832262	4.30624e-07
1754980	MISSENSE	High (mCSM: -1.059)	MAB_1723	c.430A>C; p.Ile144Leu	Putative phage integrase	Putative phage integrase	Phage integrase family; Phage integrase, N-terminal SAM-like domain	A>C	0.082	0.0088122	5.75878e-07
1755129	SYNONYMOUS	Low	MAB_1723	c.579C>T; p.Asn193Asn	Putative phage integrase	Putative phage integrase	Phage integrase family; Phage integrase, N-terminal SAM-like domain	C>T	0.074	0.00921781	7.37707e-07
1755000	SYNONYMOUS	Low	MAB_1723	c.450A>G; p.Leu150Leu	Putative phage integrase	Putative phage integrase	Phage integrase family; Phage integrase, N-terminal SAM-like domain	A>G	0.078	0.00881202	8.64663e-07
1754888	MISSENSE	Moderate (mCSM: -0.614666667)	MAB_1723	c.338A>C; p.Asn113Thr	Putative phage integrase	Putative phage integrase	Phage integrase family; Phage integrase, N-terminal SAM-like domain	A>C	0.09	0.00818106	1.05823e-06
1754898	SYNONYMOUS	Low	MAB_1723	c.348C>T; p.Leu116Leu	Putative phage integrase	Putative phage integrase	Phage integrase family; Phage integrase, N-terminal SAM-like domain	C>T	0.098	0.00784428	1.22366e-06
1754994	SYNONYMOUS	Low	MAB_1723	c.444A>G; p.Thr148Thr	Putative phage integrase	Putative phage integrase	Phage integrase family; Phage integrase, N-terminal SAM-like domain	A>G	0.066	0.00923341	2.09652e-06
1754931	SYNONYMOUS	Low	MAB_1723	c.381G>C; p.Thr127Thr	Putative phage integrase	Putative phage integrase	Phage integrase family; Phage integrase, N-terminal SAM-like domain	G>C	0.09	0.00789379	2.59065e-06
_______________________________________________________________________________________________________________________________________________________________
_______________________________________________________________________________________________________________________________________________________________
Phenotype: Growth lactate d1 Subspecies: M. abscessus massiliense Number of isolates: 57 Number of variants: 155983 Model: Linear model
NO SIGNIFICANT HITS
_______________________________________________________________________________________________________________________________________________________________
_______________________________________________________________________________________________________________________________________________________________
Phenotype: Growth lactate d1 Subspecies: M. abscessus massiliense Number of isolates: 57 Number of variants: 155983 Model: Mixed model
NO SIGNIFICANT HITS
_______________________________________________________________________________________________________________________________________________________________
_______________________________________________________________________________________________________________________________________________________________
Phenotype: Growth lactate d1 Subspecies: M. abscessus abscessus Number of isolates: 168 Number of variants: 102137 Model: Linear model
Position	Variant	Estimated effect	Gene	Variant Position	Annotation	Uniprot	Pfam	Major > minor	MAF	Beta	p
1754980	MISSENSE	High (mCSM: -1.059)	MAB_1723	c.430A>C; p.Ile144Leu	Putative phage integrase	Putative phage integrase	Phage integrase family; Phage integrase, N-terminal SAM-like domain	A>C	0.083	0.00980519	1.82711e-06
1754985	SYNONYMOUS	Low	MAB_1723	c.435T>C; p.Asp145Asp	Putative phage integrase	Putative phage integrase	Phage integrase family; Phage integrase, N-terminal SAM-like domain	T>C	0.083	0.00980519	1.82711e-06
_______________________________________________________________________________________________________________________________________________________________
_______________________________________________________________________________________________________________________________________________________________
Phenotype: Growth lactate d1 Subspecies: M. abscessus abscessus Number of isolates: 168 Number of variants: 102137 Model: Mixed model
Position	Variant	Estimated effect	Gene	Variant Position	Annotation	Uniprot	Pfam	Major > minor	MAF	Beta	p
1754980	MISSENSE	High (mCSM: -1.059)	MAB_1723	c.430A>C; p.Ile144Leu	Putative phage integrase	Putative phage integrase	Phage integrase family; Phage integrase, N-terminal SAM-like domain	A>C	0.083	0.00972396	2.74183e-06
1754985	SYNONYMOUS	Low	MAB_1723	c.435T>C; p.Asp145Asp	Putative phage integrase	Putative phage integrase	Phage integrase family; Phage integrase, N-terminal SAM-like domain	T>C	0.083	0.00972396	2.74183e-06
_______________________________________________________________________________________________________________________________________________________________
_______________________________________________________________________________________________________________________________________________________________
Phenotype: Growth lactate d10 Subspecies: M. abscessus all subspecies Number of isolates: 293 Number of variants: 266996 Model: Linear model
Position	Variant	Estimated effect	Gene	Variant Position	Annotation	Uniprot	Pfam	Major > minor	MAF	Beta	p
2620350-2620410	LARGE DELETION	High	MAB_2575c	del.854-914	Putative fumarylacetoacetate (FAA) hydrolase	Putative fumarylacetoacetate (FAA) hydrolase	Fumarylacetoacetate (FAA) hydrolase family		0.399	-3.65071	1.72045e-06
1058603	SYNONYMOUS	Low	MAB_1051c	c.1620G>T; p.Ala540Ala	Probable glucose-6-phosphate isomerase (PGI)	Glucose-6-phosphate isomerase (GPI)	Phosphoglucose isomerase	G>T	0.212	-4.34418	2.07571e-06
1058607	MISSENSE	Moderate (mCSM: -0.33)	MAB_1051c	c.1616A>C; p.Asn539Thr	Probable glucose-6-phosphate isomerase (PGI)	Glucose-6-phosphate isomerase (GPI)	Phosphoglucose isomerase	A>C	0.212	-4.34418	2.07571e-06
1058608	MISSENSE	High (mCSM: -0.978)	MAB_1051c	c.1615A>G; p.Asn539Asp	Probable glucose-6-phosphate isomerase (PGI)	Glucose-6-phosphate isomerase (GPI)	Phosphoglucose isomerase	A>G	0.212	-4.34418	2.07571e-06
_______________________________________________________________________________________________________________________________________________________________
_______________________________________________________________________________________________________________________________________________________________
Phenotype: Growth lactate d10 Subspecies: M. abscessus all subspecies Number of isolates: 293 Number of variants: 266996 Model: Mixed model
NO SIGNIFICANT HITS
_______________________________________________________________________________________________________________________________________________________________
_______________________________________________________________________________________________________________________________________________________________
Phenotype: Growth lactate d10 Subspecies: M. abscessus massiliense Number of isolates: 73 Number of variants: 140540 Model: Linear model
NO SIGNIFICANT HITS
_______________________________________________________________________________________________________________________________________________________________
_______________________________________________________________________________________________________________________________________________________________
Phenotype: Growth lactate d10 Subspecies: M. abscessus massiliense Number of isolates: 73 Number of variants: 140540 Model: Mixed model
NO SIGNIFICANT HITS
_______________________________________________________________________________________________________________________________________________________________
_______________________________________________________________________________________________________________________________________________________________
Phenotype: Growth lactate d10 Subspecies: M. abscessus abscessus Number of isolates: 203 Number of variants: 107616 Model: Linear model
NO SIGNIFICANT HITS
_______________________________________________________________________________________________________________________________________________________________
_______________________________________________________________________________________________________________________________________________________________
Phenotype: Growth lactate d10 Subspecies: M. abscessus abscessus Number of isolates: 203 Number of variants: 107616 Model: Mixed model
NO SIGNIFICANT HITS
_______________________________________________________________________________________________________________________________________________________________
_______________________________________________________________________________________________________________________________________________________________
Phenotype: Growth pyruvate d1 Subspecies: M. abscessus all subspecies Number of isolates: 211 Number of variants: 263866 Model: Linear model
Position	Variant	Estimated effect	Gene	Variant Position	Annotation	Uniprot	Pfam	Major > minor	MAF	Beta	p
3905009	SYNONYMOUS	Low	MAB_3859c	c.201C>T; p.Phe67Phe	Possible enoyl-CoA hydratase/isomerase	Possible enoyl-CoA hydratase/isomerase	Enoyl-CoA hydratase/isomerase	C>T	0.043	0.027808	4.65771e-10
3904799	SYNONYMOUS	Low	MAB_3859c	c.411C>T; p.Cys137Cys	Possible enoyl-CoA hydratase/isomerase	Possible enoyl-CoA hydratase/isomerase	Enoyl-CoA hydratase/isomerase	C>T	0.047	0.0237415	3.02017e-08
2642646	MISSENSE	Moderate (mCSM: -0.324)	MAB_2605c	c.1169C>T; p.Ser390Leu	Hypothetical protein	Uncharacterized protein	Amidohydrolase family	C>T	0.038	0.0251772	1.4206e-07
2644913	MISSENSE	High (mCSM: -1.271666667)	MAB_2607	c.329T>C; p.Val110Ala	Putative flavin-containing monooxygenase	Putative flavin-containing monooxygenase	Flavin-binding monooxygenase-like	T>C	0.038	0.0251772	1.4206e-07
2646957	SYNONYMOUS	Low	MAB_2609	c.147C>T; p.Pro49Pro	Possible fatty-acid-CoA ligase FadD	Possible fatty-acid-CoA ligase FadD	AMP-binding enzyme; AMP-binding enzyme C-terminal domain	C>T	0.038	0.0251772	1.4206e-07
2647677	SYNONYMOUS	Low	MAB_2609	c.867G>A; p.Thr289Thr	Possible fatty-acid-CoA ligase FadD	Possible fatty-acid-CoA ligase FadD	AMP-binding enzyme; AMP-binding enzyme C-terminal domain	G>A	0.038	0.0251772	1.4206e-07
2648486	UPSTREAM	Low	MAB_2605c	c.-4672T>C;	Hypothetical protein	Uncharacterized protein	Amidohydrolase family	A>G	0.038	0.0251772	1.4206e-07
2650007	SYNONYMOUS	Low	MAB_2610	c.1183T>C; p.Leu395Leu	Putative aminotransferase	Putative aminotransferase	DegT/DnrJ/EryC1/StrS aminotransferase family	T>C	0.038	0.0251772	1.4206e-07
3904580	SYNONYMOUS	Low	MAB_3859c	c.630G>A; p.Glu210Glu	Possible enoyl-CoA hydratase/isomerase	Possible enoyl-CoA hydratase/isomerase	Enoyl-CoA hydratase/isomerase	G>A	0.033	0.0264436	2.24731e-07
1840811	SYNONYMOUS	Low	MAB_1841c	c.372T>C; p.Leu124Leu	Putative type-b cytochrome (b561)	Putative type-b cytochrome (B561)	Prokaryotic cytochrome b561	T>C	0.043	0.0228754	4.5181e-07
3246674	MISSENSE	Moderate (mCSM: not modelled)	MAB_3203	c.122T>C; p.Val41Ala	Hypothetical protein	Uncharacterized protein		T>C	0.038	0.0238779	6.56904e-07
1366500	SYNONYMOUS	Low	MAB_1368	c.672A>G; p.Arg224Arg	Hypothetical protein	Uncharacterized protein	Uncharacterized protein conserved in bacteria (DUF2236)	A>G	0.043	0.0224402	7.66137e-07
1368562	UPSTREAM	Low	MAB_1366c	c.-4366C>A;	Putative Mrp homolog protein	Iron-sulfur cluster carrier protein	Iron-sulfur cluster assembly protein; NUBPL iron-transfer P-loop NTPase	G>T	0.043	0.0224402	7.66137e-07
1370607	SYNONYMOUS	Low	MAB_1372	c.1302A>G; p.Gln434Gln	Probable sugar ABC transporter, sugar-binding protein LpqY	Probable sugar ABC transporter, sugar-binding protein LpqY	Bacterial extracellular solute-binding protein	A>G	0.043	0.0224402	7.66137e-07
1355635	SYNONYMOUS	Low	MAB_1358c	c.1614C>T; p.Asp538Asp	Putative ABC transporter, permease protein	Putative ABC transporter, permease protein		C>T	0.047	0.0209335	1.27452e-06
2630179	MISSENSE	High (mCSM: -1.619)	MAB_2584	c.583C>T; p.Pro195Ser	Putative esterase	Putative esterase	alpha/beta hydrolase fold	C>T	0.047	0.0209335	1.27452e-06
4403995	SYNONYMOUS	Low	MAB_4324c	c.789C>T; p.Ala263Ala	Putative acetyltransferase, GNAT	Putative acetyltransferase, GNAT	Acetyltransferase (GNAT) family	C>T	0.047	0.0209335	1.27452e-06
4405405	MISSENSE	Moderate (mCSM: not modelled)	MAB_4325c	c.524T>C; p.Val175Ala	Hypothetical protein	Uncharacterized protein		T>C	0.047	0.0209335	1.27452e-06
1383621	SYNONYMOUS	Low	MAB_1387	c.363C>T; p.Arg121Arg	Putative esterase/lipase/beta-lactamase	Putative esterase/lipase/beta-lactamase	Beta-lactamase	C>T	0.038	0.0227086	2.40226e-06
945613	SYNONYMOUS	Low	MAB_0939	c.10561C>T; p.Leu3521Leu	Probable polyketide synthase	Probable polyketide synthase	Acyl transferase domain; Alcohol dehydrogenase GroES-like domain; Beta-ketoacyl synthase, C-terminal domain; Beta-ketoacyl synthase, N-terminal domain; KR domain; Ketoacyl-synthetase C-terminal extension; Phosphopantetheine attachment site; Polyketide synthase dehydratase; Zinc-binding dehydrogenase	C>T	0.052	0.0194676	2.53522e-06
946101	SYNONYMOUS	Low	MAB_0939	c.11049G>A; p.Ala3683Ala	Probable polyketide synthase	Probable polyketide synthase	Acyl transferase domain; Alcohol dehydrogenase GroES-like domain; Beta-ketoacyl synthase, C-terminal domain; Beta-ketoacyl synthase, N-terminal domain; KR domain; Ketoacyl-synthetase C-terminal extension; Phosphopantetheine attachment site; Polyketide synthase dehydratase; Zinc-binding dehydrogenase	G>A	0.052	0.0194676	2.53522e-06
_______________________________________________________________________________________________________________________________________________________________
_______________________________________________________________________________________________________________________________________________________________
Phenotype: Growth pyruvate d1 Subspecies: M. abscessus all subspecies Number of isolates: 211 Number of variants: 263866 Model: Mixed model
Position	Variant	Estimated effect	Gene	Variant Position	Annotation	Uniprot	Pfam	Major > minor	MAF	Beta	p
3905009	SYNONYMOUS	Low	MAB_3859c	c.201C>T; p.Phe67Phe	Possible enoyl-CoA hydratase/isomerase	Possible enoyl-CoA hydratase/isomerase	Enoyl-CoA hydratase/isomerase	C>T	0.043	0.0278078	4.66293e-10
3904799	SYNONYMOUS	Low	MAB_3859c	c.411C>T; p.Cys137Cys	Possible enoyl-CoA hydratase/isomerase	Possible enoyl-CoA hydratase/isomerase	Enoyl-CoA hydratase/isomerase	C>T	0.047	0.0237412	3.02369e-08
2642646	MISSENSE	Moderate (mCSM: -0.324)	MAB_2605c	c.1169C>T; p.Ser390Leu	Hypothetical protein	Uncharacterized protein	Amidohydrolase family	C>T	0.038	0.0251768	1.42225e-07
2644913	MISSENSE	High (mCSM: -1.271666667)	MAB_2607	c.329T>C; p.Val110Ala	Putative flavin-containing monooxygenase	Putative flavin-containing monooxygenase	Flavin-binding monooxygenase-like	T>C	0.038	0.0251768	1.42225e-07
2646957	SYNONYMOUS	Low	MAB_2609	c.147C>T; p.Pro49Pro	Possible fatty-acid-CoA ligase FadD	Possible fatty-acid-CoA ligase FadD	AMP-binding enzyme; AMP-binding enzyme C-terminal domain	C>T	0.038	0.0251768	1.42225e-07
2647677	SYNONYMOUS	Low	MAB_2609	c.867G>A; p.Thr289Thr	Possible fatty-acid-CoA ligase FadD	Possible fatty-acid-CoA ligase FadD	AMP-binding enzyme; AMP-binding enzyme C-terminal domain	G>A	0.038	0.0251768	1.42225e-07
2648486	UPSTREAM	Low	MAB_2605c	c.-4672T>C;	Hypothetical protein	Uncharacterized protein	Amidohydrolase family	A>G	0.038	0.0251768	1.42225e-07
2650007	SYNONYMOUS	Low	MAB_2610	c.1183T>C; p.Leu395Leu	Putative aminotransferase	Putative aminotransferase	DegT/DnrJ/EryC1/StrS aminotransferase family	T>C	0.038	0.0251768	1.42225e-07
3904580	SYNONYMOUS	Low	MAB_3859c	c.630G>A; p.Glu210Glu	Possible enoyl-CoA hydratase/isomerase	Possible enoyl-CoA hydratase/isomerase	Enoyl-CoA hydratase/isomerase	G>A	0.033	0.0264431	2.24989e-07
1840811	SYNONYMOUS	Low	MAB_1841c	c.372T>C; p.Leu124Leu	Putative type-b cytochrome (b561)	Putative type-b cytochrome (B561)	Prokaryotic cytochrome b561	T>C	0.043	0.0226212	7.48498e-07
1366500	SYNONYMOUS	Low	MAB_1368	c.672A>G; p.Arg224Arg	Hypothetical protein	Uncharacterized protein	Uncharacterized protein conserved in bacteria (DUF2236)	A>G	0.043	0.0224398	7.67058e-07
1368562	UPSTREAM	Low	MAB_1366c	c.-4366C>A;	Putative Mrp homolog protein	Iron-sulfur cluster carrier protein	Iron-sulfur cluster assembly protein; NUBPL iron-transfer P-loop NTPase	G>T	0.043	0.0224398	7.67058e-07
1370607	SYNONYMOUS	Low	MAB_1372	c.1302A>G; p.Gln434Gln	Probable sugar ABC transporter, sugar-binding protein LpqY	Probable sugar ABC transporter, sugar-binding protein LpqY	Bacterial extracellular solute-binding protein	A>G	0.043	0.0224398	7.67058e-07
3246674	MISSENSE	Moderate (mCSM: not modelled)	MAB_3203	c.122T>C; p.Val41Ala	Hypothetical protein	Uncharacterized protein		T>C	0.038	0.0237201	8.99595e-07
1355635	SYNONYMOUS	Low	MAB_1358c	c.1614C>T; p.Asp538Asp	Putative ABC transporter, permease protein	Putative ABC transporter, permease protein		C>T	0.047	0.0209331	1.2761e-06
2630179	MISSENSE	High (mCSM: -1.619)	MAB_2584	c.583C>T; p.Pro195Ser	Putative esterase	Putative esterase	alpha/beta hydrolase fold	C>T	0.047	0.0209331	1.2761e-06
4403995	SYNONYMOUS	Low	MAB_4324c	c.789C>T; p.Ala263Ala	Putative acetyltransferase, GNAT	Putative acetyltransferase, GNAT	Acetyltransferase (GNAT) family	C>T	0.047	0.0209331	1.2761e-06
4405405	MISSENSE	Moderate (mCSM: not modelled)	MAB_4325c	c.524T>C; p.Val175Ala	Hypothetical protein	Uncharacterized protein		T>C	0.047	0.0209331	1.2761e-06
945613	SYNONYMOUS	Low	MAB_0939	c.10561C>T; p.Leu3521Leu	Probable polyketide synthase	Probable polyketide synthase	Acyl transferase domain; Alcohol dehydrogenase GroES-like domain; Beta-ketoacyl synthase, C-terminal domain; Beta-ketoacyl synthase, N-terminal domain; KR domain; Ketoacyl-synthetase C-terminal extension; Phosphopantetheine attachment site; Polyketide synthase dehydratase; Zinc-binding dehydrogenase	C>T	0.052	0.0194673	2.53832e-06
946101	SYNONYMOUS	Low	MAB_0939	c.11049G>A; p.Ala3683Ala	Probable polyketide synthase	Probable polyketide synthase	Acyl transferase domain; Alcohol dehydrogenase GroES-like domain; Beta-ketoacyl synthase, C-terminal domain; Beta-ketoacyl synthase, N-terminal domain; KR domain; Ketoacyl-synthetase C-terminal extension; Phosphopantetheine attachment site; Polyketide synthase dehydratase; Zinc-binding dehydrogenase	G>A	0.052	0.0194673	2.53832e-06
1364775	SYNONYMOUS	Low	MAB_1367c	c.729T>C; p.Ser243Ser	Hypothetical protein	Uncharacterized protein	Transglycosylase SLT domain	T>C	0.185	-0.0265968	2.57418e-06
_______________________________________________________________________________________________________________________________________________________________
_______________________________________________________________________________________________________________________________________________________________
Phenotype: Growth pyruvate d1 Subspecies: M. abscessus massiliense Number of isolates: 49 Number of variants: 143638 Model: Linear model
Position	Variant	Estimated effect	Gene	Variant Position	Annotation	Uniprot	Pfam	Major > minor	MAF	Beta	p
1000854	SYNONYMOUS	Low	MAB_0993c	c.138A>G; p.Arg46Arg	Putative transcriptional regulator, LysR family	Putative transcriptional regulator, LysR family	Bacterial regulatory helix-turn-helix protein, lysR family; LysR substrate binding domain	A>G	0.061	0.0436196	2.41043e-07
1021110	SYNONYMOUS	Low	MAB_1013	c.963C>A; p.Ala321Ala	Hypothetical protein	Uncharacterized protein		C>A	0.061	0.0436196	2.41043e-07
1032779	MISSENSE	High (mCSM: -1.4555)	MAB_1022	c.763C>G; p.Arg255Gly	Conserved Hypothetical protein (esterase?)	Uncharacterized protein	Putative esterase	C>G	0.061	0.0436196	2.41043e-07
1059353	SYNONYMOUS	Low	MAB_1051c	c.870G>C; p.Gly290Gly	Probable glucose-6-phosphate isomerase (PGI)	Glucose-6-phosphate isomerase (GPI)	Phosphoglucose isomerase	G>C	0.061	0.0436196	2.41043e-07
1064802	SYNONYMOUS	Low	MAB_1055c	c.415C>T; p.Leu139Leu	Conserved Hypothetical protein (peptidase?)	Uncharacterized protein	Peptidase family M23	C>T	0.061	0.0436196	2.41043e-07
1100433	SYNONYMOUS	Low	MAB_1087	c.1122C>T; p.Arg374Arg	Probable molybdopterin biosynthesis protein MoeA1	Probable molybdopterin biosynthesis protein MoeA1	MoeA C-terminal region (domain IV); MoeA N-terminal region (domain I and II); Probable molybdopterin binding domain	C>T	0.061	0.0436196	2.41043e-07
1126023	MISSENSE	Moderate (mCSM: 0.0085)	MAB_1113c	c.33C>G; p.Asn11Lys	Conserved Hypothetical protein (Pyridoxamine 5'-phosphate oxidase-related, FMN-binding?)	Uncharacterized protein	Pyridoxamine 5'-phosphate oxidase	C>G	0.061	0.0436196	2.41043e-07
1135901	SYNONYMOUS	Low	MAB_1124c	c.117T>C; p.Tyr39Tyr	Probable para-aminobenzoate synthase component I	Probable para-aminobenzoate synthase component I	chorismate binding enzyme	T>C	0.061	0.0436196	2.41043e-07
1136431	MISSENSE	Moderate (mCSM: not modelled)	MAB_1125c	c.410C>A; p.Ala137Glu	Hypothetical acetyltransferase, GNAT family	Hypothetical acetyltransferase, GNAT family	Acetyltransferase (GNAT) family	C>A	0.061	0.0436196	2.41043e-07
1255155	SYNONYMOUS	Low	MAB_1244c	c.66A>G; p.Ala22Ala	Hypothetical protein	Uncharacterized protein		A>G	0.939	-0.0436196	2.41043e-07
1326729	SYNONYMOUS	Low	MAB_1326c	c.438G>A; p.Leu146Leu	Hypothetical protein	Uncharacterized protein	Transcriptional regulator PadR-like family; Virulence activator alpha C-term	G>A	0.061	0.0436196	2.41043e-07
1328397	SYNONYMOUS	Low	MAB_1328	c.243A>G; p.Pro81Pro	Probable aminotransferase	Aminotransferase	Aminotransferase class I and II	A>G	0.061	0.0436196	2.41043e-07
1487723	SYNONYMOUS	Low	MAB_1474c	c.1188A>G; p.Ala396Ala	Probable nicotinate phosphoribosyltransferase	Nicotinate phosphoribosyltransferase	Nicotinate phosphoribosyltransferase (NAPRTase) N-terminal domain; Quinolinate phosphoribosyl transferase, C-terminal domain	A>G	0.061	0.0436196	2.41043e-07
1597666	UPSTREAM	Low	MAB_1564c	c.-2115C>A;	Putative pirin-like protein	Putative pirin-like protein	Pirin	G>T	0.061	0.0436196	2.41043e-07
210585	SYNONYMOUS	Low	MAB_0200c	c.456A>G; p.Thr152Thr	Probable phosphoesterase, PA-phosphatase related protein	Probable phosphoesterase, PA-phosphatase related protein	PAP2 superfamily	A>G	0.061	0.0436196	2.41043e-07
210687	SYNONYMOUS	Low	MAB_0200c	c.354G>A; p.Pro118Pro	Probable phosphoesterase, PA-phosphatase related protein	Probable phosphoesterase, PA-phosphatase related protein	PAP2 superfamily	G>A	0.061	0.0436196	2.41043e-07
2133804	SYNONYMOUS	Low	MAB_2124	c.2274T>C; p.Val758Val	Putative phenyloxazoline synthase MbtB	Putative phenyloxazoline synthase MbtB	AMP-binding enzyme; Condensation domain; Phosphopantetheine attachment site	T>C	0.061	0.0436196	2.41043e-07
2136473	UPSTREAM	Low	MAB_2125c	c.-43G>A;	Hypothetical protein	Uncharacterized protein	Nitroreductase family	C>T	0.061	0.0436196	2.41043e-07
2573521	SYNONYMOUS	Low	MAB_2524	c.66A>C; p.Gly22Gly	Putative Orn/Lys/Arg decarboxylase	Putative Orn/Lys/Arg decarboxylase	Orn/Lys/Arg decarboxylase, C-terminal domain; Orn/Lys/Arg decarboxylase, major domain	A>C	0.061	0.0436196	2.41043e-07
2574186	MISSENSE	High (mCSM: -0.99)	MAB_2524	c.731G>A; p.Arg244His	Putative Orn/Lys/Arg decarboxylase	Putative Orn/Lys/Arg decarboxylase	Orn/Lys/Arg decarboxylase, C-terminal domain; Orn/Lys/Arg decarboxylase, major domain	G>A	0.061	0.0436196	2.41043e-07
2574578	SYNONYMOUS	Low	MAB_2524	c.1123C>A; p.Arg375Arg	Putative Orn/Lys/Arg decarboxylase	Putative Orn/Lys/Arg decarboxylase	Orn/Lys/Arg decarboxylase, C-terminal domain; Orn/Lys/Arg decarboxylase, major domain	C>A	0.061	0.0436196	2.41043e-07
263694	SYNONYMOUS	Low	MAB_0261	c.642C>T; p.Thr214Thr	Probable amino acid ABC transporter, substrate binding	Probable amino acid ABC transporter, substrate binding	Substrate binding domain of ABC-type glycine betaine transport system	C>T	0.061	0.0436196	2.41043e-07
265129	MISSENSE	Moderate (mCSM: -0.4975)	MAB_0263	c.32C>T; p.Ala11Val	Possible osmoprotectant (glycine betaine/ carnitine/choline/l-proline) ABC transporter ProW	Possible osmoprotectant (Glycine betaine/ carnitine/choline/l-proline) ABC transporter ProW	Binding-protein-dependent transport system inner membrane component	C>T	0.061	0.0436196	2.41043e-07
2905160	SYNONYMOUS	Low	MAB_2855c	c.879G>C; p.Pro293Pro	Hypothetical protein	Uncharacterized protein		G>C	0.061	0.0436196	2.41043e-07
3177742	MISSENSE	High (mCSM: -0.831)	MAB_3138	c.425A>G; p.Asp142Gly	Hypothetical protein	Uncharacterized protein	Domain of unknown function (DUF4439)	A>G	0.939	-0.0436196	2.41043e-07
3689787	SYNONYMOUS	Low	MAB_3640c	c.699C>T; p.Arg233Arg	Conserved Hypothetical protein (dihydroorotate dehydrogenase?)	Uncharacterized protein		C>T	0.061	0.0436196	2.41043e-07
4224345	MISSENSE	Moderate (mCSM: -0.581333333)	MAB_4159	c.647A>G; p.Glu216Gly	Probable acyl-CoA dehydrogenase	Probable acyl-CoA dehydrogenase	Acyl-CoA dehydrogenase, C-terminal domain; Acyl-CoA dehydrogenase, N-terminal domain	A>G	0.061	0.0436196	2.41043e-07
4224736	SYNONYMOUS	Low	MAB_4159	c.1038G>A; p.Ser346Ser	Probable acyl-CoA dehydrogenase	Probable acyl-CoA dehydrogenase	Acyl-CoA dehydrogenase, C-terminal domain; Acyl-CoA dehydrogenase, N-terminal domain	G>A	0.061	0.0436196	2.41043e-07
4225756	SYNONYMOUS	Low	MAB_4160	c.951G>A; p.Ala317Ala	Possible fatty-acid-CoA synthetase FadD	Possible fatty-acid-CoA synthetase FadD	AMP-binding enzyme; AMP-binding enzyme C-terminal domain	G>A	0.061	0.0436196	2.41043e-07
4594272	SYNONYMOUS	Low	MAB_4513c	c.1056A>T; p.Thr352Thr	Putative Mce family protein	Putative Mce family protein	MlaD protein	A>T	0.061	0.0436196	2.41043e-07
1047861	SYNONYMOUS	Low	MAB_1038	c.207C>T; p.Val69Val	Putative formamidopyrimidine-DNA glycosylase	Putative formamidopyrimidine-DNA glycosylase	Formamidopyrimidine-DNA glycosylase H2TH domain; Formamidopyrimidine-DNA glycosylase N-terminal domain; Zinc finger found in FPG and IleRS	C>T	0.878	-0.031374	4.41132e-07
1049050	MISSENSE	Moderate (mCSM: -0.305)	MAB_1039	c.523C>A; p.Arg175Ser	Putative short-chain dehydrogenase/reductase	Putative short-chain dehydrogenase/reductase	short chain dehydrogenase	C>A	0.878	-0.031374	4.41132e-07
1049522	SYNONYMOUS	Low	MAB_1040	c.192G>A; p.Glu64Glu	Hypothetical protein	Uncharacterized protein	Polyphosphate kinase 2 (PPK2)	G>A	0.878	-0.031374	4.41132e-07
1049523	SYNONYMOUS	Low	MAB_1040	c.193C>T; p.Leu65Leu	Hypothetical protein	Uncharacterized protein	Polyphosphate kinase 2 (PPK2)	C>T	0.878	-0.031374	4.41132e-07
1049735	SYNONYMOUS	Low	MAB_1040	c.405C>T; p.Gly135Gly	Hypothetical protein	Uncharacterized protein	Polyphosphate kinase 2 (PPK2)	C>T	0.878	-0.031374	4.41132e-07
1049756	SYNONYMOUS	Low	MAB_1040	c.426T>C; p.Asp142Asp	Hypothetical protein	Uncharacterized protein	Polyphosphate kinase 2 (PPK2)	T>C	0.878	-0.031374	4.41132e-07
1049759	SYNONYMOUS	Low	MAB_1040	c.429C>T; p.Arg143Arg	Hypothetical protein	Uncharacterized protein	Polyphosphate kinase 2 (PPK2)	C>T	0.878	-0.031374	4.41132e-07
1049798	SYNONYMOUS	Low	MAB_1040	c.468T>C; p.Gly156Gly	Hypothetical protein	Uncharacterized protein	Polyphosphate kinase 2 (PPK2)	T>C	0.878	-0.031374	4.41132e-07
1049822	SYNONYMOUS	Low	MAB_1040	c.492C>G; p.Ala164Ala	Hypothetical protein	Uncharacterized protein	Polyphosphate kinase 2 (PPK2)	C>G	0.878	-0.031374	4.41132e-07
1049825	SYNONYMOUS	Low	MAB_1040	c.495A>G; p.Glu165Glu	Hypothetical protein	Uncharacterized protein	Polyphosphate kinase 2 (PPK2)	A>G	0.878	-0.031374	4.41132e-07
1049834	SYNONYMOUS	Low	MAB_1040	c.504C>T; p.Arg168Arg	Hypothetical protein	Uncharacterized protein	Polyphosphate kinase 2 (PPK2)	C>T	0.878	-0.031374	4.41132e-07
1049840	SYNONYMOUS	Low	MAB_1040	c.510C>T; p.Ala170Ala	Hypothetical protein	Uncharacterized protein	Polyphosphate kinase 2 (PPK2)	C>T	0.878	-0.031374	4.41132e-07
1049855	SYNONYMOUS	Low	MAB_1040	c.525C>G; p.Arg175Arg	Hypothetical protein	Uncharacterized protein	Polyphosphate kinase 2 (PPK2)	C>G	0.878	-0.031374	4.41132e-07
1049873	SYNONYMOUS	Low	MAB_1040	c.543A>T; p.Gly181Gly	Hypothetical protein	Uncharacterized protein	Polyphosphate kinase 2 (PPK2)	A>T	0.878	-0.031374	4.41132e-07
1049888	SYNONYMOUS	Low	MAB_1040	c.558A>G; p.Lys186Lys	Hypothetical protein	Uncharacterized protein	Polyphosphate kinase 2 (PPK2)	A>G	0.878	-0.031374	4.41132e-07
1049889	SYNONYMOUS	Low	MAB_1040	c.559C>T; p.Leu187Leu	Hypothetical protein	Uncharacterized protein	Polyphosphate kinase 2 (PPK2)	C>T	0.878	-0.031374	4.41132e-07
1049903	SYNONYMOUS	Low	MAB_1040	c.573G>C; p.Val191Val	Hypothetical protein	Uncharacterized protein	Polyphosphate kinase 2 (PPK2)	G>C	0.878	-0.031374	4.41132e-07
1049918	SYNONYMOUS	Low	MAB_1040	c.588A>G; p.Gln196Gln	Hypothetical protein	Uncharacterized protein	Polyphosphate kinase 2 (PPK2)	A>G	0.878	-0.031374	4.41132e-07
1049919	SYNONYMOUS	Low	MAB_1040	c.589T>C; p.Leu197Leu	Hypothetical protein	Uncharacterized protein	Polyphosphate kinase 2 (PPK2)	T>C	0.878	-0.031374	4.41132e-07
1049930	SYNONYMOUS	Low	MAB_1040	c.600C>T; p.Phe200Phe	Hypothetical protein	Uncharacterized protein	Polyphosphate kinase 2 (PPK2)	C>T	0.878	-0.031374	4.41132e-07
_______________________________________________________________________________________________________________________________________________________________
_______________________________________________________________________________________________________________________________________________________________
Phenotype: Growth pyruvate d1 Subspecies: M. abscessus massiliense Number of isolates: 49 Number of variants: 143638 Model: Mixed model
Position	Variant	Estimated effect	Gene	Variant Position	Annotation	Uniprot	Pfam	Major > minor	MAF	Beta	p
1000854	SYNONYMOUS	Low	MAB_0993c	c.138A>G; p.Arg46Arg	Putative transcriptional regulator, LysR family	Putative transcriptional regulator, LysR family	Bacterial regulatory helix-turn-helix protein, lysR family; LysR substrate binding domain	A>G	0.061	0.0460546	2.92921e-07
1021110	SYNONYMOUS	Low	MAB_1013	c.963C>A; p.Ala321Ala	Hypothetical protein	Uncharacterized protein		C>A	0.061	0.0460546	2.92921e-07
1032779	MISSENSE	High (mCSM: -1.4555)	MAB_1022	c.763C>G; p.Arg255Gly	Conserved Hypothetical protein (esterase?)	Uncharacterized protein	Putative esterase	C>G	0.061	0.0460546	2.92921e-07
1059353	SYNONYMOUS	Low	MAB_1051c	c.870G>C; p.Gly290Gly	Probable glucose-6-phosphate isomerase (PGI)	Glucose-6-phosphate isomerase (GPI)	Phosphoglucose isomerase	G>C	0.061	0.0460546	2.92921e-07
1064802	SYNONYMOUS	Low	MAB_1055c	c.415C>T; p.Leu139Leu	Conserved Hypothetical protein (peptidase?)	Uncharacterized protein	Peptidase family M23	C>T	0.061	0.0460546	2.92921e-07
1100433	SYNONYMOUS	Low	MAB_1087	c.1122C>T; p.Arg374Arg	Probable molybdopterin biosynthesis protein MoeA1	Probable molybdopterin biosynthesis protein MoeA1	MoeA C-terminal region (domain IV); MoeA N-terminal region (domain I and II); Probable molybdopterin binding domain	C>T	0.061	0.0460546	2.92921e-07
1126023	MISSENSE	Moderate (mCSM: 0.0085)	MAB_1113c	c.33C>G; p.Asn11Lys	Conserved Hypothetical protein (Pyridoxamine 5'-phosphate oxidase-related, FMN-binding?)	Uncharacterized protein	Pyridoxamine 5'-phosphate oxidase	C>G	0.061	0.0460546	2.92921e-07
1135901	SYNONYMOUS	Low	MAB_1124c	c.117T>C; p.Tyr39Tyr	Probable para-aminobenzoate synthase component I	Probable para-aminobenzoate synthase component I	chorismate binding enzyme	T>C	0.061	0.0460546	2.92921e-07
1136431	MISSENSE	Moderate (mCSM: not modelled)	MAB_1125c	c.410C>A; p.Ala137Glu	Hypothetical acetyltransferase, GNAT family	Hypothetical acetyltransferase, GNAT family	Acetyltransferase (GNAT) family	C>A	0.061	0.0460546	2.92921e-07
1255155	SYNONYMOUS	Low	MAB_1244c	c.66A>G; p.Ala22Ala	Hypothetical protein	Uncharacterized protein		A>G	0.939	-0.0460546	2.92921e-07
1326729	SYNONYMOUS	Low	MAB_1326c	c.438G>A; p.Leu146Leu	Hypothetical protein	Uncharacterized protein	Transcriptional regulator PadR-like family; Virulence activator alpha C-term	G>A	0.061	0.0460546	2.92921e-07
1328397	SYNONYMOUS	Low	MAB_1328	c.243A>G; p.Pro81Pro	Probable aminotransferase	Aminotransferase	Aminotransferase class I and II	A>G	0.061	0.0460546	2.92921e-07
1487723	SYNONYMOUS	Low	MAB_1474c	c.1188A>G; p.Ala396Ala	Probable nicotinate phosphoribosyltransferase	Nicotinate phosphoribosyltransferase	Nicotinate phosphoribosyltransferase (NAPRTase) N-terminal domain; Quinolinate phosphoribosyl transferase, C-terminal domain	A>G	0.061	0.0460546	2.92921e-07
1597666	UPSTREAM	Low	MAB_1564c	c.-2115C>A;	Putative pirin-like protein	Putative pirin-like protein	Pirin	G>T	0.061	0.0460546	2.92921e-07
210585	SYNONYMOUS	Low	MAB_0200c	c.456A>G; p.Thr152Thr	Probable phosphoesterase, PA-phosphatase related protein	Probable phosphoesterase, PA-phosphatase related protein	PAP2 superfamily	A>G	0.061	0.0460546	2.92921e-07
210687	SYNONYMOUS	Low	MAB_0200c	c.354G>A; p.Pro118Pro	Probable phosphoesterase, PA-phosphatase related protein	Probable phosphoesterase, PA-phosphatase related protein	PAP2 superfamily	G>A	0.061	0.0460546	2.92921e-07
2133804	SYNONYMOUS	Low	MAB_2124	c.2274T>C; p.Val758Val	Putative phenyloxazoline synthase MbtB	Putative phenyloxazoline synthase MbtB	AMP-binding enzyme; Condensation domain; Phosphopantetheine attachment site	T>C	0.061	0.0460546	2.92921e-07
2136473	UPSTREAM	Low	MAB_2125c	c.-43G>A;	Hypothetical protein	Uncharacterized protein	Nitroreductase family	C>T	0.061	0.0460546	2.92921e-07
2573521	SYNONYMOUS	Low	MAB_2524	c.66A>C; p.Gly22Gly	Putative Orn/Lys/Arg decarboxylase	Putative Orn/Lys/Arg decarboxylase	Orn/Lys/Arg decarboxylase, C-terminal domain; Orn/Lys/Arg decarboxylase, major domain	A>C	0.061	0.0460546	2.92921e-07
2574186	MISSENSE	High (mCSM: -0.99)	MAB_2524	c.731G>A; p.Arg244His	Putative Orn/Lys/Arg decarboxylase	Putative Orn/Lys/Arg decarboxylase	Orn/Lys/Arg decarboxylase, C-terminal domain; Orn/Lys/Arg decarboxylase, major domain	G>A	0.061	0.0460546	2.92921e-07
2574578	SYNONYMOUS	Low	MAB_2524	c.1123C>A; p.Arg375Arg	Putative Orn/Lys/Arg decarboxylase	Putative Orn/Lys/Arg decarboxylase	Orn/Lys/Arg decarboxylase, C-terminal domain; Orn/Lys/Arg decarboxylase, major domain	C>A	0.061	0.0460546	2.92921e-07
263694	SYNONYMOUS	Low	MAB_0261	c.642C>T; p.Thr214Thr	Probable amino acid ABC transporter, substrate binding	Probable amino acid ABC transporter, substrate binding	Substrate binding domain of ABC-type glycine betaine transport system	C>T	0.061	0.0460546	2.92921e-07
265129	MISSENSE	Moderate (mCSM: -0.4975)	MAB_0263	c.32C>T; p.Ala11Val	Possible osmoprotectant (glycine betaine/ carnitine/choline/l-proline) ABC transporter ProW	Possible osmoprotectant (Glycine betaine/ carnitine/choline/l-proline) ABC transporter ProW	Binding-protein-dependent transport system inner membrane component	C>T	0.061	0.0460546	2.92921e-07
2905160	SYNONYMOUS	Low	MAB_2855c	c.879G>C; p.Pro293Pro	Hypothetical protein	Uncharacterized protein		G>C	0.061	0.0460546	2.92921e-07
3177742	MISSENSE	High (mCSM: -0.831)	MAB_3138	c.425A>G; p.Asp142Gly	Hypothetical protein	Uncharacterized protein	Domain of unknown function (DUF4439)	A>G	0.939	-0.0460546	2.92921e-07
3689787	SYNONYMOUS	Low	MAB_3640c	c.699C>T; p.Arg233Arg	Conserved Hypothetical protein (dihydroorotate dehydrogenase?)	Uncharacterized protein		C>T	0.061	0.0460546	2.92921e-07
4224345	MISSENSE	Moderate (mCSM: -0.581333333)	MAB_4159	c.647A>G; p.Glu216Gly	Probable acyl-CoA dehydrogenase	Probable acyl-CoA dehydrogenase	Acyl-CoA dehydrogenase, C-terminal domain; Acyl-CoA dehydrogenase, N-terminal domain	A>G	0.061	0.0460546	2.92921e-07
4224736	SYNONYMOUS	Low	MAB_4159	c.1038G>A; p.Ser346Ser	Probable acyl-CoA dehydrogenase	Probable acyl-CoA dehydrogenase	Acyl-CoA dehydrogenase, C-terminal domain; Acyl-CoA dehydrogenase, N-terminal domain	G>A	0.061	0.0460546	2.92921e-07
4225756	SYNONYMOUS	Low	MAB_4160	c.951G>A; p.Ala317Ala	Possible fatty-acid-CoA synthetase FadD	Possible fatty-acid-CoA synthetase FadD	AMP-binding enzyme; AMP-binding enzyme C-terminal domain	G>A	0.061	0.0460546	2.92921e-07
4594272	SYNONYMOUS	Low	MAB_4513c	c.1056A>T; p.Thr352Thr	Putative Mce family protein	Putative Mce family protein	MlaD protein	A>T	0.061	0.0460546	2.92921e-07
1047861	SYNONYMOUS	Low	MAB_1038	c.207C>T; p.Val69Val	Putative formamidopyrimidine-DNA glycosylase	Putative formamidopyrimidine-DNA glycosylase	Formamidopyrimidine-DNA glycosylase H2TH domain; Formamidopyrimidine-DNA glycosylase N-terminal domain; Zinc finger found in FPG and IleRS	C>T	0.878	-0.0322082	4.97701e-07
1049050	MISSENSE	Moderate (mCSM: -0.305)	MAB_1039	c.523C>A; p.Arg175Ser	Putative short-chain dehydrogenase/reductase	Putative short-chain dehydrogenase/reductase	short chain dehydrogenase	C>A	0.878	-0.0322082	4.97701e-07
1049522	SYNONYMOUS	Low	MAB_1040	c.192G>A; p.Glu64Glu	Hypothetical protein	Uncharacterized protein	Polyphosphate kinase 2 (PPK2)	G>A	0.878	-0.0322082	4.97701e-07
1049523	SYNONYMOUS	Low	MAB_1040	c.193C>T; p.Leu65Leu	Hypothetical protein	Uncharacterized protein	Polyphosphate kinase 2 (PPK2)	C>T	0.878	-0.0322082	4.97701e-07
1049735	SYNONYMOUS	Low	MAB_1040	c.405C>T; p.Gly135Gly	Hypothetical protein	Uncharacterized protein	Polyphosphate kinase 2 (PPK2)	C>T	0.878	-0.0322082	4.97701e-07
1049756	SYNONYMOUS	Low	MAB_1040	c.426T>C; p.Asp142Asp	Hypothetical protein	Uncharacterized protein	Polyphosphate kinase 2 (PPK2)	T>C	0.878	-0.0322082	4.97701e-07
1049759	SYNONYMOUS	Low	MAB_1040	c.429C>T; p.Arg143Arg	Hypothetical protein	Uncharacterized protein	Polyphosphate kinase 2 (PPK2)	C>T	0.878	-0.0322082	4.97701e-07
1049798	SYNONYMOUS	Low	MAB_1040	c.468T>C; p.Gly156Gly	Hypothetical protein	Uncharacterized protein	Polyphosphate kinase 2 (PPK2)	T>C	0.878	-0.0322082	4.97701e-07
1049822	SYNONYMOUS	Low	MAB_1040	c.492C>G; p.Ala164Ala	Hypothetical protein	Uncharacterized protein	Polyphosphate kinase 2 (PPK2)	C>G	0.878	-0.0322082	4.97701e-07
1049825	SYNONYMOUS	Low	MAB_1040	c.495A>G; p.Glu165Glu	Hypothetical protein	Uncharacterized protein	Polyphosphate kinase 2 (PPK2)	A>G	0.878	-0.0322082	4.97701e-07
1049834	SYNONYMOUS	Low	MAB_1040	c.504C>T; p.Arg168Arg	Hypothetical protein	Uncharacterized protein	Polyphosphate kinase 2 (PPK2)	C>T	0.878	-0.0322082	4.97701e-07
1049840	SYNONYMOUS	Low	MAB_1040	c.510C>T; p.Ala170Ala	Hypothetical protein	Uncharacterized protein	Polyphosphate kinase 2 (PPK2)	C>T	0.878	-0.0322082	4.97701e-07
1049855	SYNONYMOUS	Low	MAB_1040	c.525C>G; p.Arg175Arg	Hypothetical protein	Uncharacterized protein	Polyphosphate kinase 2 (PPK2)	C>G	0.878	-0.0322082	4.97701e-07
1049873	SYNONYMOUS	Low	MAB_1040	c.543A>T; p.Gly181Gly	Hypothetical protein	Uncharacterized protein	Polyphosphate kinase 2 (PPK2)	A>T	0.878	-0.0322082	4.97701e-07
1049888	SYNONYMOUS	Low	MAB_1040	c.558A>G; p.Lys186Lys	Hypothetical protein	Uncharacterized protein	Polyphosphate kinase 2 (PPK2)	A>G	0.878	-0.0322082	4.97701e-07
1049889	SYNONYMOUS	Low	MAB_1040	c.559C>T; p.Leu187Leu	Hypothetical protein	Uncharacterized protein	Polyphosphate kinase 2 (PPK2)	C>T	0.878	-0.0322082	4.97701e-07
1049903	SYNONYMOUS	Low	MAB_1040	c.573G>C; p.Val191Val	Hypothetical protein	Uncharacterized protein	Polyphosphate kinase 2 (PPK2)	G>C	0.878	-0.0322082	4.97701e-07
1049918	SYNONYMOUS	Low	MAB_1040	c.588A>G; p.Gln196Gln	Hypothetical protein	Uncharacterized protein	Polyphosphate kinase 2 (PPK2)	A>G	0.878	-0.0322082	4.97701e-07
1049919	SYNONYMOUS	Low	MAB_1040	c.589T>C; p.Leu197Leu	Hypothetical protein	Uncharacterized protein	Polyphosphate kinase 2 (PPK2)	T>C	0.878	-0.0322082	4.97701e-07
1049930	SYNONYMOUS	Low	MAB_1040	c.600C>T; p.Phe200Phe	Hypothetical protein	Uncharacterized protein	Polyphosphate kinase 2 (PPK2)	C>T	0.878	-0.0322082	4.97701e-07
_______________________________________________________________________________________________________________________________________________________________
_______________________________________________________________________________________________________________________________________________________________
Phenotype: Growth pyruvate d1 Subspecies: M. abscessus abscessus Number of isolates: 150 Number of variants: 110515 Model: Linear model
NO SIGNIFICANT HITS
_______________________________________________________________________________________________________________________________________________________________
_______________________________________________________________________________________________________________________________________________________________
Phenotype: Growth pyruvate d1 Subspecies: M. abscessus abscessus Number of isolates: 150 Number of variants: 110515 Model: Mixed model
NO SIGNIFICANT HITS
_______________________________________________________________________________________________________________________________________________________________
_______________________________________________________________________________________________________________________________________________________________
Phenotype: Growth pyruvate d10 Subspecies: M. abscessus all subspecies Number of isolates: 298 Number of variants: 269396 Model: Linear model
Position	Variant	Estimated effect	Gene	Variant Position	Annotation	Uniprot	Pfam	Major > minor	MAF	Beta	p
1040023	UPSTREAM	Low	MAB_1026c	c.-2808C>T;	Hypothetical protein	Uncharacterized protein	Domain of unknown function (DUF1942)	G>A	0.044	-10.157	8.1065e-08
1035082	SYNONYMOUS	Low	MAB_1024	c.465C>G; p.Arg155Arg	Putative TetR-family transcriptional regulator	Putative TetR-family transcriptional regulator	Bacterial regulatory proteins, tetR family	C>G	0.034	-11.4365	1.01636e-07
1057448	UPSTREAM	Low	MAB_1043c	c.-4061C>T;	Putative oxidoreductase	Putative oxidoreductase	NAD binding domain of 6-phosphogluconate dehydrogenase; NAD-binding of NADP-dependent 3-hydroxyisobutyrate dehydrogenase	G>A	0.037	-10.681	1.99212e-07
1057301	SYNONYMOUS	Low	MAB_1048c	c.69C>T; p.His23His	Probable class II aldolase	Probable class II aldolase	Class II Aldolase and Adducin N-terminal domain	C>T	0.034	-11.1059	2.43513e-07
1035436	SYNONYMOUS	Low	MAB_1025	c.108C>T; p.Asp36Asp	Hypothetical protein	Uncharacterized protein		C>T	0.06	8.37769	2.58669e-07
1035443	MISSENSE	Moderate (mCSM: not modelled)	MAB_1025	c.115C>T; p.Pro39Ser	Hypothetical protein	Uncharacterized protein		C>T	0.037	-10.364	4.68502e-07
1043327	SYNONYMOUS	Low	MAB_1033	c.657G>A; p.Thr219Thr	Putative ATP-dependent DNA ligase	Putative ATP-dependent DNA ligase	ATP dependent DNA ligase C terminal region; ATP dependent DNA ligase domain; DNA polymerase Ligase (LigD)	G>A	0.037	-10.364	4.68502e-07
1043356	MISSENSE	Moderate (mCSM: not modelled)	MAB_1033	c.686C>T; p.Ala229Val	Putative ATP-dependent DNA ligase	Putative ATP-dependent DNA ligase	ATP dependent DNA ligase C terminal region; ATP dependent DNA ligase domain; DNA polymerase Ligase (LigD)	C>T	0.037	-10.364	4.68502e-07
4200591	SYNONYMOUS	Low	MAB_4135c	c.450C>T; p.Val150Val	Hypothetical protein	Uncharacterized protein	Polyphosphate kinase 2 (PPK2)	C>T	0.05	8.90843	5.12473e-07
1057223	SYNONYMOUS	Low	MAB_1048c	c.147C>T; p.Ser49Ser	Probable class II aldolase	Probable class II aldolase	Class II Aldolase and Adducin N-terminal domain	C>T	0.034	-10.7216	6.4871e-07
1045089	SYNONYMOUS	Low	MAB_1034c	c.120A>G; p.Lys40Lys	Hypothetical protein	Uncharacterized protein	Domain of unknown function (DUF4873)	A>G	0.04	-9.80053	6.87028e-07
3426689	SYNONYMOUS	Low	MAB_3375	c.304C>T; p.Leu102Leu	Putative transcriptional regulator, ArsR family	Putative transcriptional regulator, ArsR family	Helix-turn-helix domain	C>T	0.074	7.34355	7.50863e-07
4244409	SYNONYMOUS	Low	MAB_4179c	c.822C>T; p.Leu274Leu	Hypothetical protein	Uncharacterized protein	Protein of unknown function (DUF1214)	C>T	0.054	8.51818	7.52718e-07
183478	SYNONYMOUS	Low	MAB_0180	c.4998G>A; p.Val1666Val	Polyketide synthase PKS13	Polyketide synthase PKS13	Acyl transferase domain; Beta-ketoacyl synthase, C-terminal domain; Beta-ketoacyl synthase, N-terminal domain; Ketoacyl-synthetase C-terminal extension; Phosphopantetheine attachment site; Thioesterase domain	G>A	0.044	9.35992	8.42984e-07
1033108	SYNONYMOUS	Low	MAB_1022	c.1092C>G; p.Pro364Pro	Conserved Hypothetical protein (esterase?)	Uncharacterized protein	Putative esterase	C>G	0.074	7.31094	8.44349e-07
1033222	SYNONYMOUS	Low	MAB_1022	c.1206T>C; p.Cys402Cys	Conserved Hypothetical protein (esterase?)	Uncharacterized protein	Putative esterase	T>C	0.074	7.31094	8.44349e-07
1033411	SYNONYMOUS	Low	MAB_1022	c.1395G>C; p.Ser465Ser	Conserved Hypothetical protein (esterase?)	Uncharacterized protein	Putative esterase	G>C	0.074	7.31094	8.44349e-07
1033458	SYNONYMOUS	Low	MAB_1023c	c.1089A>G; p.Thr363Thr	Hypothetical protein	Uncharacterized protein	Uncharacterized protein conserved in bacteria (DUF2236)	A>G	0.074	7.31094	8.44349e-07
1034235	SYNONYMOUS	Low	MAB_1023c	c.312G>A; p.Arg104Arg	Hypothetical protein	Uncharacterized protein	Uncharacterized protein conserved in bacteria (DUF2236)	G>A	0.064	7.75886	1.05151e-06
3501611	SYNONYMOUS	Low	MAB_3456	c.222C>T; p.Pro74Pro	Putative transcriptional regulator, HxlR family	Putative transcriptional regulator, HxlR family	HxlR-like helix-turn-helix	C>T	0.074	7.1984	1.26044e-06
2630179	MISSENSE	High (mCSM: -1.619)	MAB_2584	c.583C>T; p.Pro195Ser	Putative esterase	Putative esterase	alpha/beta hydrolase fold	C>T	0.047	8.88033	1.31683e-06
3904580	SYNONYMOUS	Low	MAB_3859c	c.630G>A; p.Glu210Glu	Possible enoyl-CoA hydratase/isomerase	Possible enoyl-CoA hydratase/isomerase	Enoyl-CoA hydratase/isomerase	G>A	0.037	9.9384	1.41184e-06
2646957	SYNONYMOUS	Low	MAB_2609	c.147C>T; p.Pro49Pro	Possible fatty-acid-CoA ligase FadD	Possible fatty-acid-CoA ligase FadD	AMP-binding enzyme; AMP-binding enzyme C-terminal domain	C>T	0.044	9.16847	1.4335e-06
2647677	SYNONYMOUS	Low	MAB_2609	c.867G>A; p.Thr289Thr	Possible fatty-acid-CoA ligase FadD	Possible fatty-acid-CoA ligase FadD	AMP-binding enzyme; AMP-binding enzyme C-terminal domain	G>A	0.044	9.16847	1.4335e-06
2648486	UPSTREAM	Low	MAB_2605c	c.-4672T>C;	Hypothetical protein	Uncharacterized protein	Amidohydrolase family	A>G	0.044	9.16847	1.4335e-06
2650007	SYNONYMOUS	Low	MAB_2610	c.1183T>C; p.Leu395Leu	Putative aminotransferase	Putative aminotransferase	DegT/DnrJ/EryC1/StrS aminotransferase family	T>C	0.044	9.16847	1.4335e-06
1692652	SYNONYMOUS	Low	MAB_1663	c.969A>G; p.Val323Val	Probable oxygen-independent coproporphyrinogen III oxidase HemN	Oxygen-independent coproporphyrinogen-III oxidase-like protein	Radical SAM superfamily	A>G	0.054	8.29995	1.46967e-06
1058603	SYNONYMOUS	Low	MAB_1051c	c.1620G>T; p.Ala540Ala	Probable glucose-6-phosphate isomerase (PGI)	Glucose-6-phosphate isomerase (GPI)	Phosphoglucose isomerase	G>T	0.208	-4.60197	1.5271e-06
1058607	MISSENSE	Moderate (mCSM: -0.33)	MAB_1051c	c.1616A>C; p.Asn539Thr	Probable glucose-6-phosphate isomerase (PGI)	Glucose-6-phosphate isomerase (GPI)	Phosphoglucose isomerase	A>C	0.208	-4.60197	1.5271e-06
1058608	MISSENSE	High (mCSM: -0.978)	MAB_1051c	c.1615A>G; p.Asn539Asp	Probable glucose-6-phosphate isomerase (PGI)	Glucose-6-phosphate isomerase (GPI)	Phosphoglucose isomerase	A>G	0.208	-4.60197	1.5271e-06
961614	SYNONYMOUS	Low	MAB_0953	c.99G>T; p.Gly33Gly	Putative transcriptional regulator, GntR family	Putative transcriptional regulator, GntR family	Bacterial regulatory proteins, gntR family; UTRA domain	G>T	0.104	6.11169	1.57144e-06
10250-10270	LARGE DELETION	High	MAB_0009	del.402-422	Hypothetical protein	Uncharacterized protein	Protein of unknown function (DUF3558)		0.054	-8.25324	1.6918e-06
945613	SYNONYMOUS	Low	MAB_0939	c.10561C>T; p.Leu3521Leu	Probable polyketide synthase	Probable polyketide synthase	Acyl transferase domain; Alcohol dehydrogenase GroES-like domain; Beta-ketoacyl synthase, C-terminal domain; Beta-ketoacyl synthase, N-terminal domain; KR domain; Ketoacyl-synthetase C-terminal extension; Phosphopantetheine attachment site; Polyketide synthase dehydratase; Zinc-binding dehydrogenase	C>T	0.05	8.50155	1.72808e-06
946101	SYNONYMOUS	Low	MAB_0939	c.11049G>A; p.Ala3683Ala	Probable polyketide synthase	Probable polyketide synthase	Acyl transferase domain; Alcohol dehydrogenase GroES-like domain; Beta-ketoacyl synthase, C-terminal domain; Beta-ketoacyl synthase, N-terminal domain; KR domain; Ketoacyl-synthetase C-terminal extension; Phosphopantetheine attachment site; Polyketide synthase dehydratase; Zinc-binding dehydrogenase	G>A	0.05	8.50155	1.72808e-06
1041250	MISSENSE	Moderate (mCSM: -0.2815)	MAB_1031c	c.427C>T; p.Arg143Cys	Probable manganese transport protein MntH	Divalent metal cation transporter MntH	Natural resistance-associated macrophage protein	C>T	0.037	-9.84728	1.77627e-06
960917	SYNONYMOUS	Low	MAB_0952	c.243G>C; p.Pro81Pro	3-oxoacyl-ACP reductase	Uncharacterized protein	Enoyl-(Acyl carrier protein) reductase	G>C	0.097	6.24934	1.88462e-06
1035851	MISSENSE	Moderate (mCSM: not modelled)	MAB_1025	c.523G>A; p.Ala175Thr	Hypothetical protein	Uncharacterized protein		G>A	0.06	-7.76839	1.92369e-06
4200924	SYNONYMOUS	Low	MAB_4135c	c.117C>T; p.Tyr39Tyr	Hypothetical protein	Uncharacterized protein	Polyphosphate kinase 2 (PPK2)	C>T	0.044	9.05845	1.93443e-06
1859217	FRAMESHIFT	High	MAB_1862	c.61delG; p.Ala21fs	Conserved Hypothetical protein (L-carnitine dehydratase?)	Uncharacterized protein	CoA-transferase family III	CG>C	0.037	9.80012	1.99863e-06
2119314	SYNONYMOUS	Low	MAB_2119c	c.277C>A; p.Arg93Arg	Putative polyketide synthase MbtD	Putative polyketide synthase MbtD	Acyl transferase domain; KR domain; Phosphopantetheine attachment site	C>A	0.064	7.55155	2.07343e-06
2121082	SYNONYMOUS	Low	MAB_2121c	c.651C>T; p.Asp217Asp	Putative phenyloxazoline synthase MbtB/ thioesterase	Putative phenyloxazoline synthase MbtB/ thioesterase	Thioesterase domain	C>T	0.064	7.55155	2.07343e-06
2631147	SYNONYMOUS	Low	MAB_2586	c.132G>A; p.Val44Val	Putative transcription antitermination regulator	Putative transcription antitermination regulator	ANTAR domain; PAS fold	G>A	0.084	6.62903	2.28178e-06
2631528	SYNONYMOUS	Low	MAB_2586	c.513G>A; p.Arg171Arg	Putative transcription antitermination regulator	Putative transcription antitermination regulator	ANTAR domain; PAS fold	G>A	0.087	6.46768	2.69049e-06
405910	SYNONYMOUS	Low	MAB_0405c	c.279G>A; p.Ser93Ser	Hypothetical protein	Uncharacterized protein		G>A	0.081	6.70651	2.69671e-06
3666030	SYNONYMOUS	Low	MAB_3617	c.24G>A; p.Leu8Leu	Hypothetical protein	Uncharacterized protein	Protein of unknown function (DUF559)	G>A	0.087	-6.46477	2.71952e-06
4283266	SYNONYMOUS	Low	MAB_4214c	c.525G>A; p.Leu175Leu	Putative ABC transporter, membrane protein	Putative ABC transporter, membrane protein		G>A	0.037	9.67492	2.72542e-06
1066107	SYNONYMOUS	Low	MAB_1056	c.393G>A; p.Glu131Glu	Succinyl-CoA synthetase, beta chain	Succinate--CoA ligase [ADP-forming] subunit beta	ATP-grasp domain; CoA-ligase	G>A	0.047	8.6166	2.75926e-06
277810	SYNONYMOUS	Low	MAB_0278c	c.435G>A; p.Arg145Arg	Putative glutamyl-tRNA synthetase or glutamyl-Q tRNA(Asp) synthetase	Glutamyl-Q tRNA(Asp) synthetase	tRNA synthetases class I (E and Q), catalytic domain	G>A	0.077	6.82845	2.79066e-06
_______________________________________________________________________________________________________________________________________________________________
_______________________________________________________________________________________________________________________________________________________________
Phenotype: Growth pyruvate d10 Subspecies: M. abscessus all subspecies Number of isolates: 298 Number of variants: 269396 Model: Mixed model
Position	Variant	Estimated effect	Gene	Variant Position	Annotation	Uniprot	Pfam	Major > minor	MAF	Beta	p
1035082	SYNONYMOUS	Low	MAB_1024	c.465C>G; p.Arg155Arg	Putative TetR-family transcriptional regulator	Putative TetR-family transcriptional regulator	Bacterial regulatory proteins, tetR family	C>G	0.034	-13.2076	2.19355e-08
1040023	UPSTREAM	Low	MAB_1026c	c.-2808C>T;	Hypothetical protein	Uncharacterized protein	Domain of unknown function (DUF1942)	G>A	0.044	-11.2677	3.42122e-08
1057301	SYNONYMOUS	Low	MAB_1048c	c.69C>T; p.His23His	Probable class II aldolase	Probable class II aldolase	Class II Aldolase and Adducin N-terminal domain	C>T	0.034	-12.8352	5.69933e-08
1057448	UPSTREAM	Low	MAB_1043c	c.-4061C>T;	Putative oxidoreductase	Putative oxidoreductase	NAD binding domain of 6-phosphogluconate dehydrogenase; NAD-binding of NADP-dependent 3-hydroxyisobutyrate dehydrogenase	G>A	0.037	-12.1436	6.01351e-08
1057223	SYNONYMOUS	Low	MAB_1048c	c.147C>T; p.Ser49Ser	Probable class II aldolase	Probable class II aldolase	Class II Aldolase and Adducin N-terminal domain	C>T	0.034	-12.4067	1.82837e-07
1035443	MISSENSE	Moderate (mCSM: not modelled)	MAB_1025	c.115C>T; p.Pro39Ser	Hypothetical protein	Uncharacterized protein		C>T	0.037	-11.6119	1.86661e-07
1043327	SYNONYMOUS	Low	MAB_1033	c.657G>A; p.Thr219Thr	Putative ATP-dependent DNA ligase	Putative ATP-dependent DNA ligase	ATP dependent DNA ligase C terminal region; ATP dependent DNA ligase domain; DNA polymerase Ligase (LigD)	G>A	0.037	-11.6119	1.86661e-07
1043356	MISSENSE	Moderate (mCSM: not modelled)	MAB_1033	c.686C>T; p.Ala229Val	Putative ATP-dependent DNA ligase	Putative ATP-dependent DNA ligase	ATP dependent DNA ligase C terminal region; ATP dependent DNA ligase domain; DNA polymerase Ligase (LigD)	C>T	0.037	-11.6119	1.86661e-07
1045089	SYNONYMOUS	Low	MAB_1034c	c.120A>G; p.Lys40Lys	Hypothetical protein	Uncharacterized protein	Domain of unknown function (DUF4873)	A>G	0.04	-10.8501	3.50887e-07
10250-10270	LARGE DELETION	High	MAB_0009	del.402-422	Hypothetical protein	Uncharacterized protein	Protein of unknown function (DUF3558)		0.054	-9.55019	8.24816e-07
1041250	MISSENSE	Moderate (mCSM: -0.2815)	MAB_1031c	c.427C>T; p.Arg143Cys	Probable manganese transport protein MntH	Divalent metal cation transporter MntH	Natural resistance-associated macrophage protein	C>T	0.037	-10.877	9.80395e-07
1012459	MISSENSE	High (mCSM: -0.994)	MAB_1006c	c.752C>G; p.Ala251Gly	Putative MCE family protein	Putative MCE family protein	Cholesterol uptake porter CUP1 of Mce4, putative; MlaD protein	C>G	0.03	-12.4184	1.18187e-06
1041188	SYNONYMOUS	Low	MAB_1031c	c.489T>C; p.Gly163Gly	Probable manganese transport protein MntH	Divalent metal cation transporter MntH	Natural resistance-associated macrophage protein	T>C	0.03	-12.4184	1.18187e-06
1043104	MISSENSE	Moderate (mCSM: not modelled)	MAB_1033	c.434T>C; p.Ile145Thr	Putative ATP-dependent DNA ligase	Putative ATP-dependent DNA ligase	ATP dependent DNA ligase C terminal region; ATP dependent DNA ligase domain; DNA polymerase Ligase (LigD)	T>C	0.03	-12.4184	1.18187e-06
1043558	SYNONYMOUS	Low	MAB_1033	c.888G>A; p.Pro296Pro	Putative ATP-dependent DNA ligase	Putative ATP-dependent DNA ligase	ATP dependent DNA ligase C terminal region; ATP dependent DNA ligase domain; DNA polymerase Ligase (LigD)	G>A	0.03	-12.4184	1.18187e-06
1044787	MISSENSE	Moderate (mCSM: not modelled)	MAB_1033	c.2117T>C; p.Val706Ala	Putative ATP-dependent DNA ligase	Putative ATP-dependent DNA ligase	ATP dependent DNA ligase C terminal region; ATP dependent DNA ligase domain; DNA polymerase Ligase (LigD)	T>C	0.03	-12.4184	1.18187e-06
3999307	MISSENSE	Moderate (mCSM: 0.221)	MAB_3952	c.41A>C; p.Gln14Pro	Possible O-succinylbenzoic acid--CoA ligase MenE	Possible O-succinylbenzoic acid--CoA ligase MenE	AMP-binding enzyme; AMP-binding enzyme C-terminal domain	A>C	0.161	-10.7031	1.24712e-06
1035851	MISSENSE	Moderate (mCSM: not modelled)	MAB_1025	c.523G>A; p.Ala175Thr	Hypothetical protein	Uncharacterized protein		G>A	0.06	-9.01251	1.27936e-06
1034426	MISSENSE	Moderate (mCSM: not modelled)	MAB_1023c	c.121G>A; p.Asp41Asn	Hypothetical protein	Uncharacterized protein	Uncharacterized protein conserved in bacteria (DUF2236)	G>A	0.04	-10.0982	2.34227e-06
_______________________________________________________________________________________________________________________________________________________________
_______________________________________________________________________________________________________________________________________________________________
Phenotype: Growth pyruvate d10 Subspecies: M. abscessus massiliense Number of isolates: 74 Number of variants: 141795 Model: Linear model
Position	Variant	Estimated effect	Gene	Variant Position	Annotation	Uniprot	Pfam	Major > minor	MAF	Beta	p
1040521	SYNONYMOUS	Low	MAB_1031c	c.1156C>T; p.Leu386Leu	Probable manganese transport protein MntH	Divalent metal cation transporter MntH	Natural resistance-associated macrophage protein	C>T	0.081	-16.0552	4.34371e-07
881300-881340	LARGE DELETION	High	MAB_0888c	del.475-515	Putative fumarylacetoacetase	Putative fumarylacetoacetase	Fumarylacetoacetase N-terminal; Fumarylacetoacetate (FAA) hydrolase family		0.095	-14.6465	8.60862e-07
454842	MISSENSE	Moderate (mCSM: -0.1415)	MAB_0451c	c.982G>A; p.Asp328Asn	Possible cysteine synthase	Possible cysteine synthase	Pyridoxal-phosphate dependent enzyme	G>A	0.095	-14.3877	1.44948e-06
451709	SYNONYMOUS	Low	MAB_0449	c.390T>C; p.Asp130Asp	Probable copper-transporting ATPase	Probable copper-transporting ATPase	E1-E2 ATPase; haloacid dehalogenase-like hydrolase	T>C	0.054	-18.4222	1.95949e-06
_______________________________________________________________________________________________________________________________________________________________
_______________________________________________________________________________________________________________________________________________________________
Phenotype: Growth pyruvate d10 Subspecies: M. abscessus massiliense Number of isolates: 74 Number of variants: 141795 Model: Mixed model
Position	Variant	Estimated effect	Gene	Variant Position	Annotation	Uniprot	Pfam	Major > minor	MAF	Beta	p
1040521	SYNONYMOUS	Low	MAB_1031c	c.1156C>T; p.Leu386Leu	Probable manganese transport protein MntH	Divalent metal cation transporter MntH	Natural resistance-associated macrophage protein	C>T	0.081	-17.0168	1.20838e-06
881300-881340	LARGE DELETION	High	MAB_0888c	del.475-515	Putative fumarylacetoacetase	Putative fumarylacetoacetase	Fumarylacetoacetase N-terminal; Fumarylacetoacetate (FAA) hydrolase family		0.095	-14.9318	1.71633e-06
454842	MISSENSE	Moderate (mCSM: -0.1415)	MAB_0451c	c.982G>A; p.Asp328Asn	Possible cysteine synthase	Possible cysteine synthase	Pyridoxal-phosphate dependent enzyme	G>A	0.095	-14.5335	2.17711e-06
_______________________________________________________________________________________________________________________________________________________________
_______________________________________________________________________________________________________________________________________________________________
Phenotype: Growth pyruvate d10 Subspecies: M. abscessus abscessus Number of isolates: 205 Number of variants: 109172 Model: Linear model
Position	Variant	Estimated effect	Gene	Variant Position	Annotation	Uniprot	Pfam	Major > minor	MAF	Beta	p
3666030	SYNONYMOUS	Low	MAB_3617	c.24G>A; p.Leu8Leu	Hypothetical protein	Uncharacterized protein	Protein of unknown function (DUF559)	G>A	0.127	-6.22877	1.23044e-06
3688492	SYNONYMOUS	Low	MAB_3639	c.580T>C; p.Leu194Leu	Putative luciferase-like protein	Putative luciferase-like protein	Luciferase-like monooxygenase	T>C	0.112	-6.3819	2.53239e-06
_______________________________________________________________________________________________________________________________________________________________
_______________________________________________________________________________________________________________________________________________________________
Phenotype: Growth pyruvate d10 Subspecies: M. abscessus abscessus Number of isolates: 205 Number of variants: 109172 Model: Mixed model
Position	Variant	Estimated effect	Gene	Variant Position	Annotation	Uniprot	Pfam	Major > minor	MAF	Beta	p
3666030	SYNONYMOUS	Low	MAB_3617	c.24G>A; p.Leu8Leu	Hypothetical protein	Uncharacterized protein	Protein of unknown function (DUF559)	G>A	0.127	-6.22874	1.23135e-06
3688492	SYNONYMOUS	Low	MAB_3639	c.580T>C; p.Leu194Leu	Putative luciferase-like protein	Putative luciferase-like protein	Luciferase-like monooxygenase	T>C	0.112	-6.38186	2.53422e-06
_______________________________________________________________________________________________________________________________________________________________
_______________________________________________________________________________________________________________________________________________________________
Phenotype: MIC amikacin d3 Subspecies: M. abscessus all subspecies Number of isolates: 294 Number of variants: 266508 Model: Linear model
Position	Variant	Estimated effect	Gene	Variant Position	Annotation	Uniprot	Pfam	Major > minor	MAF	Beta	p
1463772	NON-CODING RNA	Low	rrs	n.1375A>G;	16S ribosomal RNA			A>G	0.051	2.48118	4.37472e-89
1080447	MISSENSE	High (mCSM: -1.0505)	MAB_1068c	c.76T>G; p.Leu26Val	Hypothetical protein	Uncharacterized protein	Domain of unknown function (DUF1707)	T>G	0.044	2.46352	3.33584e-67
116227	UPSTREAM	Low	MAB_0110c	c.-4816G>C;	Hypothetical protein	Conserved hypothetical membrane protein	Domain of unkown function (DUF1775)	C>G	0.044	2.46352	3.33584e-67
1658520	FRAMESHIFT	High	MAB_1628c	c.225delC; p.Gly76fs	Hypothetical protein	Uncharacterized protein	FAD binding domain	CG>C	0.044	2.46352	3.33584e-67
1879530	MISSENSE	Moderate (mCSM: -0.5675)	MAB_1881c	c.607G>C; p.Ala203Pro	Putative transcriptional regulator, TetR family	Putative transcriptional regulator, TetR family	Bacterial regulatory proteins, tetR family	G>C	0.044	2.46352	3.33584e-67
2502223	MISSENSE	High (mCSM: -1.863666667)	MAB_2445	c.241C>T; p.Pro81Ser	Putative transcriptional regulator, AraC family	Putative transcriptional regulator, AraC family	DJ-1/; Helix-turn-helix domain	C>T	0.044	2.46352	3.33584e-67
4248798	FRAMESHIFT	High	MAB_4182	c.1382dupG; p.Gly462fs	adenylyl-sulfate kinase	Adenylyl-sulfate kinase	Adenylylsulphate kinase; Elongation factor Tu GTP binding domain	A>AG	0.044	2.46352	3.33584e-67
874866	MISSENSE	Moderate (mCSM: not modelled)	MAB_0879	c.338T>C; p.Leu113Pro	Putative HTH-type transcriptional regulator MarR	Putative HTH-type transcriptional regulator MarR	MarR family	T>C	0.044	2.46352	3.33584e-67
1466477	NON-CODING RNA	Low	rrl	n.2270A>C;	23S ribosomal RNA			A>C	0.054	2.15962	2.95094e-60
2977432	FRAMESHIFT	High	MAB_2924c	c.933dupG; p.Leu312fs	Hypothetical protein	Uncharacterized protein	XdhC Rossmann domain; XdhC and CoxI family	G>GC	0.041	2.45479	1.20859e-58
2365748	MISSENSE	Moderate (mCSM: -0.608333333)	MAB_2313	c.392C>A; p.Thr131Lys	Hypothetical protein	Uncharacterized protein		C>A	0.054	2.02743	8.66607e-50
2625024	UPSTREAM	Low	MAB_2574c	c.-4696G>C;	Probable long-chain-fatty-acid-CoA ligase	Probable long-chain-fatty-acid-CoA ligase	AMP-binding enzyme; AMP-binding enzyme C-terminal domain	C>G	0.054	2.02743	8.66607e-50
4099305	MISSENSE	Moderate (mCSM: not modelled)	MAB_4052c	c.1219C>T; p.Pro407Ser	Putative lipase/esterase	Putative lipase/esterase	Pyridine nucleotide-disulphide oxidoreductase; alpha/beta hydrolase fold	C>T	0.054	2.02743	8.66607e-50
4175804	FRAMESHIFT	High	MAB_4115c	c.2862_2863delGC; p.Leu955fs	Putative membrane protein, MmpL	Putative membrane protein, MmpL	MMPL family	AGC>A	0.054	2.02743	8.66607e-50
4654885	SYNONYMOUS	Low	MAB_4568c	c.15T>C; p.Phe5Phe	Putative Mce family protein	Putative Mce family protein	Cholesterol uptake porter CUP1 of Mce4, putative; MlaD protein	T>C	0.054	2.02743	8.66607e-50
738379	MISSENSE	Moderate (mCSM: -0.539)	MAB_0734	c.553G>T; p.Ala185Ser	Hypothetical protein	Uncharacterized protein	MspA	G>T	0.054	2.02743	8.66607e-50
772723	MISSENSE	Moderate (mCSM: not modelled)	MAB_0774c	c.131C>T; p.Ser44Phe	Hypothetical protein	Uncharacterized protein		C>T	0.054	2.02743	8.66607e-50
958477	MISSENSE	Moderate (mCSM: -0.43)	MAB_0950c	c.946G>C; p.Val316Leu	Putative amino acid permease family protein	Putative amino acid permease family protein	Amino acid permease	G>C	0.054	2.02743	8.66607e-50
4248804	FRAMESHIFT	High	MAB_4182	c.1385dupG; p.Thr463fs	adenylyl-sulfate kinase	Adenylyl-sulfate kinase	Adenylylsulphate kinase; Elongation factor Tu GTP binding domain	G>GG	0.034	2.4375	1.74038e-44
2223087	MISSENSE	High (mCSM: -0.839)	MAB_2206	c.523G>A; p.Ala175Thr	Possible polyprenol-phosphate-mannose synthase 2 (Ppm2)	Apolipoprotein N-acyltransferase (ALP N-acyltransferase)	Carbon-nitrogen hydrolase	G>A	0.058	1.87476	2.48459e-43
2041793	UPSTREAM	Low	MAB_2043	c.-3509T>C;	Putative transcriptional regulator, TetR	Putative transcriptional regulator, TetR	Bacterial regulatory proteins, tetR family	T>C	0.061	1.79801	1.28832e-41
2041819	UPSTREAM	Low	MAB_2043	c.-3483G>T;	Putative transcriptional regulator, TetR	Putative transcriptional regulator, TetR	Bacterial regulatory proteins, tetR family	G>T	0.061	1.79801	1.28832e-41
2041875	MISSENSE	Moderate (mCSM: not modelled)	MAB_2040c	c.574G>A; p.Asp192Asn	Conserved Hypothetical protein (carboxymuconolactone decarboxylase?)	Uncharacterized protein	Carboxymuconolactone decarboxylase family	G>A	0.061	1.79801	1.28832e-41
1255156	MISSENSE	Moderate (mCSM: not modelled)	MAB_1244c	c.65C>A; p.Ala22Glu	Hypothetical protein	Uncharacterized protein		C>A	0.065	1.72952	3.8228e-40
1496756	FRAMESHIFT	High	MAB_1486c	c.691dupG; p.Ala231fs	Putative oxidoreductase	Putative oxidoreductase	Alcohol dehydrogenase GroES-like domain; Zinc-binding dehydrogenase	G>GC	0.065	1.72952	3.8228e-40
1578225	MISSENSE	Moderate (mCSM: not modelled)	MAB_1555	c.38G>T; p.Ser13Ile	Hypothetical protein	Uncharacterized protein	DNA/RNA non-specific endonuclease	G>T	0.065	1.72952	3.8228e-40
1578230	SYNONYMOUS	Low	MAB_1555	c.43C>T; p.Leu15Leu	Hypothetical protein	Uncharacterized protein	DNA/RNA non-specific endonuclease	C>T	0.065	1.72952	3.8228e-40
1578232	SYNONYMOUS	Low	MAB_1555	c.45G>T; p.Leu15Leu	Hypothetical protein	Uncharacterized protein	DNA/RNA non-specific endonuclease	G>T	0.065	1.72952	3.8228e-40
1578241	SYNONYMOUS	Low	MAB_1555	c.54T>G; p.Arg18Arg	Hypothetical protein	Uncharacterized protein	DNA/RNA non-specific endonuclease	T>G	0.065	1.72952	3.8228e-40
1578244	SYNONYMOUS	Low	MAB_1555	c.57T>C; p.Asp19Asp	Hypothetical protein	Uncharacterized protein	DNA/RNA non-specific endonuclease	T>C	0.065	1.72952	3.8228e-40
1578250	SYNONYMOUS	Low	MAB_1555	c.63T>C; p.Thr21Thr	Hypothetical protein	Uncharacterized protein	DNA/RNA non-specific endonuclease	T>C	0.065	1.72952	3.8228e-40
1578323	MISSENSE	Moderate (mCSM: not modelled)	MAB_1555	c.136G>T; p.Ala46Ser	Hypothetical protein	Uncharacterized protein	DNA/RNA non-specific endonuclease	G>T	0.065	1.72952	3.8228e-40
1578334	SYNONYMOUS	Low	MAB_1555	c.147T>C; p.Ala49Ala	Hypothetical protein	Uncharacterized protein	DNA/RNA non-specific endonuclease	T>C	0.065	1.72952	3.8228e-40
1578361	SYNONYMOUS	Low	MAB_1555	c.174C>T; p.Val58Val	Hypothetical protein	Uncharacterized protein	DNA/RNA non-specific endonuclease	C>T	0.065	1.72952	3.8228e-40
1578367	SYNONYMOUS	Low	MAB_1555	c.180T>C; p.Gly60Gly	Hypothetical protein	Uncharacterized protein	DNA/RNA non-specific endonuclease	T>C	0.065	1.72952	3.8228e-40
1578377	SYNONYMOUS	Low	MAB_1555	c.190C>T; p.Leu64Leu	Hypothetical protein	Uncharacterized protein	DNA/RNA non-specific endonuclease	C>T	0.065	1.72952	3.8228e-40
1578425	MISSENSE	Moderate (mCSM: not modelled)	MAB_1555	c.238G>C; p.Glu80Gln	Hypothetical protein	Uncharacterized protein	DNA/RNA non-specific endonuclease	G>C	0.065	1.72952	3.8228e-40
1578426	MISSENSE	Moderate (mCSM: not modelled)	MAB_1555	c.239A>T; p.Glu80Val	Hypothetical protein	Uncharacterized protein	DNA/RNA non-specific endonuclease	A>T	0.065	1.72952	3.8228e-40
1578448	SYNONYMOUS	Low	MAB_1555	c.261G>C; p.Ala87Ala	Hypothetical protein	Uncharacterized protein	DNA/RNA non-specific endonuclease	G>C	0.065	1.72952	3.8228e-40
1578454	SYNONYMOUS	Low	MAB_1555	c.267T>C; p.Gly89Gly	Hypothetical protein	Uncharacterized protein	DNA/RNA non-specific endonuclease	T>C	0.065	1.72952	3.8228e-40
1578484	MISSENSE	Moderate (mCSM: not modelled)	MAB_1555	c.297C>G; p.Ile99Met	Hypothetical protein	Uncharacterized protein	DNA/RNA non-specific endonuclease	C>G	0.065	1.72952	3.8228e-40
1578508	SYNONYMOUS	Low	MAB_1555	c.321T>C; p.Ser107Ser	Hypothetical protein	Uncharacterized protein	DNA/RNA non-specific endonuclease	T>C	0.065	1.72952	3.8228e-40
1578547	SYNONYMOUS	Low	MAB_1555	c.360C>G; p.Ala120Ala	Hypothetical protein	Uncharacterized protein	DNA/RNA non-specific endonuclease	C>G	0.065	1.72952	3.8228e-40
1578640	SYNONYMOUS	Low	MAB_1555	c.453C>A; p.Gly151Gly	Hypothetical protein	Uncharacterized protein	DNA/RNA non-specific endonuclease	C>A	0.065	1.72952	3.8228e-40
1578703	SYNONYMOUS	Low	MAB_1555	c.516G>T; p.Ala172Ala	Hypothetical protein	Uncharacterized protein	DNA/RNA non-specific endonuclease	G>T	0.065	1.72952	3.8228e-40
1578706	SYNONYMOUS	Low	MAB_1555	c.519C>G; p.Ala173Ala	Hypothetical protein	Uncharacterized protein	DNA/RNA non-specific endonuclease	C>G	0.065	1.72952	3.8228e-40
1578744	MISSENSE	Moderate (mCSM: not modelled)	MAB_1555	c.557C>A; p.Thr186Lys	Hypothetical protein	Uncharacterized protein	DNA/RNA non-specific endonuclease	C>A	0.065	1.72952	3.8228e-40
1578751	SYNONYMOUS	Low	MAB_1555	c.564T>A; p.Val188Val	Hypothetical protein	Uncharacterized protein	DNA/RNA non-specific endonuclease	T>A	0.065	1.72952	3.8228e-40
1578757	SYNONYMOUS	Low	MAB_1555	c.570C>T; p.Thr190Thr	Hypothetical protein	Uncharacterized protein	DNA/RNA non-specific endonuclease	C>T	0.065	1.72952	3.8228e-40
1578775	SYNONYMOUS	Low	MAB_1555	c.588G>T; p.Gly196Gly	Hypothetical protein	Uncharacterized protein	DNA/RNA non-specific endonuclease	G>T	0.065	1.72952	3.8228e-40
_______________________________________________________________________________________________________________________________________________________________
_______________________________________________________________________________________________________________________________________________________________
Phenotype: MIC amikacin d3 Subspecies: M. abscessus all subspecies Number of isolates: 294 Number of variants: 266508 Model: Mixed model
Position	Variant	Estimated effect	Gene	Variant Position	Annotation	Uniprot	Pfam	Major > minor	MAF	Beta	p
1463772	NON-CODING RNA	Low	rrs	n.1375A>G;	16S ribosomal RNA			A>G	0.051	2.40842	1.24725e-75
1080447	MISSENSE	High (mCSM: -1.0505)	MAB_1068c	c.76T>G; p.Leu26Val	Hypothetical protein	Uncharacterized protein	Domain of unknown function (DUF1707)	T>G	0.044	2.42852	4.37101e-58
116227	UPSTREAM	Low	MAB_0110c	c.-4816G>C;	Hypothetical protein	Conserved hypothetical membrane protein	Domain of unkown function (DUF1775)	C>G	0.044	2.42852	4.37101e-58
1658520	FRAMESHIFT	High	MAB_1628c	c.225delC; p.Gly76fs	Hypothetical protein	Uncharacterized protein	FAD binding domain	CG>C	0.044	2.42852	4.37101e-58
1879530	MISSENSE	Moderate (mCSM: -0.5675)	MAB_1881c	c.607G>C; p.Ala203Pro	Putative transcriptional regulator, TetR family	Putative transcriptional regulator, TetR family	Bacterial regulatory proteins, tetR family	G>C	0.044	2.42852	4.37101e-58
2502223	MISSENSE	High (mCSM: -1.863666667)	MAB_2445	c.241C>T; p.Pro81Ser	Putative transcriptional regulator, AraC family	Putative transcriptional regulator, AraC family	DJ-1/; Helix-turn-helix domain	C>T	0.044	2.42852	4.37101e-58
4248798	FRAMESHIFT	High	MAB_4182	c.1382dupG; p.Gly462fs	adenylyl-sulfate kinase	Adenylyl-sulfate kinase	Adenylylsulphate kinase; Elongation factor Tu GTP binding domain	A>AG	0.044	2.42852	4.37101e-58
874866	MISSENSE	Moderate (mCSM: not modelled)	MAB_0879	c.338T>C; p.Leu113Pro	Putative HTH-type transcriptional regulator MarR	Putative HTH-type transcriptional regulator MarR	MarR family	T>C	0.044	2.42852	4.37101e-58
1466477	NON-CODING RNA	Low	rrl	n.2270A>C;	23S ribosomal RNA			A>C	0.054	2.12306	1.23617e-51
2977432	FRAMESHIFT	High	MAB_2924c	c.933dupG; p.Leu312fs	Hypothetical protein	Uncharacterized protein	XdhC Rossmann domain; XdhC and CoxI family	G>GC	0.041	2.35349	2.47422e-48
2365748	MISSENSE	Moderate (mCSM: -0.608333333)	MAB_2313	c.392C>A; p.Thr131Lys	Hypothetical protein	Uncharacterized protein		C>A	0.054	2.01589	5.93764e-44
2625024	UPSTREAM	Low	MAB_2574c	c.-4696G>C;	Probable long-chain-fatty-acid-CoA ligase	Probable long-chain-fatty-acid-CoA ligase	AMP-binding enzyme; AMP-binding enzyme C-terminal domain	C>G	0.054	2.01589	5.93764e-44
4099305	MISSENSE	Moderate (mCSM: not modelled)	MAB_4052c	c.1219C>T; p.Pro407Ser	Putative lipase/esterase	Putative lipase/esterase	Pyridine nucleotide-disulphide oxidoreductase; alpha/beta hydrolase fold	C>T	0.054	2.01589	5.93764e-44
4175804	FRAMESHIFT	High	MAB_4115c	c.2862_2863delGC; p.Leu955fs	Putative membrane protein, MmpL	Putative membrane protein, MmpL	MMPL family	AGC>A	0.054	2.01589	5.93764e-44
4654885	SYNONYMOUS	Low	MAB_4568c	c.15T>C; p.Phe5Phe	Putative Mce family protein	Putative Mce family protein	Cholesterol uptake porter CUP1 of Mce4, putative; MlaD protein	T>C	0.054	2.01589	5.93764e-44
738379	MISSENSE	Moderate (mCSM: -0.539)	MAB_0734	c.553G>T; p.Ala185Ser	Hypothetical protein	Uncharacterized protein	MspA	G>T	0.054	2.01589	5.93764e-44
958477	MISSENSE	Moderate (mCSM: -0.43)	MAB_0950c	c.946G>C; p.Val316Leu	Putative amino acid permease family protein	Putative amino acid permease family protein	Amino acid permease	G>C	0.054	2.01589	5.93764e-44
2041793	UPSTREAM	Low	MAB_2043	c.-3509T>C;	Putative transcriptional regulator, TetR	Putative transcriptional regulator, TetR	Bacterial regulatory proteins, tetR family	T>C	0.061	1.79116	4.80639e-37
2041819	UPSTREAM	Low	MAB_2043	c.-3483G>T;	Putative transcriptional regulator, TetR	Putative transcriptional regulator, TetR	Bacterial regulatory proteins, tetR family	G>T	0.061	1.79116	4.80639e-37
2041875	MISSENSE	Moderate (mCSM: not modelled)	MAB_2040c	c.574G>A; p.Asp192Asn	Conserved Hypothetical protein (carboxymuconolactone decarboxylase?)	Uncharacterized protein	Carboxymuconolactone decarboxylase family	G>A	0.061	1.79116	4.80639e-37
772723	MISSENSE	Moderate (mCSM: not modelled)	MAB_0774c	c.131C>T; p.Ser44Phe	Hypothetical protein	Uncharacterized protein		C>T	0.054	1.80256	3.12972e-36
1255156	MISSENSE	Moderate (mCSM: not modelled)	MAB_1244c	c.65C>A; p.Ala22Glu	Hypothetical protein	Uncharacterized protein		C>A	0.065	1.7281	3.70312e-36
1496756	FRAMESHIFT	High	MAB_1486c	c.691dupG; p.Ala231fs	Putative oxidoreductase	Putative oxidoreductase	Alcohol dehydrogenase GroES-like domain; Zinc-binding dehydrogenase	G>GC	0.065	1.7281	3.70312e-36
1578225	MISSENSE	Moderate (mCSM: not modelled)	MAB_1555	c.38G>T; p.Ser13Ile	Hypothetical protein	Uncharacterized protein	DNA/RNA non-specific endonuclease	G>T	0.065	1.7281	3.70312e-36
1578230	SYNONYMOUS	Low	MAB_1555	c.43C>T; p.Leu15Leu	Hypothetical protein	Uncharacterized protein	DNA/RNA non-specific endonuclease	C>T	0.065	1.7281	3.70312e-36
1578232	SYNONYMOUS	Low	MAB_1555	c.45G>T; p.Leu15Leu	Hypothetical protein	Uncharacterized protein	DNA/RNA non-specific endonuclease	G>T	0.065	1.7281	3.70312e-36
1578241	SYNONYMOUS	Low	MAB_1555	c.54T>G; p.Arg18Arg	Hypothetical protein	Uncharacterized protein	DNA/RNA non-specific endonuclease	T>G	0.065	1.7281	3.70312e-36
1578244	SYNONYMOUS	Low	MAB_1555	c.57T>C; p.Asp19Asp	Hypothetical protein	Uncharacterized protein	DNA/RNA non-specific endonuclease	T>C	0.065	1.7281	3.70312e-36
1578250	SYNONYMOUS	Low	MAB_1555	c.63T>C; p.Thr21Thr	Hypothetical protein	Uncharacterized protein	DNA/RNA non-specific endonuclease	T>C	0.065	1.7281	3.70312e-36
1578323	MISSENSE	Moderate (mCSM: not modelled)	MAB_1555	c.136G>T; p.Ala46Ser	Hypothetical protein	Uncharacterized protein	DNA/RNA non-specific endonuclease	G>T	0.065	1.7281	3.70312e-36
1578334	SYNONYMOUS	Low	MAB_1555	c.147T>C; p.Ala49Ala	Hypothetical protein	Uncharacterized protein	DNA/RNA non-specific endonuclease	T>C	0.065	1.7281	3.70312e-36
1578361	SYNONYMOUS	Low	MAB_1555	c.174C>T; p.Val58Val	Hypothetical protein	Uncharacterized protein	DNA/RNA non-specific endonuclease	C>T	0.065	1.7281	3.70312e-36
1578367	SYNONYMOUS	Low	MAB_1555	c.180T>C; p.Gly60Gly	Hypothetical protein	Uncharacterized protein	DNA/RNA non-specific endonuclease	T>C	0.065	1.7281	3.70312e-36
1578377	SYNONYMOUS	Low	MAB_1555	c.190C>T; p.Leu64Leu	Hypothetical protein	Uncharacterized protein	DNA/RNA non-specific endonuclease	C>T	0.065	1.7281	3.70312e-36
1578425	MISSENSE	Moderate (mCSM: not modelled)	MAB_1555	c.238G>C; p.Glu80Gln	Hypothetical protein	Uncharacterized protein	DNA/RNA non-specific endonuclease	G>C	0.065	1.7281	3.70312e-36
1578426	MISSENSE	Moderate (mCSM: not modelled)	MAB_1555	c.239A>T; p.Glu80Val	Hypothetical protein	Uncharacterized protein	DNA/RNA non-specific endonuclease	A>T	0.065	1.7281	3.70312e-36
1578448	SYNONYMOUS	Low	MAB_1555	c.261G>C; p.Ala87Ala	Hypothetical protein	Uncharacterized protein	DNA/RNA non-specific endonuclease	G>C	0.065	1.7281	3.70312e-36
1578454	SYNONYMOUS	Low	MAB_1555	c.267T>C; p.Gly89Gly	Hypothetical protein	Uncharacterized protein	DNA/RNA non-specific endonuclease	T>C	0.065	1.7281	3.70312e-36
1578484	MISSENSE	Moderate (mCSM: not modelled)	MAB_1555	c.297C>G; p.Ile99Met	Hypothetical protein	Uncharacterized protein	DNA/RNA non-specific endonuclease	C>G	0.065	1.7281	3.70312e-36
1578508	SYNONYMOUS	Low	MAB_1555	c.321T>C; p.Ser107Ser	Hypothetical protein	Uncharacterized protein	DNA/RNA non-specific endonuclease	T>C	0.065	1.7281	3.70312e-36
1578547	SYNONYMOUS	Low	MAB_1555	c.360C>G; p.Ala120Ala	Hypothetical protein	Uncharacterized protein	DNA/RNA non-specific endonuclease	C>G	0.065	1.7281	3.70312e-36
1578640	SYNONYMOUS	Low	MAB_1555	c.453C>A; p.Gly151Gly	Hypothetical protein	Uncharacterized protein	DNA/RNA non-specific endonuclease	C>A	0.065	1.7281	3.70312e-36
1578703	SYNONYMOUS	Low	MAB_1555	c.516G>T; p.Ala172Ala	Hypothetical protein	Uncharacterized protein	DNA/RNA non-specific endonuclease	G>T	0.065	1.7281	3.70312e-36
1578706	SYNONYMOUS	Low	MAB_1555	c.519C>G; p.Ala173Ala	Hypothetical protein	Uncharacterized protein	DNA/RNA non-specific endonuclease	C>G	0.065	1.7281	3.70312e-36
1578744	MISSENSE	Moderate (mCSM: not modelled)	MAB_1555	c.557C>A; p.Thr186Lys	Hypothetical protein	Uncharacterized protein	DNA/RNA non-specific endonuclease	C>A	0.065	1.7281	3.70312e-36
1578751	SYNONYMOUS	Low	MAB_1555	c.564T>A; p.Val188Val	Hypothetical protein	Uncharacterized protein	DNA/RNA non-specific endonuclease	T>A	0.065	1.7281	3.70312e-36
1578757	SYNONYMOUS	Low	MAB_1555	c.570C>T; p.Thr190Thr	Hypothetical protein	Uncharacterized protein	DNA/RNA non-specific endonuclease	C>T	0.065	1.7281	3.70312e-36
1578775	SYNONYMOUS	Low	MAB_1555	c.588G>T; p.Gly196Gly	Hypothetical protein	Uncharacterized protein	DNA/RNA non-specific endonuclease	G>T	0.065	1.7281	3.70312e-36
1578778	SYNONYMOUS	Low	MAB_1555	c.591A>T; p.Ala197Ala	Hypothetical protein	Uncharacterized protein	DNA/RNA non-specific endonuclease	A>T	0.065	1.7281	3.70312e-36
1578795	MISSENSE	Moderate (mCSM: not modelled)	MAB_1555	c.608G>C; p.Gly203Ala	Hypothetical protein	Uncharacterized protein	DNA/RNA non-specific endonuclease	G>C	0.065	1.7281	3.70312e-36
_______________________________________________________________________________________________________________________________________________________________
_______________________________________________________________________________________________________________________________________________________________
Phenotype: MIC amikacin d3 Subspecies: M. abscessus massiliense Number of isolates: 65 Number of variants: 150213 Model: Linear model
Position	Variant	Estimated effect	Gene	Variant Position	Annotation	Uniprot	Pfam	Major > minor	MAF	Beta	p
1080447	MISSENSE	High (mCSM: -1.0505)	MAB_1068c	c.76T>G; p.Leu26Val	Hypothetical protein	Uncharacterized protein	Domain of unknown function (DUF1707)	T>G	0.2	2.44231	4.61316e-39
116227	UPSTREAM	Low	MAB_0110c	c.-4816G>C;	Hypothetical protein	Conserved hypothetical membrane protein	Domain of unkown function (DUF1775)	C>G	0.2	2.44231	4.61316e-39
1463772	NON-CODING RNA	Low	rrs	n.1375A>G;	16S ribosomal RNA			A>G	0.2	2.44231	4.61316e-39
1658520	FRAMESHIFT	High	MAB_1628c	c.225delC; p.Gly76fs	Hypothetical protein	Uncharacterized protein	FAD binding domain	CG>C	0.2	2.44231	4.61316e-39
1879530	MISSENSE	Moderate (mCSM: -0.5675)	MAB_1881c	c.607G>C; p.Ala203Pro	Putative transcriptional regulator, TetR family	Putative transcriptional regulator, TetR family	Bacterial regulatory proteins, tetR family	G>C	0.2	2.44231	4.61316e-39
2502223	MISSENSE	High (mCSM: -1.863666667)	MAB_2445	c.241C>T; p.Pro81Ser	Putative transcriptional regulator, AraC family	Putative transcriptional regulator, AraC family	DJ-1/; Helix-turn-helix domain	C>T	0.2	2.44231	4.61316e-39
4248798	FRAMESHIFT	High	MAB_4182	c.1382dupG; p.Gly462fs	adenylyl-sulfate kinase	Adenylyl-sulfate kinase	Adenylylsulphate kinase; Elongation factor Tu GTP binding domain	A>AG	0.2	2.44231	4.61316e-39
772723	MISSENSE	Moderate (mCSM: not modelled)	MAB_0774c	c.131C>T; p.Ser44Phe	Hypothetical protein	Uncharacterized protein		C>T	0.2	2.44231	4.61316e-39
874866	MISSENSE	Moderate (mCSM: not modelled)	MAB_0879	c.338T>C; p.Leu113Pro	Putative HTH-type transcriptional regulator MarR	Putative HTH-type transcriptional regulator MarR	MarR family	T>C	0.2	2.44231	4.61316e-39
772716	SYNONYMOUS	Low	MAB_0774c	c.138C>T; p.Gly46Gly	Hypothetical protein	Uncharacterized protein		C>T	0.215	2.26261	2.07836e-27
772724	MISSENSE	Moderate (mCSM: not modelled)	MAB_0774c	c.130T>G; p.Ser44Ala	Hypothetical protein	Uncharacterized protein		T>G	0.215	2.26261	2.07836e-27
772770	SYNONYMOUS	Low	MAB_0774c	c.84G>C; p.Ala28Ala	Hypothetical protein	Uncharacterized protein		G>C	0.215	2.26261	2.07836e-27
105450-105470	LARGE DELETION	High	MAB_0104	del.88-108	Probable enoyl-CoA hydratase/isomerase	Probable enoyl-CoA hydratase/isomerase	Enoyl-CoA hydratase/isomerase		0.785	-2.26261	2.07836e-27
2977432	FRAMESHIFT	High	MAB_2924c	c.933dupG; p.Leu312fs	Hypothetical protein	Uncharacterized protein	XdhC Rossmann domain; XdhC and CoxI family	G>GC	0.185	2.39623	2.44442e-27
1814680-1814700	LARGE DELETION	High	MAB_1812c	del.75-95	Hypothetical protein	Uncharacterized protein			0.231	2.15	5.90889e-24
1814690-1814710	LARGE DELETION	High	MAB_1812c	del.65-85	Hypothetical protein	Uncharacterized protein			0.231	2.15	5.90889e-24
1814700-1814720	LARGE DELETION	High	MAB_1812c	del.55-75	Hypothetical protein	Uncharacterized protein			0.231	2.15	5.90889e-24
1466477	NON-CODING RNA	Low	rrl	n.2270A>C;	23S ribosomal RNA			A>C	0.231	2.10667	7.08792e-22
772712	MISSENSE	Moderate (mCSM: not modelled)	MAB_0774c	c.142G>A; p.Val48Met	Hypothetical protein	Uncharacterized protein		G>A	0.231	2.10667	7.08792e-22
772728	SYNONYMOUS	Low	MAB_0774c	c.126C>A; p.Leu42Leu	Hypothetical protein	Uncharacterized protein		C>A	0.231	2.10667	7.08792e-22
772732	MISSENSE	Moderate (mCSM: not modelled)	MAB_0774c	c.122C>G; p.Ala41Gly	Hypothetical protein	Uncharacterized protein		C>G	0.231	2.10667	7.08792e-22
772733	MISSENSE	Moderate (mCSM: not modelled)	MAB_0774c	c.121G>A; p.Ala41Thr	Hypothetical protein	Uncharacterized protein		G>A	0.231	2.10667	7.08792e-22
772755	MISSENSE	Moderate (mCSM: not modelled)	MAB_0774c	c.99C>G; p.Ile33Met	Hypothetical protein	Uncharacterized protein		C>G	0.231	2.10667	7.08792e-22
772757	MISSENSE	Moderate (mCSM: not modelled)	MAB_0774c	c.97A>T; p.Ile33Phe	Hypothetical protein	Uncharacterized protein		A>T	0.231	2.10667	7.08792e-22
772767	SYNONYMOUS	Low	MAB_0774c	c.87G>A; p.Gln29Gln	Hypothetical protein	Uncharacterized protein		G>A	0.231	2.10667	7.08792e-22
105460-105500	LARGE DELETION	High	MAB_0104	del.98-138	Probable enoyl-CoA hydratase/isomerase	Probable enoyl-CoA hydratase/isomerase	Enoyl-CoA hydratase/isomerase		0.769	-2.10667	7.08792e-22
3677390	SYNONYMOUS	Low	MAB_3628c	c.510T>C; p.Phe170Phe	Possible fatty-acid-CoA ligase FadD	Possible fatty-acid-CoA ligase FadD	AMP-binding enzyme; AMP-binding enzyme C-terminal domain	T>C	0.831	-2.35185	2.73995e-21
2365748	MISSENSE	Moderate (mCSM: -0.608333333)	MAB_2313	c.392C>A; p.Thr131Lys	Hypothetical protein	Uncharacterized protein		C>A	0.246	2.01148	7.53406e-20
2625024	UPSTREAM	Low	MAB_2574c	c.-4696G>C;	Probable long-chain-fatty-acid-CoA ligase	Probable long-chain-fatty-acid-CoA ligase	AMP-binding enzyme; AMP-binding enzyme C-terminal domain	C>G	0.246	2.01148	7.53406e-20
4099305	MISSENSE	Moderate (mCSM: not modelled)	MAB_4052c	c.1219C>T; p.Pro407Ser	Putative lipase/esterase	Putative lipase/esterase	Pyridine nucleotide-disulphide oxidoreductase; alpha/beta hydrolase fold	C>T	0.246	2.01148	7.53406e-20
4175804	FRAMESHIFT	High	MAB_4115c	c.2862_2863delGC; p.Leu955fs	Putative membrane protein, MmpL	Putative membrane protein, MmpL	MMPL family	AGC>A	0.246	2.01148	7.53406e-20
4654885	SYNONYMOUS	Low	MAB_4568c	c.15T>C; p.Phe5Phe	Putative Mce family protein	Putative Mce family protein	Cholesterol uptake porter CUP1 of Mce4, putative; MlaD protein	T>C	0.246	2.01148	7.53406e-20
738379	MISSENSE	Moderate (mCSM: -0.539)	MAB_0734	c.553G>T; p.Ala185Ser	Hypothetical protein	Uncharacterized protein	MspA	G>T	0.246	2.01148	7.53406e-20
958477	MISSENSE	Moderate (mCSM: -0.43)	MAB_0950c	c.946G>C; p.Val316Leu	Putative amino acid permease family protein	Putative amino acid permease family protein	Amino acid permease	G>C	0.246	2.01148	7.53406e-20
905200-905220	LARGE DELETION	High	MAB_0912	del.928-948	Hypothetical protein	Uncharacterized protein	GGDEF-like domain; PucR C-terminal helix-turn-helix domain		0.246	1.97003	2.26375e-18
905210-905230	LARGE DELETION	High	MAB_0912	del.938-958	Hypothetical protein	Uncharacterized protein	GGDEF-like domain; PucR C-terminal helix-turn-helix domain		0.246	1.97003	2.26375e-18
905220-905240	LARGE DELETION	High	MAB_0912	del.948-968	Hypothetical protein	Uncharacterized protein	GGDEF-like domain; PucR C-terminal helix-turn-helix domain		0.246	1.97003	2.26375e-18
4248804	FRAMESHIFT	High	MAB_4182	c.1385dupG; p.Thr463fs	adenylyl-sulfate kinase	Adenylyl-sulfate kinase	Adenylylsulphate kinase; Elongation factor Tu GTP binding domain	G>GG	0.154	2.30909	3.16051e-17
628243	SYNONYMOUS	Low	MAB_0628	c.1428C>T; p.Ala476Ala	Hypothetical protein	Uncharacterized protein	AAA domain	C>T	0.8	-2.05769	1.52765e-16
3688863	SYNONYMOUS	Low	MAB_3639	c.951A>C; p.Arg317Arg	Putative luciferase-like protein	Putative luciferase-like protein	Luciferase-like monooxygenase	A>C	0.769	-1.93333	5.40429e-16
4912581	MISSENSE	High (mCSM: -1.41425)	MAB_4806c	c.1306A>G; p.Ile436Val	Hypothetical protein	Uncharacterized protein	LysM domain; Putative esterase	A>G	0.723	-1.81856	6.06338e-16
2223087	MISSENSE	High (mCSM: -0.839)	MAB_2206	c.523G>A; p.Ala175Thr	Possible polyprenol-phosphate-mannose synthase 2 (Ppm2)	Apolipoprotein N-acyltransferase (ALP N-acyltransferase)	Carbon-nitrogen hydrolase	G>A	0.262	1.84926	7.06459e-16
772782	SYNONYMOUS	Low	MAB_0774c	c.72G>C; p.Val24Val	Hypothetical protein	Uncharacterized protein		G>C	0.262	1.84926	7.06459e-16
2041793	UPSTREAM	Low	MAB_2043	c.-3509T>C;	Putative transcriptional regulator, TetR	Putative transcriptional regulator, TetR	Bacterial regulatory proteins, tetR family	T>C	0.277	1.78014	6.43382e-15
2041796	UPSTREAM	Low	MAB_2043	c.-3506G>A;	Putative transcriptional regulator, TetR	Putative transcriptional regulator, TetR	Bacterial regulatory proteins, tetR family	G>A	0.277	1.78014	6.43382e-15
2041797	UPSTREAM	Low	MAB_2043	c.-3505T>C;	Putative transcriptional regulator, TetR	Putative transcriptional regulator, TetR	Bacterial regulatory proteins, tetR family	T>C	0.277	1.78014	6.43382e-15
2041819	UPSTREAM	Low	MAB_2043	c.-3483G>T;	Putative transcriptional regulator, TetR	Putative transcriptional regulator, TetR	Bacterial regulatory proteins, tetR family	G>T	0.277	1.78014	6.43382e-15
2041875	MISSENSE	Moderate (mCSM: not modelled)	MAB_2040c	c.574G>A; p.Asp192Asn	Conserved Hypothetical protein (carboxymuconolactone decarboxylase?)	Uncharacterized protein	Carboxymuconolactone decarboxylase family	G>A	0.277	1.78014	6.43382e-15
1073172	SYNONYMOUS	Low	MAB_1062	c.1197C>T; p.Pro399Pro	Hypothetical protein	Uncharacterized protein		C>T	0.138	2.26786	3.46301e-14
1393406	SYNONYMOUS	Low	MAB_1393c	c.201A>C; p.Ala67Ala	Probable 2-oxoglutarate dehydrogenase SucA	Probable 2-oxoglutarate dehydrogenase SucA	2-oxoacid dehydrogenases acyltransferase (catalytic domain); 2-oxoglutarate dehydrogenase C-terminal; 2-oxoglutarate dehydrogenase N-terminus; Dehydrogenase E1 component; Transketolase, pyrimidine binding domain	A>C	0.138	2.26786	3.46301e-14
_______________________________________________________________________________________________________________________________________________________________
_______________________________________________________________________________________________________________________________________________________________
Phenotype: MIC amikacin d3 Subspecies: M. abscessus massiliense Number of isolates: 65 Number of variants: 150213 Model: Mixed model
Position	Variant	Estimated effect	Gene	Variant Position	Annotation	Uniprot	Pfam	Major > minor	MAF	Beta	p
1080447	MISSENSE	High (mCSM: -1.0505)	MAB_1068c	c.76T>G; p.Leu26Val	Hypothetical protein	Uncharacterized protein	Domain of unknown function (DUF1707)	T>G	0.2	2.34564	1.86788e-33
116227	UPSTREAM	Low	MAB_0110c	c.-4816G>C;	Hypothetical protein	Conserved hypothetical membrane protein	Domain of unkown function (DUF1775)	C>G	0.2	2.34564	1.86788e-33
1463772	NON-CODING RNA	Low	rrs	n.1375A>G;	16S ribosomal RNA			A>G	0.2	2.34564	1.86788e-33
1658520	FRAMESHIFT	High	MAB_1628c	c.225delC; p.Gly76fs	Hypothetical protein	Uncharacterized protein	FAD binding domain	CG>C	0.2	2.34564	1.86788e-33
1879530	MISSENSE	Moderate (mCSM: -0.5675)	MAB_1881c	c.607G>C; p.Ala203Pro	Putative transcriptional regulator, TetR family	Putative transcriptional regulator, TetR family	Bacterial regulatory proteins, tetR family	G>C	0.2	2.34564	1.86788e-33
2502223	MISSENSE	High (mCSM: -1.863666667)	MAB_2445	c.241C>T; p.Pro81Ser	Putative transcriptional regulator, AraC family	Putative transcriptional regulator, AraC family	DJ-1/; Helix-turn-helix domain	C>T	0.2	2.34564	1.86788e-33
4248798	FRAMESHIFT	High	MAB_4182	c.1382dupG; p.Gly462fs	adenylyl-sulfate kinase	Adenylyl-sulfate kinase	Adenylylsulphate kinase; Elongation factor Tu GTP binding domain	A>AG	0.2	2.34564	1.86788e-33
772723	MISSENSE	Moderate (mCSM: not modelled)	MAB_0774c	c.131C>T; p.Ser44Phe	Hypothetical protein	Uncharacterized protein		C>T	0.2	2.34564	1.86788e-33
874866	MISSENSE	Moderate (mCSM: not modelled)	MAB_0879	c.338T>C; p.Leu113Pro	Putative HTH-type transcriptional regulator MarR	Putative HTH-type transcriptional regulator MarR	MarR family	T>C	0.2	2.34564	1.86788e-33
2977432	FRAMESHIFT	High	MAB_2924c	c.933dupG; p.Leu312fs	Hypothetical protein	Uncharacterized protein	XdhC Rossmann domain; XdhC and CoxI family	G>GC	0.185	2.2626	2.35389e-24
772770	SYNONYMOUS	Low	MAB_0774c	c.84G>C; p.Ala28Ala	Hypothetical protein	Uncharacterized protein		G>C	0.215	2.12934	1.11848e-23
105460-105500	LARGE DELETION	High	MAB_0104	del.98-138	Probable enoyl-CoA hydratase/isomerase	Probable enoyl-CoA hydratase/isomerase	Enoyl-CoA hydratase/isomerase		0.769	-2.26755	1.3781e-23
772716	SYNONYMOUS	Low	MAB_0774c	c.138C>T; p.Gly46Gly	Hypothetical protein	Uncharacterized protein		C>T	0.215	2.05677	1.43744e-22
772724	MISSENSE	Moderate (mCSM: not modelled)	MAB_0774c	c.130T>G; p.Ser44Ala	Hypothetical protein	Uncharacterized protein		T>G	0.215	2.05677	1.43744e-22
105450-105470	LARGE DELETION	High	MAB_0104	del.88-108	Probable enoyl-CoA hydratase/isomerase	Probable enoyl-CoA hydratase/isomerase	Enoyl-CoA hydratase/isomerase		0.785	-2.05677	1.43744e-22
1466477	NON-CODING RNA	Low	rrl	n.2270A>C;	23S ribosomal RNA			A>C	0.231	2.04408	6.03629e-20
2365748	MISSENSE	Moderate (mCSM: -0.608333333)	MAB_2313	c.392C>A; p.Thr131Lys	Hypothetical protein	Uncharacterized protein		C>A	0.246	2.01147	7.54143e-20
2625024	UPSTREAM	Low	MAB_2574c	c.-4696G>C;	Probable long-chain-fatty-acid-CoA ligase	Probable long-chain-fatty-acid-CoA ligase	AMP-binding enzyme; AMP-binding enzyme C-terminal domain	C>G	0.246	2.01147	7.54143e-20
4099305	MISSENSE	Moderate (mCSM: not modelled)	MAB_4052c	c.1219C>T; p.Pro407Ser	Putative lipase/esterase	Putative lipase/esterase	Pyridine nucleotide-disulphide oxidoreductase; alpha/beta hydrolase fold	C>T	0.246	2.01147	7.54143e-20
4175804	FRAMESHIFT	High	MAB_4115c	c.2862_2863delGC; p.Leu955fs	Putative membrane protein, MmpL	Putative membrane protein, MmpL	MMPL family	AGC>A	0.246	2.01147	7.54143e-20
4654885	SYNONYMOUS	Low	MAB_4568c	c.15T>C; p.Phe5Phe	Putative Mce family protein	Putative Mce family protein	Cholesterol uptake porter CUP1 of Mce4, putative; MlaD protein	T>C	0.246	2.01147	7.54143e-20
738379	MISSENSE	Moderate (mCSM: -0.539)	MAB_0734	c.553G>T; p.Ala185Ser	Hypothetical protein	Uncharacterized protein	MspA	G>T	0.246	2.01147	7.54143e-20
958477	MISSENSE	Moderate (mCSM: -0.43)	MAB_0950c	c.946G>C; p.Val316Leu	Putative amino acid permease family protein	Putative amino acid permease family protein	Amino acid permease	G>C	0.246	2.01147	7.54143e-20
1814680-1814700	LARGE DELETION	High	MAB_1812c	del.75-95	Hypothetical protein	Uncharacterized protein			0.231	2.07376	2.26754e-18
1814690-1814710	LARGE DELETION	High	MAB_1812c	del.65-85	Hypothetical protein	Uncharacterized protein			0.231	2.07376	2.26754e-18
1814700-1814720	LARGE DELETION	High	MAB_1812c	del.55-75	Hypothetical protein	Uncharacterized protein			0.231	2.07376	2.26754e-18
3677390	SYNONYMOUS	Low	MAB_3628c	c.510T>C; p.Phe170Phe	Possible fatty-acid-CoA ligase FadD	Possible fatty-acid-CoA ligase FadD	AMP-binding enzyme; AMP-binding enzyme C-terminal domain	T>C	0.831	-2.13703	4.07698e-18
772712	MISSENSE	Moderate (mCSM: not modelled)	MAB_0774c	c.142G>A; p.Val48Met	Hypothetical protein	Uncharacterized protein		G>A	0.231	1.81688	7.35477e-17
772728	SYNONYMOUS	Low	MAB_0774c	c.126C>A; p.Leu42Leu	Hypothetical protein	Uncharacterized protein		C>A	0.231	1.81688	7.35477e-17
772732	MISSENSE	Moderate (mCSM: not modelled)	MAB_0774c	c.122C>G; p.Ala41Gly	Hypothetical protein	Uncharacterized protein		C>G	0.231	1.81688	7.35477e-17
772733	MISSENSE	Moderate (mCSM: not modelled)	MAB_0774c	c.121G>A; p.Ala41Thr	Hypothetical protein	Uncharacterized protein		G>A	0.231	1.81688	7.35477e-17
772755	MISSENSE	Moderate (mCSM: not modelled)	MAB_0774c	c.99C>G; p.Ile33Met	Hypothetical protein	Uncharacterized protein		C>G	0.231	1.81688	7.35477e-17
772757	MISSENSE	Moderate (mCSM: not modelled)	MAB_0774c	c.97A>T; p.Ile33Phe	Hypothetical protein	Uncharacterized protein		A>T	0.231	1.81688	7.35477e-17
772767	SYNONYMOUS	Low	MAB_0774c	c.87G>A; p.Gln29Gln	Hypothetical protein	Uncharacterized protein		G>A	0.231	1.81688	7.35477e-17
1797213	MISSENSE	Moderate (mCSM: not modelled)	MAB_1796	c.3026C>A; p.Thr1009Asn	Bacteriophage tape measure protein (TMP)	Bacteriophage tape measure protein (TMP)	Phage-related minor tail protein	C>A	0.092	-2.11232	3.65083e-14
4912581	MISSENSE	High (mCSM: -1.41425)	MAB_4806c	c.1306A>G; p.Ile436Val	Hypothetical protein	Uncharacterized protein	LysM domain; Putative esterase	A>G	0.723	-1.52724	3.0842e-13
905200-905220	LARGE DELETION	High	MAB_0912	del.928-948	Hypothetical protein	Uncharacterized protein	GGDEF-like domain; PucR C-terminal helix-turn-helix domain		0.246	1.67526	4.41897e-13
905210-905230	LARGE DELETION	High	MAB_0912	del.938-958	Hypothetical protein	Uncharacterized protein	GGDEF-like domain; PucR C-terminal helix-turn-helix domain		0.246	1.67526	4.41897e-13
905220-905240	LARGE DELETION	High	MAB_0912	del.948-968	Hypothetical protein	Uncharacterized protein	GGDEF-like domain; PucR C-terminal helix-turn-helix domain		0.246	1.67526	4.41897e-13
4248804	FRAMESHIFT	High	MAB_4182	c.1385dupG; p.Thr463fs	adenylyl-sulfate kinase	Adenylyl-sulfate kinase	Adenylylsulphate kinase; Elongation factor Tu GTP binding domain	G>GG	0.154	1.90867	1.12628e-12
2223087	MISSENSE	High (mCSM: -0.839)	MAB_2206	c.523G>A; p.Ala175Thr	Possible polyprenol-phosphate-mannose synthase 2 (Ppm2)	Apolipoprotein N-acyltransferase (ALP N-acyltransferase)	Carbon-nitrogen hydrolase	G>A	0.262	1.69859	1.31234e-12
4058540-4058570	LARGE DELETION	Low	Intergenic - intergenic	del.Intergenic-intergenic					0.692	-1.44948	1.47462e-12
1820102	SYNONYMOUS	Low	MAB_1820c	c.360G>C; p.Gly120Gly	Putative resolvase	Putative resolvase	Helix-turn-helix domain of resolvase; Resolvase, N terminal domain	G>C	0.2	-1.72223	8.96917e-12
1820117	SYNONYMOUS	Low	MAB_1820c	c.345C>T; p.Gly115Gly	Putative resolvase	Putative resolvase	Helix-turn-helix domain of resolvase; Resolvase, N terminal domain	C>T	0.2	-1.72223	8.96917e-12
1820122	MISSENSE	Moderate (mCSM: -0.667)	MAB_1820c	c.340A>G; p.Thr114Ala	Putative resolvase	Putative resolvase	Helix-turn-helix domain of resolvase; Resolvase, N terminal domain	A>G	0.2	-1.72223	8.96917e-12
1820123	SYNONYMOUS	Low	MAB_1820c	c.339A>T; p.Ala113Ala	Putative resolvase	Putative resolvase	Helix-turn-helix domain of resolvase; Resolvase, N terminal domain	A>T	0.2	-1.72223	8.96917e-12
1820129	SYNONYMOUS	Low	MAB_1820c	c.333A>G; p.Ser111Ser	Putative resolvase	Putative resolvase	Helix-turn-helix domain of resolvase; Resolvase, N terminal domain	A>G	0.2	-1.72223	8.96917e-12
1820133	MISSENSE	High (mCSM: -0.75875)	MAB_1820c	c.329G>C; p.Ser110Thr	Putative resolvase	Putative resolvase	Helix-turn-helix domain of resolvase; Resolvase, N terminal domain	G>C	0.2	-1.72223	8.96917e-12
1775620-1775670	LARGE DELETION	Low	Intergenic - intergenic	del.Intergenic-intergenic					0.277	1.54518	1.02467e-11
3688863	SYNONYMOUS	Low	MAB_3639	c.951A>C; p.Arg317Arg	Putative luciferase-like protein	Putative luciferase-like protein	Luciferase-like monooxygenase	A>C	0.769	-1.49881	3.17344e-11
_______________________________________________________________________________________________________________________________________________________________
_______________________________________________________________________________________________________________________________________________________________
Phenotype: MIC amikacin d3 Subspecies: M. abscessus abscessus Number of isolates: 207 Number of variants: 109494 Model: Linear model
NO SIGNIFICANT HITS
_______________________________________________________________________________________________________________________________________________________________
_______________________________________________________________________________________________________________________________________________________________
Phenotype: MIC amikacin d3 Subspecies: M. abscessus abscessus Number of isolates: 207 Number of variants: 109494 Model: Mixed model
NO SIGNIFICANT HITS
_______________________________________________________________________________________________________________________________________________________________
_______________________________________________________________________________________________________________________________________________________________
Phenotype: MIC amikacin d5 Subspecies: M. abscessus all subspecies Number of isolates: 294 Number of variants: 266508 Model: Linear model
Position	Variant	Estimated effect	Gene	Variant Position	Annotation	Uniprot	Pfam	Major > minor	MAF	Beta	p
1463772	NON-CODING RNA	Low	rrs	n.1375A>G;	16S ribosomal RNA			A>G	0.051	2.02778	2.97554e-69
1080447	MISSENSE	High (mCSM: -1.0505)	MAB_1068c	c.76T>G; p.Leu26Val	Hypothetical protein	Uncharacterized protein	Domain of unknown function (DUF1707)	T>G	0.044	2.01335	2.19979e-54
116227	UPSTREAM	Low	MAB_0110c	c.-4816G>C;	Hypothetical protein	Conserved hypothetical membrane protein	Domain of unkown function (DUF1775)	C>G	0.044	2.01335	2.19979e-54
1658520	FRAMESHIFT	High	MAB_1628c	c.225delC; p.Gly76fs	Hypothetical protein	Uncharacterized protein	FAD binding domain	CG>C	0.044	2.01335	2.19979e-54
1879530	MISSENSE	Moderate (mCSM: -0.5675)	MAB_1881c	c.607G>C; p.Ala203Pro	Putative transcriptional regulator, TetR family	Putative transcriptional regulator, TetR family	Bacterial regulatory proteins, tetR family	G>C	0.044	2.01335	2.19979e-54
2502223	MISSENSE	High (mCSM: -1.863666667)	MAB_2445	c.241C>T; p.Pro81Ser	Putative transcriptional regulator, AraC family	Putative transcriptional regulator, AraC family	DJ-1/; Helix-turn-helix domain	C>T	0.044	2.01335	2.19979e-54
4248798	FRAMESHIFT	High	MAB_4182	c.1382dupG; p.Gly462fs	adenylyl-sulfate kinase	Adenylyl-sulfate kinase	Adenylylsulphate kinase; Elongation factor Tu GTP binding domain	A>AG	0.044	2.01335	2.19979e-54
874866	MISSENSE	Moderate (mCSM: not modelled)	MAB_0879	c.338T>C; p.Leu113Pro	Putative HTH-type transcriptional regulator MarR	Putative HTH-type transcriptional regulator MarR	MarR family	T>C	0.044	2.01335	2.19979e-54
1466477	NON-CODING RNA	Low	rrl	n.2270A>C;	23S ribosomal RNA			A>C	0.054	1.77068	8.60113e-50
2977432	FRAMESHIFT	High	MAB_2924c	c.933dupG; p.Leu312fs	Hypothetical protein	Uncharacterized protein	XdhC Rossmann domain; XdhC and CoxI family	G>GC	0.041	2.00621	3.87366e-48
2365748	MISSENSE	Moderate (mCSM: -0.608333333)	MAB_2313	c.392C>A; p.Thr131Lys	Hypothetical protein	Uncharacterized protein		C>A	0.054	1.70459	9.63289e-45
2625024	UPSTREAM	Low	MAB_2574c	c.-4696G>C;	Probable long-chain-fatty-acid-CoA ligase	Probable long-chain-fatty-acid-CoA ligase	AMP-binding enzyme; AMP-binding enzyme C-terminal domain	C>G	0.054	1.70459	9.63289e-45
4099305	MISSENSE	Moderate (mCSM: not modelled)	MAB_4052c	c.1219C>T; p.Pro407Ser	Putative lipase/esterase	Putative lipase/esterase	Pyridine nucleotide-disulphide oxidoreductase; alpha/beta hydrolase fold	C>T	0.054	1.70459	9.63289e-45
4175804	FRAMESHIFT	High	MAB_4115c	c.2862_2863delGC; p.Leu955fs	Putative membrane protein, MmpL	Putative membrane protein, MmpL	MMPL family	AGC>A	0.054	1.70459	9.63289e-45
4654885	SYNONYMOUS	Low	MAB_4568c	c.15T>C; p.Phe5Phe	Putative Mce family protein	Putative Mce family protein	Cholesterol uptake porter CUP1 of Mce4, putative; MlaD protein	T>C	0.054	1.70459	9.63289e-45
738379	MISSENSE	Moderate (mCSM: -0.539)	MAB_0734	c.553G>T; p.Ala185Ser	Hypothetical protein	Uncharacterized protein	MspA	G>T	0.054	1.70459	9.63289e-45
958477	MISSENSE	Moderate (mCSM: -0.43)	MAB_0950c	c.946G>C; p.Val316Leu	Putative amino acid permease family protein	Putative amino acid permease family protein	Amino acid permease	G>C	0.054	1.70459	9.63289e-45
772723	MISSENSE	Moderate (mCSM: not modelled)	MAB_0774c	c.131C>T; p.Ser44Phe	Hypothetical protein	Uncharacterized protein		C>T	0.054	1.63849	3.10517e-40
2223087	MISSENSE	High (mCSM: -0.839)	MAB_2206	c.523G>A; p.Ala175Thr	Possible polyprenol-phosphate-mannose synthase 2 (Ppm2)	Apolipoprotein N-acyltransferase (ALP N-acyltransferase)	Carbon-nitrogen hydrolase	G>A	0.058	1.58977	4.66006e-40
4248804	FRAMESHIFT	High	MAB_4182	c.1385dupG; p.Thr463fs	adenylyl-sulfate kinase	Adenylyl-sulfate kinase	Adenylylsulphate kinase; Elongation factor Tu GTP binding domain	G>GG	0.034	1.99208	2.50138e-37
1255156	MISSENSE	Moderate (mCSM: not modelled)	MAB_1244c	c.65C>A; p.Ala22Glu	Hypothetical protein	Uncharacterized protein		C>A	0.065	1.43833	2.08999e-35
1496756	FRAMESHIFT	High	MAB_1486c	c.691dupG; p.Ala231fs	Putative oxidoreductase	Putative oxidoreductase	Alcohol dehydrogenase GroES-like domain; Zinc-binding dehydrogenase	G>GC	0.065	1.43833	2.08999e-35
1578225	MISSENSE	Moderate (mCSM: not modelled)	MAB_1555	c.38G>T; p.Ser13Ile	Hypothetical protein	Uncharacterized protein	DNA/RNA non-specific endonuclease	G>T	0.065	1.43833	2.08999e-35
1578230	SYNONYMOUS	Low	MAB_1555	c.43C>T; p.Leu15Leu	Hypothetical protein	Uncharacterized protein	DNA/RNA non-specific endonuclease	C>T	0.065	1.43833	2.08999e-35
1578232	SYNONYMOUS	Low	MAB_1555	c.45G>T; p.Leu15Leu	Hypothetical protein	Uncharacterized protein	DNA/RNA non-specific endonuclease	G>T	0.065	1.43833	2.08999e-35
1578241	SYNONYMOUS	Low	MAB_1555	c.54T>G; p.Arg18Arg	Hypothetical protein	Uncharacterized protein	DNA/RNA non-specific endonuclease	T>G	0.065	1.43833	2.08999e-35
1578244	SYNONYMOUS	Low	MAB_1555	c.57T>C; p.Asp19Asp	Hypothetical protein	Uncharacterized protein	DNA/RNA non-specific endonuclease	T>C	0.065	1.43833	2.08999e-35
1578250	SYNONYMOUS	Low	MAB_1555	c.63T>C; p.Thr21Thr	Hypothetical protein	Uncharacterized protein	DNA/RNA non-specific endonuclease	T>C	0.065	1.43833	2.08999e-35
1578323	MISSENSE	Moderate (mCSM: not modelled)	MAB_1555	c.136G>T; p.Ala46Ser	Hypothetical protein	Uncharacterized protein	DNA/RNA non-specific endonuclease	G>T	0.065	1.43833	2.08999e-35
1578334	SYNONYMOUS	Low	MAB_1555	c.147T>C; p.Ala49Ala	Hypothetical protein	Uncharacterized protein	DNA/RNA non-specific endonuclease	T>C	0.065	1.43833	2.08999e-35
1578361	SYNONYMOUS	Low	MAB_1555	c.174C>T; p.Val58Val	Hypothetical protein	Uncharacterized protein	DNA/RNA non-specific endonuclease	C>T	0.065	1.43833	2.08999e-35
1578367	SYNONYMOUS	Low	MAB_1555	c.180T>C; p.Gly60Gly	Hypothetical protein	Uncharacterized protein	DNA/RNA non-specific endonuclease	T>C	0.065	1.43833	2.08999e-35
1578377	SYNONYMOUS	Low	MAB_1555	c.190C>T; p.Leu64Leu	Hypothetical protein	Uncharacterized protein	DNA/RNA non-specific endonuclease	C>T	0.065	1.43833	2.08999e-35
1578425	MISSENSE	Moderate (mCSM: not modelled)	MAB_1555	c.238G>C; p.Glu80Gln	Hypothetical protein	Uncharacterized protein	DNA/RNA non-specific endonuclease	G>C	0.065	1.43833	2.08999e-35
1578426	MISSENSE	Moderate (mCSM: not modelled)	MAB_1555	c.239A>T; p.Glu80Val	Hypothetical protein	Uncharacterized protein	DNA/RNA non-specific endonuclease	A>T	0.065	1.43833	2.08999e-35
1578448	SYNONYMOUS	Low	MAB_1555	c.261G>C; p.Ala87Ala	Hypothetical protein	Uncharacterized protein	DNA/RNA non-specific endonuclease	G>C	0.065	1.43833	2.08999e-35
1578454	SYNONYMOUS	Low	MAB_1555	c.267T>C; p.Gly89Gly	Hypothetical protein	Uncharacterized protein	DNA/RNA non-specific endonuclease	T>C	0.065	1.43833	2.08999e-35
1578484	MISSENSE	Moderate (mCSM: not modelled)	MAB_1555	c.297C>G; p.Ile99Met	Hypothetical protein	Uncharacterized protein	DNA/RNA non-specific endonuclease	C>G	0.065	1.43833	2.08999e-35
1578508	SYNONYMOUS	Low	MAB_1555	c.321T>C; p.Ser107Ser	Hypothetical protein	Uncharacterized protein	DNA/RNA non-specific endonuclease	T>C	0.065	1.43833	2.08999e-35
1578547	SYNONYMOUS	Low	MAB_1555	c.360C>G; p.Ala120Ala	Hypothetical protein	Uncharacterized protein	DNA/RNA non-specific endonuclease	C>G	0.065	1.43833	2.08999e-35
1578640	SYNONYMOUS	Low	MAB_1555	c.453C>A; p.Gly151Gly	Hypothetical protein	Uncharacterized protein	DNA/RNA non-specific endonuclease	C>A	0.065	1.43833	2.08999e-35
1578703	SYNONYMOUS	Low	MAB_1555	c.516G>T; p.Ala172Ala	Hypothetical protein	Uncharacterized protein	DNA/RNA non-specific endonuclease	G>T	0.065	1.43833	2.08999e-35
1578706	SYNONYMOUS	Low	MAB_1555	c.519C>G; p.Ala173Ala	Hypothetical protein	Uncharacterized protein	DNA/RNA non-specific endonuclease	C>G	0.065	1.43833	2.08999e-35
1578744	MISSENSE	Moderate (mCSM: not modelled)	MAB_1555	c.557C>A; p.Thr186Lys	Hypothetical protein	Uncharacterized protein	DNA/RNA non-specific endonuclease	C>A	0.065	1.43833	2.08999e-35
1578751	SYNONYMOUS	Low	MAB_1555	c.564T>A; p.Val188Val	Hypothetical protein	Uncharacterized protein	DNA/RNA non-specific endonuclease	T>A	0.065	1.43833	2.08999e-35
1578757	SYNONYMOUS	Low	MAB_1555	c.570C>T; p.Thr190Thr	Hypothetical protein	Uncharacterized protein	DNA/RNA non-specific endonuclease	C>T	0.065	1.43833	2.08999e-35
1578775	SYNONYMOUS	Low	MAB_1555	c.588G>T; p.Gly196Gly	Hypothetical protein	Uncharacterized protein	DNA/RNA non-specific endonuclease	G>T	0.065	1.43833	2.08999e-35
1578778	SYNONYMOUS	Low	MAB_1555	c.591A>T; p.Ala197Ala	Hypothetical protein	Uncharacterized protein	DNA/RNA non-specific endonuclease	A>T	0.065	1.43833	2.08999e-35
1578795	MISSENSE	Moderate (mCSM: not modelled)	MAB_1555	c.608G>C; p.Gly203Ala	Hypothetical protein	Uncharacterized protein	DNA/RNA non-specific endonuclease	G>C	0.065	1.43833	2.08999e-35
1578805	SYNONYMOUS	Low	MAB_1555	c.618G>C; p.Gly206Gly	Hypothetical protein	Uncharacterized protein	DNA/RNA non-specific endonuclease	G>C	0.065	1.43833	2.08999e-35
_______________________________________________________________________________________________________________________________________________________________
_______________________________________________________________________________________________________________________________________________________________
Phenotype: MIC amikacin d5 Subspecies: M. abscessus all subspecies Number of isolates: 294 Number of variants: 266508 Model: Mixed model
Position	Variant	Estimated effect	Gene	Variant Position	Annotation	Uniprot	Pfam	Major > minor	MAF	Beta	p
1463772	NON-CODING RNA	Low	rrs	n.1375A>G;	16S ribosomal RNA			A>G	0.051	1.95432	3.26316e-57
1080447	MISSENSE	High (mCSM: -1.0505)	MAB_1068c	c.76T>G; p.Leu26Val	Hypothetical protein	Uncharacterized protein	Domain of unknown function (DUF1707)	T>G	0.044	1.95731	3.59902e-44
116227	UPSTREAM	Low	MAB_0110c	c.-4816G>C;	Hypothetical protein	Conserved hypothetical membrane protein	Domain of unkown function (DUF1775)	C>G	0.044	1.95731	3.59902e-44
1658520	FRAMESHIFT	High	MAB_1628c	c.225delC; p.Gly76fs	Hypothetical protein	Uncharacterized protein	FAD binding domain	CG>C	0.044	1.95731	3.59902e-44
1879530	MISSENSE	Moderate (mCSM: -0.5675)	MAB_1881c	c.607G>C; p.Ala203Pro	Putative transcriptional regulator, TetR family	Putative transcriptional regulator, TetR family	Bacterial regulatory proteins, tetR family	G>C	0.044	1.95731	3.59902e-44
2502223	MISSENSE	High (mCSM: -1.863666667)	MAB_2445	c.241C>T; p.Pro81Ser	Putative transcriptional regulator, AraC family	Putative transcriptional regulator, AraC family	DJ-1/; Helix-turn-helix domain	C>T	0.044	1.95731	3.59902e-44
4248798	FRAMESHIFT	High	MAB_4182	c.1382dupG; p.Gly462fs	adenylyl-sulfate kinase	Adenylyl-sulfate kinase	Adenylylsulphate kinase; Elongation factor Tu GTP binding domain	A>AG	0.044	1.95731	3.59902e-44
874866	MISSENSE	Moderate (mCSM: not modelled)	MAB_0879	c.338T>C; p.Leu113Pro	Putative HTH-type transcriptional regulator MarR	Putative HTH-type transcriptional regulator MarR	MarR family	T>C	0.044	1.95731	3.59902e-44
1466477	NON-CODING RNA	Low	rrl	n.2270A>C;	23S ribosomal RNA			A>C	0.054	1.70485	5.27068e-39
2977432	FRAMESHIFT	High	MAB_2924c	c.933dupG; p.Leu312fs	Hypothetical protein	Uncharacterized protein	XdhC Rossmann domain; XdhC and CoxI family	G>GC	0.041	1.89217	1.27302e-37
2365748	MISSENSE	Moderate (mCSM: -0.608333333)	MAB_2313	c.392C>A; p.Thr131Lys	Hypothetical protein	Uncharacterized protein		C>A	0.054	1.67938	5.70649e-36
2625024	UPSTREAM	Low	MAB_2574c	c.-4696G>C;	Probable long-chain-fatty-acid-CoA ligase	Probable long-chain-fatty-acid-CoA ligase	AMP-binding enzyme; AMP-binding enzyme C-terminal domain	C>G	0.054	1.67938	5.70649e-36
4099305	MISSENSE	Moderate (mCSM: not modelled)	MAB_4052c	c.1219C>T; p.Pro407Ser	Putative lipase/esterase	Putative lipase/esterase	Pyridine nucleotide-disulphide oxidoreductase; alpha/beta hydrolase fold	C>T	0.054	1.67938	5.70649e-36
4175804	FRAMESHIFT	High	MAB_4115c	c.2862_2863delGC; p.Leu955fs	Putative membrane protein, MmpL	Putative membrane protein, MmpL	MMPL family	AGC>A	0.054	1.67938	5.70649e-36
4654885	SYNONYMOUS	Low	MAB_4568c	c.15T>C; p.Phe5Phe	Putative Mce family protein	Putative Mce family protein	Cholesterol uptake porter CUP1 of Mce4, putative; MlaD protein	T>C	0.054	1.67938	5.70649e-36
738379	MISSENSE	Moderate (mCSM: -0.539)	MAB_0734	c.553G>T; p.Ala185Ser	Hypothetical protein	Uncharacterized protein	MspA	G>T	0.054	1.67938	5.70649e-36
958477	MISSENSE	Moderate (mCSM: -0.43)	MAB_0950c	c.946G>C; p.Val316Leu	Putative amino acid permease family protein	Putative amino acid permease family protein	Amino acid permease	G>C	0.054	1.67938	5.70649e-36
2223087	MISSENSE	High (mCSM: -0.839)	MAB_2206	c.523G>A; p.Ala175Thr	Possible polyprenol-phosphate-mannose synthase 2 (Ppm2)	Apolipoprotein N-acyltransferase (ALP N-acyltransferase)	Carbon-nitrogen hydrolase	G>A	0.058	1.52195	2.56835e-29
772723	MISSENSE	Moderate (mCSM: not modelled)	MAB_0774c	c.131C>T; p.Ser44Phe	Hypothetical protein	Uncharacterized protein		C>T	0.054	1.43417	3.8621e-28
1255156	MISSENSE	Moderate (mCSM: not modelled)	MAB_1244c	c.65C>A; p.Ala22Glu	Hypothetical protein	Uncharacterized protein		C>A	0.065	1.4181	2.42204e-27
1496756	FRAMESHIFT	High	MAB_1486c	c.691dupG; p.Ala231fs	Putative oxidoreductase	Putative oxidoreductase	Alcohol dehydrogenase GroES-like domain; Zinc-binding dehydrogenase	G>GC	0.065	1.4181	2.42204e-27
1578225	MISSENSE	Moderate (mCSM: not modelled)	MAB_1555	c.38G>T; p.Ser13Ile	Hypothetical protein	Uncharacterized protein	DNA/RNA non-specific endonuclease	G>T	0.065	1.4181	2.42204e-27
1578230	SYNONYMOUS	Low	MAB_1555	c.43C>T; p.Leu15Leu	Hypothetical protein	Uncharacterized protein	DNA/RNA non-specific endonuclease	C>T	0.065	1.4181	2.42204e-27
1578232	SYNONYMOUS	Low	MAB_1555	c.45G>T; p.Leu15Leu	Hypothetical protein	Uncharacterized protein	DNA/RNA non-specific endonuclease	G>T	0.065	1.4181	2.42204e-27
1578241	SYNONYMOUS	Low	MAB_1555	c.54T>G; p.Arg18Arg	Hypothetical protein	Uncharacterized protein	DNA/RNA non-specific endonuclease	T>G	0.065	1.4181	2.42204e-27
1578244	SYNONYMOUS	Low	MAB_1555	c.57T>C; p.Asp19Asp	Hypothetical protein	Uncharacterized protein	DNA/RNA non-specific endonuclease	T>C	0.065	1.4181	2.42204e-27
1578250	SYNONYMOUS	Low	MAB_1555	c.63T>C; p.Thr21Thr	Hypothetical protein	Uncharacterized protein	DNA/RNA non-specific endonuclease	T>C	0.065	1.4181	2.42204e-27
1578323	MISSENSE	Moderate (mCSM: not modelled)	MAB_1555	c.136G>T; p.Ala46Ser	Hypothetical protein	Uncharacterized protein	DNA/RNA non-specific endonuclease	G>T	0.065	1.4181	2.42204e-27
1578334	SYNONYMOUS	Low	MAB_1555	c.147T>C; p.Ala49Ala	Hypothetical protein	Uncharacterized protein	DNA/RNA non-specific endonuclease	T>C	0.065	1.4181	2.42204e-27
1578361	SYNONYMOUS	Low	MAB_1555	c.174C>T; p.Val58Val	Hypothetical protein	Uncharacterized protein	DNA/RNA non-specific endonuclease	C>T	0.065	1.4181	2.42204e-27
1578367	SYNONYMOUS	Low	MAB_1555	c.180T>C; p.Gly60Gly	Hypothetical protein	Uncharacterized protein	DNA/RNA non-specific endonuclease	T>C	0.065	1.4181	2.42204e-27
1578377	SYNONYMOUS	Low	MAB_1555	c.190C>T; p.Leu64Leu	Hypothetical protein	Uncharacterized protein	DNA/RNA non-specific endonuclease	C>T	0.065	1.4181	2.42204e-27
1578425	MISSENSE	Moderate (mCSM: not modelled)	MAB_1555	c.238G>C; p.Glu80Gln	Hypothetical protein	Uncharacterized protein	DNA/RNA non-specific endonuclease	G>C	0.065	1.4181	2.42204e-27
1578426	MISSENSE	Moderate (mCSM: not modelled)	MAB_1555	c.239A>T; p.Glu80Val	Hypothetical protein	Uncharacterized protein	DNA/RNA non-specific endonuclease	A>T	0.065	1.4181	2.42204e-27
1578448	SYNONYMOUS	Low	MAB_1555	c.261G>C; p.Ala87Ala	Hypothetical protein	Uncharacterized protein	DNA/RNA non-specific endonuclease	G>C	0.065	1.4181	2.42204e-27
1578454	SYNONYMOUS	Low	MAB_1555	c.267T>C; p.Gly89Gly	Hypothetical protein	Uncharacterized protein	DNA/RNA non-specific endonuclease	T>C	0.065	1.4181	2.42204e-27
1578484	MISSENSE	Moderate (mCSM: not modelled)	MAB_1555	c.297C>G; p.Ile99Met	Hypothetical protein	Uncharacterized protein	DNA/RNA non-specific endonuclease	C>G	0.065	1.4181	2.42204e-27
1578508	SYNONYMOUS	Low	MAB_1555	c.321T>C; p.Ser107Ser	Hypothetical protein	Uncharacterized protein	DNA/RNA non-specific endonuclease	T>C	0.065	1.4181	2.42204e-27
1578547	SYNONYMOUS	Low	MAB_1555	c.360C>G; p.Ala120Ala	Hypothetical protein	Uncharacterized protein	DNA/RNA non-specific endonuclease	C>G	0.065	1.4181	2.42204e-27
1578640	SYNONYMOUS	Low	MAB_1555	c.453C>A; p.Gly151Gly	Hypothetical protein	Uncharacterized protein	DNA/RNA non-specific endonuclease	C>A	0.065	1.4181	2.42204e-27
1578703	SYNONYMOUS	Low	MAB_1555	c.516G>T; p.Ala172Ala	Hypothetical protein	Uncharacterized protein	DNA/RNA non-specific endonuclease	G>T	0.065	1.4181	2.42204e-27
1578706	SYNONYMOUS	Low	MAB_1555	c.519C>G; p.Ala173Ala	Hypothetical protein	Uncharacterized protein	DNA/RNA non-specific endonuclease	C>G	0.065	1.4181	2.42204e-27
1578744	MISSENSE	Moderate (mCSM: not modelled)	MAB_1555	c.557C>A; p.Thr186Lys	Hypothetical protein	Uncharacterized protein	DNA/RNA non-specific endonuclease	C>A	0.065	1.4181	2.42204e-27
1578751	SYNONYMOUS	Low	MAB_1555	c.564T>A; p.Val188Val	Hypothetical protein	Uncharacterized protein	DNA/RNA non-specific endonuclease	T>A	0.065	1.4181	2.42204e-27
1578757	SYNONYMOUS	Low	MAB_1555	c.570C>T; p.Thr190Thr	Hypothetical protein	Uncharacterized protein	DNA/RNA non-specific endonuclease	C>T	0.065	1.4181	2.42204e-27
1578775	SYNONYMOUS	Low	MAB_1555	c.588G>T; p.Gly196Gly	Hypothetical protein	Uncharacterized protein	DNA/RNA non-specific endonuclease	G>T	0.065	1.4181	2.42204e-27
1578778	SYNONYMOUS	Low	MAB_1555	c.591A>T; p.Ala197Ala	Hypothetical protein	Uncharacterized protein	DNA/RNA non-specific endonuclease	A>T	0.065	1.4181	2.42204e-27
1578795	MISSENSE	Moderate (mCSM: not modelled)	MAB_1555	c.608G>C; p.Gly203Ala	Hypothetical protein	Uncharacterized protein	DNA/RNA non-specific endonuclease	G>C	0.065	1.4181	2.42204e-27
1578805	SYNONYMOUS	Low	MAB_1555	c.618G>C; p.Gly206Gly	Hypothetical protein	Uncharacterized protein	DNA/RNA non-specific endonuclease	G>C	0.065	1.4181	2.42204e-27
1794439	SYNONYMOUS	Low	MAB_1796	c.252C>G; p.Ala84Ala	Bacteriophage tape measure protein (TMP)	Bacteriophage tape measure protein (TMP)	Phage-related minor tail protein	C>G	0.065	1.4181	2.42204e-27
_______________________________________________________________________________________________________________________________________________________________
_______________________________________________________________________________________________________________________________________________________________
Phenotype: MIC amikacin d5 Subspecies: M. abscessus massiliense Number of isolates: 65 Number of variants: 150213 Model: Linear model
Position	Variant	Estimated effect	Gene	Variant Position	Annotation	Uniprot	Pfam	Major > minor	MAF	Beta	p
1080447	MISSENSE	High (mCSM: -1.0505)	MAB_1068c	c.76T>G; p.Leu26Val	Hypothetical protein	Uncharacterized protein	Domain of unknown function (DUF1707)	T>G	0.2	1.97596	2.13856e-35
116227	UPSTREAM	Low	MAB_0110c	c.-4816G>C;	Hypothetical protein	Conserved hypothetical membrane protein	Domain of unkown function (DUF1775)	C>G	0.2	1.97596	2.13856e-35
1463772	NON-CODING RNA	Low	rrs	n.1375A>G;	16S ribosomal RNA			A>G	0.2	1.97596	2.13856e-35
1658520	FRAMESHIFT	High	MAB_1628c	c.225delC; p.Gly76fs	Hypothetical protein	Uncharacterized protein	FAD binding domain	CG>C	0.2	1.97596	2.13856e-35
1879530	MISSENSE	Moderate (mCSM: -0.5675)	MAB_1881c	c.607G>C; p.Ala203Pro	Putative transcriptional regulator, TetR family	Putative transcriptional regulator, TetR family	Bacterial regulatory proteins, tetR family	G>C	0.2	1.97596	2.13856e-35
2502223	MISSENSE	High (mCSM: -1.863666667)	MAB_2445	c.241C>T; p.Pro81Ser	Putative transcriptional regulator, AraC family	Putative transcriptional regulator, AraC family	DJ-1/; Helix-turn-helix domain	C>T	0.2	1.97596	2.13856e-35
4248798	FRAMESHIFT	High	MAB_4182	c.1382dupG; p.Gly462fs	adenylyl-sulfate kinase	Adenylyl-sulfate kinase	Adenylylsulphate kinase; Elongation factor Tu GTP binding domain	A>AG	0.2	1.97596	2.13856e-35
772723	MISSENSE	Moderate (mCSM: not modelled)	MAB_0774c	c.131C>T; p.Ser44Phe	Hypothetical protein	Uncharacterized protein		C>T	0.2	1.97596	2.13856e-35
874866	MISSENSE	Moderate (mCSM: not modelled)	MAB_0879	c.338T>C; p.Leu113Pro	Putative HTH-type transcriptional regulator MarR	Putative HTH-type transcriptional regulator MarR	MarR family	T>C	0.2	1.97596	2.13856e-35
772716	SYNONYMOUS	Low	MAB_0774c	c.138C>T; p.Gly46Gly	Hypothetical protein	Uncharacterized protein		C>T	0.215	1.83263	5.10224e-26
772724	MISSENSE	Moderate (mCSM: not modelled)	MAB_0774c	c.130T>G; p.Ser44Ala	Hypothetical protein	Uncharacterized protein		T>G	0.215	1.83263	5.10224e-26
772770	SYNONYMOUS	Low	MAB_0774c	c.84G>C; p.Ala28Ala	Hypothetical protein	Uncharacterized protein		G>C	0.215	1.83263	5.10224e-26
105450-105470	LARGE DELETION	High	MAB_0104	del.88-108	Probable enoyl-CoA hydratase/isomerase	Probable enoyl-CoA hydratase/isomerase	Enoyl-CoA hydratase/isomerase		0.785	-1.83263	5.10224e-26
2977432	FRAMESHIFT	High	MAB_2924c	c.933dupG; p.Leu312fs	Hypothetical protein	Uncharacterized protein	XdhC Rossmann domain; XdhC and CoxI family	G>GC	0.185	1.93868	8.32539e-26
2365748	MISSENSE	Moderate (mCSM: -0.608333333)	MAB_2313	c.392C>A; p.Thr131Lys	Hypothetical protein	Uncharacterized protein		C>A	0.246	1.6824	1.00614e-21
2625024	UPSTREAM	Low	MAB_2574c	c.-4696G>C;	Probable long-chain-fatty-acid-CoA ligase	Probable long-chain-fatty-acid-CoA ligase	AMP-binding enzyme; AMP-binding enzyme C-terminal domain	C>G	0.246	1.6824	1.00614e-21
4099305	MISSENSE	Moderate (mCSM: not modelled)	MAB_4052c	c.1219C>T; p.Pro407Ser	Putative lipase/esterase	Putative lipase/esterase	Pyridine nucleotide-disulphide oxidoreductase; alpha/beta hydrolase fold	C>T	0.246	1.6824	1.00614e-21
4175804	FRAMESHIFT	High	MAB_4115c	c.2862_2863delGC; p.Leu955fs	Putative membrane protein, MmpL	Putative membrane protein, MmpL	MMPL family	AGC>A	0.246	1.6824	1.00614e-21
4654885	SYNONYMOUS	Low	MAB_4568c	c.15T>C; p.Phe5Phe	Putative Mce family protein	Putative Mce family protein	Cholesterol uptake porter CUP1 of Mce4, putative; MlaD protein	T>C	0.246	1.6824	1.00614e-21
738379	MISSENSE	Moderate (mCSM: -0.539)	MAB_0734	c.553G>T; p.Ala185Ser	Hypothetical protein	Uncharacterized protein	MspA	G>T	0.246	1.6824	1.00614e-21
958477	MISSENSE	Moderate (mCSM: -0.43)	MAB_0950c	c.946G>C; p.Val316Leu	Putative amino acid permease family protein	Putative amino acid permease family protein	Amino acid permease	G>C	0.246	1.6824	1.00614e-21
1466477	NON-CODING RNA	Low	rrl	n.2270A>C;	23S ribosomal RNA			A>C	0.231	1.70833	4.10816e-21
772712	MISSENSE	Moderate (mCSM: not modelled)	MAB_0774c	c.142G>A; p.Val48Met	Hypothetical protein	Uncharacterized protein		G>A	0.231	1.70833	4.10816e-21
772728	SYNONYMOUS	Low	MAB_0774c	c.126C>A; p.Leu42Leu	Hypothetical protein	Uncharacterized protein		C>A	0.231	1.70833	4.10816e-21
772732	MISSENSE	Moderate (mCSM: not modelled)	MAB_0774c	c.122C>G; p.Ala41Gly	Hypothetical protein	Uncharacterized protein		C>G	0.231	1.70833	4.10816e-21
772733	MISSENSE	Moderate (mCSM: not modelled)	MAB_0774c	c.121G>A; p.Ala41Thr	Hypothetical protein	Uncharacterized protein		G>A	0.231	1.70833	4.10816e-21
772755	MISSENSE	Moderate (mCSM: not modelled)	MAB_0774c	c.99C>G; p.Ile33Met	Hypothetical protein	Uncharacterized protein		C>G	0.231	1.70833	4.10816e-21
772757	MISSENSE	Moderate (mCSM: not modelled)	MAB_0774c	c.97A>T; p.Ile33Phe	Hypothetical protein	Uncharacterized protein		A>T	0.231	1.70833	4.10816e-21
772767	SYNONYMOUS	Low	MAB_0774c	c.87G>A; p.Gln29Gln	Hypothetical protein	Uncharacterized protein		G>A	0.231	1.70833	4.10816e-21
105460-105500	LARGE DELETION	High	MAB_0104	del.98-138	Probable enoyl-CoA hydratase/isomerase	Probable enoyl-CoA hydratase/isomerase	Enoyl-CoA hydratase/isomerase		0.769	-1.70833	4.10816e-21
1814680-1814700	LARGE DELETION	High	MAB_1812c	del.75-95	Hypothetical protein	Uncharacterized protein			0.231	1.70833	4.10816e-21
1814690-1814710	LARGE DELETION	High	MAB_1812c	del.65-85	Hypothetical protein	Uncharacterized protein			0.231	1.70833	4.10816e-21
1814700-1814720	LARGE DELETION	High	MAB_1812c	del.55-75	Hypothetical protein	Uncharacterized protein			0.231	1.70833	4.10816e-21
3677390	SYNONYMOUS	Low	MAB_3628c	c.510T>C; p.Phe170Phe	Possible fatty-acid-CoA ligase FadD	Possible fatty-acid-CoA ligase FadD	AMP-binding enzyme; AMP-binding enzyme C-terminal domain	T>C	0.831	-1.90278	2.22632e-20
905200-905220	LARGE DELETION	High	MAB_0912	del.928-948	Hypothetical protein	Uncharacterized protein	GGDEF-like domain; PucR C-terminal helix-turn-helix domain		0.246	1.59949	6.66971e-18
905210-905230	LARGE DELETION	High	MAB_0912	del.938-958	Hypothetical protein	Uncharacterized protein	GGDEF-like domain; PucR C-terminal helix-turn-helix domain		0.246	1.59949	6.66971e-18
905220-905240	LARGE DELETION	High	MAB_0912	del.948-968	Hypothetical protein	Uncharacterized protein	GGDEF-like domain; PucR C-terminal helix-turn-helix domain		0.246	1.59949	6.66971e-18
2223087	MISSENSE	High (mCSM: -0.839)	MAB_2206	c.523G>A; p.Ala175Thr	Possible polyprenol-phosphate-mannose synthase 2 (Ppm2)	Apolipoprotein N-acyltransferase (ALP N-acyltransferase)	Carbon-nitrogen hydrolase	G>A	0.262	1.56311	1.02542e-17
4248804	FRAMESHIFT	High	MAB_4182	c.1385dupG; p.Thr463fs	adenylyl-sulfate kinase	Adenylyl-sulfate kinase	Adenylylsulphate kinase; Elongation factor Tu GTP binding domain	G>GG	0.154	1.86818	1.29536e-16
772782	SYNONYMOUS	Low	MAB_0774c	c.72G>C; p.Val24Val	Hypothetical protein	Uncharacterized protein		G>C	0.262	1.50337	1.40549e-15
628243	SYNONYMOUS	Low	MAB_0628	c.1428C>T; p.Ala476Ala	Hypothetical protein	Uncharacterized protein	AAA domain	C>T	0.8	-1.63942	3.20587e-15
3688863	SYNONYMOUS	Low	MAB_3639	c.951A>C; p.Arg317Arg	Putative luciferase-like protein	Putative luciferase-like protein	Luciferase-like monooxygenase	A>C	0.769	-1.535	1.36144e-14
1255156	MISSENSE	Moderate (mCSM: not modelled)	MAB_1244c	c.65C>A; p.Ala22Glu	Hypothetical protein	Uncharacterized protein		C>A	0.292	1.41562	2.12105e-14
1496756	FRAMESHIFT	High	MAB_1486c	c.691dupG; p.Ala231fs	Putative oxidoreductase	Putative oxidoreductase	Alcohol dehydrogenase GroES-like domain; Zinc-binding dehydrogenase	G>GC	0.292	1.41562	2.12105e-14
1578225	MISSENSE	Moderate (mCSM: not modelled)	MAB_1555	c.38G>T; p.Ser13Ile	Hypothetical protein	Uncharacterized protein	DNA/RNA non-specific endonuclease	G>T	0.292	1.41562	2.12105e-14
1578230	SYNONYMOUS	Low	MAB_1555	c.43C>T; p.Leu15Leu	Hypothetical protein	Uncharacterized protein	DNA/RNA non-specific endonuclease	C>T	0.292	1.41562	2.12105e-14
1578232	SYNONYMOUS	Low	MAB_1555	c.45G>T; p.Leu15Leu	Hypothetical protein	Uncharacterized protein	DNA/RNA non-specific endonuclease	G>T	0.292	1.41562	2.12105e-14
1578241	SYNONYMOUS	Low	MAB_1555	c.54T>G; p.Arg18Arg	Hypothetical protein	Uncharacterized protein	DNA/RNA non-specific endonuclease	T>G	0.292	1.41562	2.12105e-14
1578244	SYNONYMOUS	Low	MAB_1555	c.57T>C; p.Asp19Asp	Hypothetical protein	Uncharacterized protein	DNA/RNA non-specific endonuclease	T>C	0.292	1.41562	2.12105e-14
1578250	SYNONYMOUS	Low	MAB_1555	c.63T>C; p.Thr21Thr	Hypothetical protein	Uncharacterized protein	DNA/RNA non-specific endonuclease	T>C	0.292	1.41562	2.12105e-14
_______________________________________________________________________________________________________________________________________________________________
_______________________________________________________________________________________________________________________________________________________________
Phenotype: MIC amikacin d5 Subspecies: M. abscessus massiliense Number of isolates: 65 Number of variants: 150213 Model: Mixed model
Position	Variant	Estimated effect	Gene	Variant Position	Annotation	Uniprot	Pfam	Major > minor	MAF	Beta	p
1080447	MISSENSE	High (mCSM: -1.0505)	MAB_1068c	c.76T>G; p.Leu26Val	Hypothetical protein	Uncharacterized protein	Domain of unknown function (DUF1707)	T>G	0.2	1.91696	1.70194e-31
116227	UPSTREAM	Low	MAB_0110c	c.-4816G>C;	Hypothetical protein	Conserved hypothetical membrane protein	Domain of unkown function (DUF1775)	C>G	0.2	1.91696	1.70194e-31
1463772	NON-CODING RNA	Low	rrs	n.1375A>G;	16S ribosomal RNA			A>G	0.2	1.91696	1.70194e-31
1658520	FRAMESHIFT	High	MAB_1628c	c.225delC; p.Gly76fs	Hypothetical protein	Uncharacterized protein	FAD binding domain	CG>C	0.2	1.91696	1.70194e-31
1879530	MISSENSE	Moderate (mCSM: -0.5675)	MAB_1881c	c.607G>C; p.Ala203Pro	Putative transcriptional regulator, TetR family	Putative transcriptional regulator, TetR family	Bacterial regulatory proteins, tetR family	G>C	0.2	1.91696	1.70194e-31
2502223	MISSENSE	High (mCSM: -1.863666667)	MAB_2445	c.241C>T; p.Pro81Ser	Putative transcriptional regulator, AraC family	Putative transcriptional regulator, AraC family	DJ-1/; Helix-turn-helix domain	C>T	0.2	1.91696	1.70194e-31
4248798	FRAMESHIFT	High	MAB_4182	c.1382dupG; p.Gly462fs	adenylyl-sulfate kinase	Adenylyl-sulfate kinase	Adenylylsulphate kinase; Elongation factor Tu GTP binding domain	A>AG	0.2	1.91696	1.70194e-31
772723	MISSENSE	Moderate (mCSM: not modelled)	MAB_0774c	c.131C>T; p.Ser44Phe	Hypothetical protein	Uncharacterized protein		C>T	0.2	1.91696	1.70194e-31
874866	MISSENSE	Moderate (mCSM: not modelled)	MAB_0879	c.338T>C; p.Leu113Pro	Putative HTH-type transcriptional regulator MarR	Putative HTH-type transcriptional regulator MarR	MarR family	T>C	0.2	1.91696	1.70194e-31
2977432	FRAMESHIFT	High	MAB_2924c	c.933dupG; p.Leu312fs	Hypothetical protein	Uncharacterized protein	XdhC Rossmann domain; XdhC and CoxI family	G>GC	0.185	1.85037	3.45066e-23
772770	SYNONYMOUS	Low	MAB_0774c	c.84G>C; p.Ala28Ala	Hypothetical protein	Uncharacterized protein		G>C	0.215	1.74074	1.36816e-22
2365748	MISSENSE	Moderate (mCSM: -0.608333333)	MAB_2313	c.392C>A; p.Thr131Lys	Hypothetical protein	Uncharacterized protein		C>A	0.246	1.68239	1.00708e-21
2625024	UPSTREAM	Low	MAB_2574c	c.-4696G>C;	Probable long-chain-fatty-acid-CoA ligase	Probable long-chain-fatty-acid-CoA ligase	AMP-binding enzyme; AMP-binding enzyme C-terminal domain	C>G	0.246	1.68239	1.00708e-21
4099305	MISSENSE	Moderate (mCSM: not modelled)	MAB_4052c	c.1219C>T; p.Pro407Ser	Putative lipase/esterase	Putative lipase/esterase	Pyridine nucleotide-disulphide oxidoreductase; alpha/beta hydrolase fold	C>T	0.246	1.68239	1.00708e-21
4175804	FRAMESHIFT	High	MAB_4115c	c.2862_2863delGC; p.Leu955fs	Putative membrane protein, MmpL	Putative membrane protein, MmpL	MMPL family	AGC>A	0.246	1.68239	1.00708e-21
4654885	SYNONYMOUS	Low	MAB_4568c	c.15T>C; p.Phe5Phe	Putative Mce family protein	Putative Mce family protein	Cholesterol uptake porter CUP1 of Mce4, putative; MlaD protein	T>C	0.246	1.68239	1.00708e-21
738379	MISSENSE	Moderate (mCSM: -0.539)	MAB_0734	c.553G>T; p.Ala185Ser	Hypothetical protein	Uncharacterized protein	MspA	G>T	0.246	1.68239	1.00708e-21
958477	MISSENSE	Moderate (mCSM: -0.43)	MAB_0950c	c.946G>C; p.Val316Leu	Putative amino acid permease family protein	Putative amino acid permease family protein	Amino acid permease	G>C	0.246	1.68239	1.00708e-21
772716	SYNONYMOUS	Low	MAB_0774c	c.138C>T; p.Gly46Gly	Hypothetical protein	Uncharacterized protein		C>T	0.215	1.6787	3.21158e-21
772724	MISSENSE	Moderate (mCSM: not modelled)	MAB_0774c	c.130T>G; p.Ser44Ala	Hypothetical protein	Uncharacterized protein		T>G	0.215	1.6787	3.21158e-21
105450-105470	LARGE DELETION	High	MAB_0104	del.88-108	Probable enoyl-CoA hydratase/isomerase	Probable enoyl-CoA hydratase/isomerase	Enoyl-CoA hydratase/isomerase		0.785	-1.6787	3.21158e-21
105460-105500	LARGE DELETION	High	MAB_0104	del.98-138	Probable enoyl-CoA hydratase/isomerase	Probable enoyl-CoA hydratase/isomerase	Enoyl-CoA hydratase/isomerase		0.769	-1.83309	5.25212e-21
1466477	NON-CODING RNA	Low	rrl	n.2270A>C;	23S ribosomal RNA			A>C	0.231	1.64988	9.27062e-19
3677390	SYNONYMOUS	Low	MAB_3628c	c.510T>C; p.Phe170Phe	Possible fatty-acid-CoA ligase FadD	Possible fatty-acid-CoA ligase FadD	AMP-binding enzyme; AMP-binding enzyme C-terminal domain	T>C	0.831	-1.74866	1.88015e-17
772712	MISSENSE	Moderate (mCSM: not modelled)	MAB_0774c	c.142G>A; p.Val48Met	Hypothetical protein	Uncharacterized protein		G>A	0.231	1.48663	3.17313e-16
772728	SYNONYMOUS	Low	MAB_0774c	c.126C>A; p.Leu42Leu	Hypothetical protein	Uncharacterized protein		C>A	0.231	1.48663	3.17313e-16
772732	MISSENSE	Moderate (mCSM: not modelled)	MAB_0774c	c.122C>G; p.Ala41Gly	Hypothetical protein	Uncharacterized protein		C>G	0.231	1.48663	3.17313e-16
772733	MISSENSE	Moderate (mCSM: not modelled)	MAB_0774c	c.121G>A; p.Ala41Thr	Hypothetical protein	Uncharacterized protein		G>A	0.231	1.48663	3.17313e-16
772755	MISSENSE	Moderate (mCSM: not modelled)	MAB_0774c	c.99C>G; p.Ile33Met	Hypothetical protein	Uncharacterized protein		C>G	0.231	1.48663	3.17313e-16
772757	MISSENSE	Moderate (mCSM: not modelled)	MAB_0774c	c.97A>T; p.Ile33Phe	Hypothetical protein	Uncharacterized protein		A>T	0.231	1.48663	3.17313e-16
772767	SYNONYMOUS	Low	MAB_0774c	c.87G>A; p.Gln29Gln	Hypothetical protein	Uncharacterized protein		G>A	0.231	1.48663	3.17313e-16
1814680-1814700	LARGE DELETION	High	MAB_1812c	del.75-95	Hypothetical protein	Uncharacterized protein			0.231	1.65294	2.95232e-15
1814690-1814710	LARGE DELETION	High	MAB_1812c	del.65-85	Hypothetical protein	Uncharacterized protein			0.231	1.65294	2.95232e-15
1814700-1814720	LARGE DELETION	High	MAB_1812c	del.55-75	Hypothetical protein	Uncharacterized protein			0.231	1.65294	2.95232e-15
2223087	MISSENSE	High (mCSM: -0.839)	MAB_2206	c.523G>A; p.Ala175Thr	Possible polyprenol-phosphate-mannose synthase 2 (Ppm2)	Apolipoprotein N-acyltransferase (ALP N-acyltransferase)	Carbon-nitrogen hydrolase	G>A	0.262	1.47741	9.90807e-15
1255156	MISSENSE	Moderate (mCSM: not modelled)	MAB_1244c	c.65C>A; p.Ala22Glu	Hypothetical protein	Uncharacterized protein		C>A	0.292	1.41561	2.12308e-14
1496756	FRAMESHIFT	High	MAB_1486c	c.691dupG; p.Ala231fs	Putative oxidoreductase	Putative oxidoreductase	Alcohol dehydrogenase GroES-like domain; Zinc-binding dehydrogenase	G>GC	0.292	1.41561	2.12308e-14
1578225	MISSENSE	Moderate (mCSM: not modelled)	MAB_1555	c.38G>T; p.Ser13Ile	Hypothetical protein	Uncharacterized protein	DNA/RNA non-specific endonuclease	G>T	0.292	1.41561	2.12308e-14
1578230	SYNONYMOUS	Low	MAB_1555	c.43C>T; p.Leu15Leu	Hypothetical protein	Uncharacterized protein	DNA/RNA non-specific endonuclease	C>T	0.292	1.41561	2.12308e-14
1578232	SYNONYMOUS	Low	MAB_1555	c.45G>T; p.Leu15Leu	Hypothetical protein	Uncharacterized protein	DNA/RNA non-specific endonuclease	G>T	0.292	1.41561	2.12308e-14
1578241	SYNONYMOUS	Low	MAB_1555	c.54T>G; p.Arg18Arg	Hypothetical protein	Uncharacterized protein	DNA/RNA non-specific endonuclease	T>G	0.292	1.41561	2.12308e-14
1578244	SYNONYMOUS	Low	MAB_1555	c.57T>C; p.Asp19Asp	Hypothetical protein	Uncharacterized protein	DNA/RNA non-specific endonuclease	T>C	0.292	1.41561	2.12308e-14
1578250	SYNONYMOUS	Low	MAB_1555	c.63T>C; p.Thr21Thr	Hypothetical protein	Uncharacterized protein	DNA/RNA non-specific endonuclease	T>C	0.292	1.41561	2.12308e-14
1578306	MISSENSE	Moderate (mCSM: not modelled)	MAB_1555	c.119C>G; p.Thr40Ser	Hypothetical protein	Uncharacterized protein	DNA/RNA non-specific endonuclease	C>G	0.292	1.41561	2.12308e-14
1578310	SYNONYMOUS	Low	MAB_1555	c.123A>T; p.Ala41Ala	Hypothetical protein	Uncharacterized protein	DNA/RNA non-specific endonuclease	A>T	0.292	1.41561	2.12308e-14
1578323	MISSENSE	Moderate (mCSM: not modelled)	MAB_1555	c.136G>T; p.Ala46Ser	Hypothetical protein	Uncharacterized protein	DNA/RNA non-specific endonuclease	G>T	0.292	1.41561	2.12308e-14
1578334	SYNONYMOUS	Low	MAB_1555	c.147T>C; p.Ala49Ala	Hypothetical protein	Uncharacterized protein	DNA/RNA non-specific endonuclease	T>C	0.292	1.41561	2.12308e-14
1578355	SYNONYMOUS	Low	MAB_1555	c.168G>T; p.Ala56Ala	Hypothetical protein	Uncharacterized protein	DNA/RNA non-specific endonuclease	G>T	0.292	1.41561	2.12308e-14
1578361	SYNONYMOUS	Low	MAB_1555	c.174C>T; p.Val58Val	Hypothetical protein	Uncharacterized protein	DNA/RNA non-specific endonuclease	C>T	0.292	1.41561	2.12308e-14
1578367	SYNONYMOUS	Low	MAB_1555	c.180T>C; p.Gly60Gly	Hypothetical protein	Uncharacterized protein	DNA/RNA non-specific endonuclease	T>C	0.292	1.41561	2.12308e-14
_______________________________________________________________________________________________________________________________________________________________
_______________________________________________________________________________________________________________________________________________________________
Phenotype: MIC amikacin d5 Subspecies: M. abscessus abscessus Number of isolates: 207 Number of variants: 109494 Model: Linear model
NO SIGNIFICANT HITS
_______________________________________________________________________________________________________________________________________________________________
_______________________________________________________________________________________________________________________________________________________________
Phenotype: MIC amikacin d5 Subspecies: M. abscessus abscessus Number of isolates: 207 Number of variants: 109494 Model: Mixed model
NO SIGNIFICANT HITS
_______________________________________________________________________________________________________________________________________________________________
_______________________________________________________________________________________________________________________________________________________________
Phenotype: MIC amikacin d11 Subspecies: M. abscessus all subspecies Number of isolates: 278 Number of variants: 266185 Model: Linear model
Position	Variant	Estimated effect	Gene	Variant Position	Annotation	Uniprot	Pfam	Major > minor	MAF	Beta	p
1066668	SYNONYMOUS	Low	MAB_1056	c.954C>T; p.Gly318Gly	Succinyl-CoA synthetase, beta chain	Succinate--CoA ligase [ADP-forming] subunit beta	ATP-grasp domain; CoA-ligase	C>T	0.032	-0.766935	6.39667e-11
1290160	SYNONYMOUS	Low	MAB_1285c	c.822C>T; p.Tyr274Tyr	Hypothetical protein	Uncharacterized protein		C>T	0.032	-0.766935	6.39667e-11
1380115	SYNONYMOUS	Low	MAB_1384	c.354T>C; p.Asp118Asp	Probable malate dehydrogenase	Probable malate dehydrogenase	Malic enzyme, N-terminal domain; Malic enzyme, NAD binding domain	T>C	0.032	-0.766935	6.39667e-11
2200930	SYNONYMOUS	Low	MAB_2186	c.465A>G; p.Ala155Ala	Hypothetical protein	Uncharacterized protein	WYL domain	A>G	0.047	-0.635051	1.13549e-10
1938038	MISSENSE	Moderate (mCSM: -0.433)	MAB_1938c	c.484A>C; p.Thr162Pro	Putative transcriptional regulator, TetR family	Putative transcriptional regulator, TetR family	Bacterial regulatory proteins, tetR family	A>C	0.036	-0.697761	4.56119e-10
3602803	SYNONYMOUS	Low	MAB_3556	c.894A>G; p.Gly298Gly	Putative hydrolase, alpha/beta fold	Putative hydrolase, alpha/beta fold	alpha/beta hydrolase fold	A>G	0.036	-0.697761	4.56119e-10
810755	SYNONYMOUS	Low	MAB_0818	c.960C>A; p.Val320Val	Probable tryptophan 2-monooxygenase	Probable tryptophan 2-monooxygenase	Flavin containing amine oxidoreductase	C>A	0.036	-0.697761	4.56119e-10
4912332	SYNONYMOUS	Low	MAB_4805	c.570C>T; p.Ile190Ile	Beta-lactamase-like Hypothetical protein	Uncharacterized protein	Metallo-beta-lactamase superfamily	C>T	0.043	-0.637688	5.09852e-10
1066527	SYNONYMOUS	Low	MAB_1056	c.813G>C; p.Ala271Ala	Succinyl-CoA synthetase, beta chain	Succinate--CoA ligase [ADP-forming] subunit beta	ATP-grasp domain; CoA-ligase	G>C	0.083	-0.466709	7.13129e-10
1064893	SYNONYMOUS	Low	MAB_1055c	c.324G>A; p.Ala108Ala	Conserved Hypothetical protein (peptidase?)	Uncharacterized protein	Peptidase family M23	G>A	0.079	-0.471325	1.09664e-09
1066575	SYNONYMOUS	Low	MAB_1056	c.861T>C; p.Gly287Gly	Succinyl-CoA synthetase, beta chain	Succinate--CoA ligase [ADP-forming] subunit beta	ATP-grasp domain; CoA-ligase	T>C	0.079	-0.471325	1.09664e-09
4527511	SYNONYMOUS	Low	MAB_4451c	c.324T>C; p.Ile108Ile	Conserved Hypothetical protein (hydrolase?)	Uncharacterized protein	Predicted metal-dependent hydrolase	T>C	0.187	-0.324753	1.32713e-09
4527802	SYNONYMOUS	Low	MAB_4451c	c.33A>G; p.Lys11Lys	Conserved Hypothetical protein (hydrolase?)	Uncharacterized protein	Predicted metal-dependent hydrolase	A>G	0.191	-0.321153	1.54864e-09
1084749	SYNONYMOUS	Low	MAB_1072c	c.1500T>C; p.Asp500Asp	Pobable propionyl-CoA carboxylase beta subunit AccD2	Pobable propionyl-CoA carboxylase beta subunit AccD2	Carboxyl transferase domain	T>C	0.065	-0.511325	1.7167e-09
1932808	SYNONYMOUS	Low	MAB_1933c	c.948G>A; p.Leu316Leu	Probable glutamine synthetase, type I (GlnA1)	Glutamine synthetase	Glutamine synthetase, beta-Grasp domain; Glutamine synthetase, catalytic domain	G>A	0.065	-0.511325	1.7167e-09
1006308	SYNONYMOUS	Low	MAB_0999	c.756C>G; p.Val252Val	Putative NAD-dependent formate dehydrogenase	Formate dehydrogenase (FDH)	D-isomer specific 2-hydroxyacid dehydrogenase, NAD binding domain; D-isomer specific 2-hydroxyacid dehydrogenase, catalytic domain	C>G	0.032	-0.709521	1.85663e-09
1381169	SYNONYMOUS	Low	MAB_1385	c.216T>C; p.Gly72Gly	Probable lipoprotein LpqZ	Probable lipoprotein LpqZ	Substrate binding domain of ABC-type glycine betaine transport system	T>C	0.032	-0.709521	1.85663e-09
2142407	SYNONYMOUS	Low	MAB_2129	c.2670C>G; p.Leu890Leu	5-methyltetrahydrofolate--homocysteine methyltransferase MetH	Methionine synthase	B12 binding domain; Homocysteine S-methyltransferase; Pterin binding enzyme; Vitamin B12 dependent methionine synthase, activation domain	C>G	0.032	-0.709521	1.85663e-09
2449742	SYNONYMOUS	Low	MAB_2393c	c.348C>A; p.Val116Val	Hypothetical protein	Uncharacterized protein	ABC1 family	C>A	0.032	-0.709521	1.85663e-09
2969692	SYNONYMOUS	Low	MAB_2918c	c.498C>A; p.Pro166Pro	Hypothetical protein	Uncharacterized protein	Domain of unknown function (DUF1963)	C>A	0.032	-0.709521	1.85663e-09
3186361	MISSENSE	High (mCSM: -1.146)	MAB_3146c	c.632T>C; p.Val211Ala	Hypothetical protein	Uncharacterized protein	Sap, sulfolipid-1-addressing protein	T>C	0.032	-0.709521	1.85663e-09
3515123	SYNONYMOUS	Low	MAB_3474c	c.807C>T; p.Gly269Gly	Cell division protein FtsX homolog	Cell division protein FtsX	FtsX extracellular domain	C>T	0.032	-0.709521	1.85663e-09
3515282	SYNONYMOUS	Low	MAB_3474c	c.648C>T; p.Arg216Arg	Cell division protein FtsX homolog	Cell division protein FtsX	FtsX extracellular domain	C>T	0.032	-0.709521	1.85663e-09
3599511	SYNONYMOUS	Low	MAB_3553	c.1218G>A; p.Val406Val	Possible 2-isopropylmalate synthase	Possible 2-isopropylmalate synthase	HMGL-like	G>A	0.032	-0.709521	1.85663e-09
3912703	SYNONYMOUS	Low	MAB_3868c	c.3003G>A; p.Val1001Val	DNA-directed RNA polymerase beta' chain	DNA-directed RNA polymerase subunit beta' (RNAP subunit beta')	RNA polymerase Rpb1, domain 1; RNA polymerase Rpb1, domain 2; RNA polymerase Rpb1, domain 3; RNA polymerase Rpb1, domain 4; RNA polymerase Rpb1, domain 5	G>A	0.032	-0.709521	1.85663e-09
4485497	SYNONYMOUS	Low	MAB_4404	c.147G>A; p.Pro49Pro	Hypothetical protein	Uncharacterized protein		G>A	0.032	-0.709521	1.85663e-09
4486840	MISSENSE	Moderate (mCSM: not modelled)	MAB_4406	c.742T>C; p.Ser248Pro	Isochorismatase/Phenazine biosynthesis protein PhzD	Isochorismatase/Phenazine biosynthesis protein PhzD	Isochorismatase family	T>C	0.032	-0.709521	1.85663e-09
4706786	SYNONYMOUS	Low	MAB_4621c	c.438T>G; p.Gly146Gly	Putative acetyltransferase	Putative acetyltransferase	Acetyltransferase (GNAT) domain	T>G	0.032	-0.709521	1.85663e-09
4706798	SYNONYMOUS	Low	MAB_4621c	c.426C>A; p.Ala142Ala	Putative acetyltransferase	Putative acetyltransferase	Acetyltransferase (GNAT) domain	C>A	0.032	-0.709521	1.85663e-09
4706905	MISSENSE	High (mCSM: -1.0565)	MAB_4621c	c.319A>G; p.Thr107Ala	Putative acetyltransferase	Putative acetyltransferase	Acetyltransferase (GNAT) domain	A>G	0.032	-0.709521	1.85663e-09
4706924	SYNONYMOUS	Low	MAB_4621c	c.300A>G; p.Gln100Gln	Putative acetyltransferase	Putative acetyltransferase	Acetyltransferase (GNAT) domain	A>G	0.032	-0.709521	1.85663e-09
4706961	MISSENSE	High (mCSM: -0.937)	MAB_4621c	c.263C>T; p.Ser88Phe	Putative acetyltransferase	Putative acetyltransferase	Acetyltransferase (GNAT) domain	C>T	0.032	-0.709521	1.85663e-09
4707107	SYNONYMOUS	Low	MAB_4621c	c.117A>G; p.Leu39Leu	Putative acetyltransferase	Putative acetyltransferase	Acetyltransferase (GNAT) domain	A>G	0.032	-0.709521	1.85663e-09
4707171	MISSENSE	Moderate (mCSM: -0.234)	MAB_4621c	c.53A>G; p.Asp18Gly	Putative acetyltransferase	Putative acetyltransferase	Acetyltransferase (GNAT) domain	A>G	0.032	-0.709521	1.85663e-09
4709901	SYNONYMOUS	Low	MAB_4623c	c.661C>T; p.Leu221Leu	5-methyltetrahydropteroyltriglutamate--homocysteine S-methyltransferase	5-methyltetrahydropteroyltriglutamate--homocysteine methyltransferase	Cobalamin-independent synthase, Catalytic domain; Cobalamin-independent synthase, N-terminal domain	C>T	0.032	-0.709521	1.85663e-09
4710031	SYNONYMOUS	Low	MAB_4623c	c.531C>T; p.Pro177Pro	5-methyltetrahydropteroyltriglutamate--homocysteine S-methyltransferase	5-methyltetrahydropteroyltriglutamate--homocysteine methyltransferase	Cobalamin-independent synthase, Catalytic domain; Cobalamin-independent synthase, N-terminal domain	C>T	0.032	-0.709521	1.85663e-09
2714551	SYNONYMOUS	Low	MAB_2673c	c.1167G>A; p.Arg389Arg	Probable L-aspartate oxidase NadB	L-aspartate oxidase	FAD binding domain; Fumarate reductase flavoprotein C-term	G>A	0.047	-0.594703	1.86821e-09
3911681	UPSTREAM	Low	MAB_3860c	c.-4838C>T;	Probable acyl-CoA dehydrogenase FadE	Probable acyl-CoA dehydrogenase FadE	Acyl-CoA dehydrogenase, C-terminal domain; Acyl-CoA dehydrogenase, middle domain; Adaptive response protein AidB N-terminal domain	G>A	0.047	-0.594703	1.86821e-09
3911682	UPSTREAM	Low	MAB_3860c	c.-4839A>G;	Probable acyl-CoA dehydrogenase FadE	Probable acyl-CoA dehydrogenase FadE	Acyl-CoA dehydrogenase, C-terminal domain; Acyl-CoA dehydrogenase, middle domain; Adaptive response protein AidB N-terminal domain	T>C	0.047	-0.594703	1.86821e-09
3911683	UPSTREAM	Low	MAB_3860c	c.-4840C>T;	Probable acyl-CoA dehydrogenase FadE	Probable acyl-CoA dehydrogenase FadE	Acyl-CoA dehydrogenase, C-terminal domain; Acyl-CoA dehydrogenase, middle domain; Adaptive response protein AidB N-terminal domain	G>A	0.047	-0.594703	1.86821e-09
3911684	UPSTREAM	Low	MAB_3860c	c.-4841C>G;	Probable acyl-CoA dehydrogenase FadE	Probable acyl-CoA dehydrogenase FadE	Acyl-CoA dehydrogenase, C-terminal domain; Acyl-CoA dehydrogenase, middle domain; Adaptive response protein AidB N-terminal domain	G>C	0.047	-0.594703	1.86821e-09
4137578	SYNONYMOUS	Low	MAB_4093	c.1758T>C; p.Phe586Phe	Putative allophanate hydrolase	Putative allophanate hydrolase	Carboxyltransferase domain, subdomain A and B; Carboxyltransferase domain, subdomain C and D	T>C	0.047	-0.594703	1.86821e-09
3743602	SYNONYMOUS	Low	MAB_3688	c.33C>T; p.His11His	Homoserine O-acetyltransferase	Homoserine O-acetyltransferase (HAT)	alpha/beta hydrolase fold	C>T	0.083	-0.454859	2.02451e-09
1304404	MISSENSE	Moderate (mCSM: not modelled)	MAB_1302	c.196G>T; p.Val66Leu	Hypothetical protein	Uncharacterized protein	HhH-GPD superfamily base excision DNA repair protein	G>T	0.043	-0.615915	2.11053e-09
3507774	UPSTREAM	Low	MAB_3458c	c.-4527A>G;	Putative LysR-family transcriptional regulator	Putative LysR-family transcriptional regulator	Bacterial regulatory helix-turn-helix protein, lysR family; LysR substrate binding domain	T>C	0.04	-0.641216	2.22739e-09
3603222	SYNONYMOUS	Low	MAB_3557	c.411T>G; p.Val137Val	Hypothetical protein	Uncharacterized protein		T>G	0.04	-0.641216	2.22739e-09
3605468	MISSENSE	Moderate (mCSM: not modelled)	MAB_3561c	c.37A>G; p.Thr13Ala	Hypothetical protein	Uncharacterized protein		A>G	0.04	-0.641216	2.22739e-09
3620052	SYNONYMOUS	Low	MAB_3575c	c.1707T>C; p.Gly569Gly	Probable polyketide synthase	Probable polyketide synthase	Acyl transferase domain; Beta-ketoacyl synthase, C-terminal domain; Beta-ketoacyl synthase, N-terminal domain; Ketoacyl-synthetase C-terminal extension; Phosphopantetheine attachment site	T>C	0.04	-0.641216	2.22739e-09
3621384	SYNONYMOUS	Low	MAB_3575c	c.375C>T; p.Ser125Ser	Probable polyketide synthase	Probable polyketide synthase	Acyl transferase domain; Beta-ketoacyl synthase, C-terminal domain; Beta-ketoacyl synthase, N-terminal domain; Ketoacyl-synthetase C-terminal extension; Phosphopantetheine attachment site	C>T	0.04	-0.641216	2.22739e-09
3622072	MISSENSE	Moderate (mCSM: not modelled)	MAB_3577c	c.1649C>T; p.Ala550Val	Putative acyl-CoA dehydrogenase	Putative acyl-CoA dehydrogenase	Acyl-CoA dehydrogenase, C-terminal domain; Acyl-CoA dehydrogenase, N-terminal domain; Acyl-CoA dehydrogenase, middle domain	C>T	0.04	-0.641216	2.22739e-09
_______________________________________________________________________________________________________________________________________________________________
_______________________________________________________________________________________________________________________________________________________________
Phenotype: MIC amikacin d11 Subspecies: M. abscessus all subspecies Number of isolates: 278 Number of variants: 266185 Model: Mixed model
Position	Variant	Estimated effect	Gene	Variant Position	Annotation	Uniprot	Pfam	Major > minor	MAF	Beta	p
2200930	SYNONYMOUS	Low	MAB_2186	c.465A>G; p.Ala155Ala	Hypothetical protein	Uncharacterized protein	WYL domain	A>G	0.047	-0.635049	1.1377e-10
4527802	SYNONYMOUS	Low	MAB_4451c	c.33A>G; p.Lys11Lys	Conserved Hypothetical protein (hydrolase?)	Uncharacterized protein	Predicted metal-dependent hydrolase	A>G	0.191	-0.321452	2.55949e-09
4527511	SYNONYMOUS	Low	MAB_4451c	c.324T>C; p.Ile108Ile	Conserved Hypothetical protein (hydrolase?)	Uncharacterized protein	Predicted metal-dependent hydrolase	T>C	0.187	-0.325393	2.57714e-09
1906023	SYNONYMOUS	Low	MAB_1908c	c.876C>T; p.Leu292Leu	Hypothetical protein	Uncharacterized protein	Protein of unknown function DUF58	C>T	0.05	-0.557897	5.63239e-09
1066527	SYNONYMOUS	Low	MAB_1056	c.813G>C; p.Ala271Ala	Succinyl-CoA synthetase, beta chain	Succinate--CoA ligase [ADP-forming] subunit beta	ATP-grasp domain; CoA-ligase	G>C	0.083	-0.476775	6.38871e-09
1064893	SYNONYMOUS	Low	MAB_1055c	c.324G>A; p.Ala108Ala	Conserved Hypothetical protein (peptidase?)	Uncharacterized protein	Peptidase family M23	G>A	0.079	-0.478423	9.88155e-09
3743602	SYNONYMOUS	Low	MAB_3688	c.33C>T; p.His11His	Homoserine O-acetyltransferase	Homoserine O-acetyltransferase (HAT)	alpha/beta hydrolase fold	C>T	0.083	-0.45775	1.13204e-08
1066575	SYNONYMOUS	Low	MAB_1056	c.861T>C; p.Gly287Gly	Succinyl-CoA synthetase, beta chain	Succinate--CoA ligase [ADP-forming] subunit beta	ATP-grasp domain; CoA-ligase	T>C	0.079	-0.485491	1.40042e-08
1066530	SYNONYMOUS	Low	MAB_1056	c.816C>T; p.Gly272Gly	Succinyl-CoA synthetase, beta chain	Succinate--CoA ligase [ADP-forming] subunit beta	ATP-grasp domain; CoA-ligase	C>T	0.079	-0.46288	2.45743e-08
3742922	SYNONYMOUS	Low	MAB_3687	c.711G>A; p.Val237Val	Probable o-acetylhomoserine sulfhydrylase MetC (homocysteine synthase)	Probable o-acetylhomoserine sulfhydrylase MetC (Homocysteine synthase)	Cys/Met metabolism PLP-dependent enzyme	G>A	0.076	-0.465065	3.74344e-08
1084749	SYNONYMOUS	Low	MAB_1072c	c.1500T>C; p.Asp500Asp	Pobable propionyl-CoA carboxylase beta subunit AccD2	Pobable propionyl-CoA carboxylase beta subunit AccD2	Carboxyl transferase domain	T>C	0.065	-0.512491	5.89411e-08
1066668	SYNONYMOUS	Low	MAB_1056	c.954C>T; p.Gly318Gly	Succinyl-CoA synthetase, beta chain	Succinate--CoA ligase [ADP-forming] subunit beta	ATP-grasp domain; CoA-ligase	C>T	0.032	-0.758535	7.61152e-08
1380115	SYNONYMOUS	Low	MAB_1384	c.354T>C; p.Asp118Asp	Probable malate dehydrogenase	Probable malate dehydrogenase	Malic enzyme, N-terminal domain; Malic enzyme, NAD binding domain	T>C	0.032	-0.765161	7.98386e-08
1290160	SYNONYMOUS	Low	MAB_1285c	c.822C>T; p.Tyr274Tyr	Hypothetical protein	Uncharacterized protein		C>T	0.032	-0.768396	8.53689e-08
4080603	SYNONYMOUS	Low	MAB_4035	c.315C>T; p.Tyr105Tyr	Putative Mce family protein	Putative Mce family protein	MlaD protein	C>T	0.173	-0.296825	9.71028e-08
1043555	SYNONYMOUS	Low	MAB_1033	c.885A>G; p.Val295Val	Putative ATP-dependent DNA ligase	Putative ATP-dependent DNA ligase	ATP dependent DNA ligase C terminal region; ATP dependent DNA ligase domain; DNA polymerase Ligase (LigD)	A>G	0.155	-0.310893	9.94288e-08
2714551	SYNONYMOUS	Low	MAB_2673c	c.1167G>A; p.Arg389Arg	Probable L-aspartate oxidase NadB	L-aspartate oxidase	FAD binding domain; Fumarate reductase flavoprotein C-term	G>A	0.047	-0.573144	1.30584e-07
4488346	SYNONYMOUS	Low	MAB_4409	c.213A>G; p.Leu71Leu	Probable hydrogen peroxide-inducible genes activator	Probable hydrogen peroxide-inducible genes activator	Bacterial regulatory helix-turn-helix protein, lysR family; LysR substrate binding domain	A>G	0.205	-0.275118	1.31739e-07
1085004	SYNONYMOUS	Low	MAB_1072c	c.1245G>A; p.Gly415Gly	Pobable propionyl-CoA carboxylase beta subunit AccD2	Pobable propionyl-CoA carboxylase beta subunit AccD2	Carboxyl transferase domain	G>A	0.061	-0.506574	1.36733e-07
2027152	SYNONYMOUS	Low	MAB_2028	c.249C>T; p.Ala83Ala	Probable 3-oxoacyl-(Acyl-carrier-protein) synthase II KasB	Probable 3-oxoacyl-(Acyl-carrier-protein) synthase II KasB	Beta-ketoacyl synthase, C-terminal domain; Beta-ketoacyl synthase, N-terminal domain	C>T	0.216	-0.286781	1.45204e-07
1066569	SYNONYMOUS	Low	MAB_1056	c.855T>C; p.Asp285Asp	Succinyl-CoA synthetase, beta chain	Succinate--CoA ligase [ADP-forming] subunit beta	ATP-grasp domain; CoA-ligase	T>C	0.083	-0.44109	1.69856e-07
1066602	SYNONYMOUS	Low	MAB_1056	c.888T>C; p.Ala296Ala	Succinyl-CoA synthetase, beta chain	Succinate--CoA ligase [ADP-forming] subunit beta	ATP-grasp domain; CoA-ligase	T>C	0.083	-0.44109	1.69856e-07
1066644	SYNONYMOUS	Low	MAB_1056	c.930C>T; p.Ser310Ser	Succinyl-CoA synthetase, beta chain	Succinate--CoA ligase [ADP-forming] subunit beta	ATP-grasp domain; CoA-ligase	C>T	0.083	-0.44109	1.69856e-07
1066647	SYNONYMOUS	Low	MAB_1056	c.933T>C; p.Val311Val	Succinyl-CoA synthetase, beta chain	Succinate--CoA ligase [ADP-forming] subunit beta	ATP-grasp domain; CoA-ligase	T>C	0.083	-0.44109	1.69856e-07
1066650	SYNONYMOUS	Low	MAB_1056	c.936T>C; p.Phe312Phe	Succinyl-CoA synthetase, beta chain	Succinate--CoA ligase [ADP-forming] subunit beta	ATP-grasp domain; CoA-ligase	T>C	0.083	-0.44109	1.69856e-07
1066659	SYNONYMOUS	Low	MAB_1056	c.945G>C; p.Val315Val	Succinyl-CoA synthetase, beta chain	Succinate--CoA ligase [ADP-forming] subunit beta	ATP-grasp domain; CoA-ligase	G>C	0.083	-0.44109	1.69856e-07
1066665	SYNONYMOUS	Low	MAB_1056	c.951T>C; p.Gly317Gly	Succinyl-CoA synthetase, beta chain	Succinate--CoA ligase [ADP-forming] subunit beta	ATP-grasp domain; CoA-ligase	T>C	0.083	-0.44109	1.69856e-07
4689191	SYNONYMOUS	Low	MAB_4604c	c.696C>T; p.Asp232Asp	Putative short-chain dehydrogenase/reductase	Putative short-chain dehydrogenase/reductase	short chain dehydrogenase	C>T	0.173	-0.290529	1.85689e-07
4689341	SYNONYMOUS	Low	MAB_4604c	c.546G>A; p.Gly182Gly	Putative short-chain dehydrogenase/reductase	Putative short-chain dehydrogenase/reductase	short chain dehydrogenase	G>A	0.173	-0.290529	1.85689e-07
4692823	SYNONYMOUS	Low	MAB_4607c	c.582G>A; p.Leu194Leu	Hypothetical protein	Putative S-adenosyl-L-methionine-dependent methyltransferase MAB_4607c	Leucine carboxyl methyltransferase	G>A	0.173	-0.290529	1.85689e-07
4692831	MISSENSE	High (mCSM: -0.845333333)	MAB_4607c	c.574G>A; p.Asp192Asn	Hypothetical protein	Putative S-adenosyl-L-methionine-dependent methyltransferase MAB_4607c	Leucine carboxyl methyltransferase	G>A	0.173	-0.290529	1.85689e-07
4692987	SYNONYMOUS	Low	MAB_4607c	c.418C>T; p.Leu140Leu	Hypothetical protein	Putative S-adenosyl-L-methionine-dependent methyltransferase MAB_4607c	Leucine carboxyl methyltransferase	C>T	0.173	-0.290529	1.85689e-07
4693547	UPSTREAM	Low	MAB_4603c	c.-4524A>T;	Probable oxidoreductase	Probable oxidoreductase	Alcohol dehydrogenase GroES-like domain; Zinc-binding dehydrogenase	T>A	0.173	-0.290529	1.85689e-07
3741110	SYNONYMOUS	Low	MAB_3686c	c.588C>T; p.Arg196Arg	Probable isocitrate dehydrogenase	Probable isocitrate dehydrogenase	Monomeric isocitrate dehydrogenase	C>T	0.086	-0.422677	1.94084e-07
4685876	SYNONYMOUS	Low	MAB_4600c	c.492T>C; p.Thr164Thr	Putative YrbE family protein	Putative YrbE family protein	Permease MlaE	T>C	0.176	-0.287024	2.08942e-07
4687020	SYNONYMOUS	Low	MAB_4601c	c.225A>C; p.Ala75Ala	Putative YrbE family protein	Putative YrbE family protein	Permease MlaE	A>C	0.176	-0.287024	2.08942e-07
4687223	MISSENSE	Moderate (mCSM: not modelled)	MAB_4601c	c.22A>G; p.Ser8Gly	Putative YrbE family protein	Putative YrbE family protein	Permease MlaE	A>G	0.176	-0.287024	2.08942e-07
4687369	UPSTREAM	Low	MAB_4597c	c.-4418T>G;	Putative Mce family protein	Putative Mce family protein	MlaD protein	A>C	0.176	-0.287024	2.08942e-07
4687454	UPSTREAM	Low	MAB_4597c	c.-4503A>G;	Putative Mce family protein	Putative Mce family protein	MlaD protein	T>C	0.176	-0.287024	2.08942e-07
4687474	UPSTREAM	Low	MAB_4597c	c.-4523C>T;	Putative Mce family protein	Putative Mce family protein	MlaD protein	G>A	0.176	-0.287024	2.08942e-07
4687540	UPSTREAM	Low	MAB_4597c	c.-4589C>T;	Putative Mce family protein	Putative Mce family protein	MlaD protein	G>A	0.176	-0.287024	2.08942e-07
4687549	UPSTREAM	Low	MAB_4597c	c.-4598C>G;	Putative Mce family protein	Putative Mce family protein	MlaD protein	G>C	0.176	-0.287024	2.08942e-07
4687559	UPSTREAM	Low	MAB_4597c	c.-4608A>G;	Putative Mce family protein	Putative Mce family protein	MlaD protein	T>C	0.176	-0.287024	2.08942e-07
4687596	UPSTREAM	Low	MAB_4597c	c.-4645T>C;	Putative Mce family protein	Putative Mce family protein	MlaD protein	A>G	0.176	-0.287024	2.08942e-07
4687612	SYNONYMOUS	Low	MAB_4602c	c.317A>G; p.Ter106Ter	MaoC-like dehydratase	MaoC-like dehydratase	MaoC like domain	T>C	0.176	-0.287024	2.08942e-07
4687926	START LOST	High	MAB_4602c	c.3G>C; p.Val1?	MaoC-like dehydratase	MaoC-like dehydratase	MaoC like domain	C>G	0.176	-0.287024	2.08942e-07
4688124	SYNONYMOUS	Low	MAB_4603c	c.900G>A; p.Glu300Glu	Probable oxidoreductase	Probable oxidoreductase	Alcohol dehydrogenase GroES-like domain; Zinc-binding dehydrogenase	G>A	0.176	-0.287024	2.08942e-07
4688127	SYNONYMOUS	Low	MAB_4603c	c.897G>A; p.Ser299Ser	Probable oxidoreductase	Probable oxidoreductase	Alcohol dehydrogenase GroES-like domain; Zinc-binding dehydrogenase	G>A	0.176	-0.287024	2.08942e-07
4688199	SYNONYMOUS	Low	MAB_4603c	c.825G>A; p.Glu275Glu	Probable oxidoreductase	Probable oxidoreductase	Alcohol dehydrogenase GroES-like domain; Zinc-binding dehydrogenase	G>A	0.176	-0.287024	2.08942e-07
4688214	SYNONYMOUS	Low	MAB_4603c	c.810C>T; p.Ala270Ala	Probable oxidoreductase	Probable oxidoreductase	Alcohol dehydrogenase GroES-like domain; Zinc-binding dehydrogenase	C>T	0.176	-0.287024	2.08942e-07
_______________________________________________________________________________________________________________________________________________________________
_______________________________________________________________________________________________________________________________________________________________
Phenotype: MIC amikacin d11 Subspecies: M. abscessus massiliense Number of isolates: 52 Number of variants: 149687 Model: Linear model
NO SIGNIFICANT HITS
_______________________________________________________________________________________________________________________________________________________________
_______________________________________________________________________________________________________________________________________________________________
Phenotype: MIC amikacin d11 Subspecies: M. abscessus massiliense Number of isolates: 52 Number of variants: 149687 Model: Mixed model
NO SIGNIFICANT HITS
_______________________________________________________________________________________________________________________________________________________________
_______________________________________________________________________________________________________________________________________________________________
Phenotype: MIC amikacin d11 Subspecies: M. abscessus abscessus Number of isolates: 204 Number of variants: 109479 Model: Linear model
NO SIGNIFICANT HITS
_______________________________________________________________________________________________________________________________________________________________
_______________________________________________________________________________________________________________________________________________________________
Phenotype: MIC amikacin d11 Subspecies: M. abscessus abscessus Number of isolates: 204 Number of variants: 109479 Model: Mixed model
NO SIGNIFICANT HITS
_______________________________________________________________________________________________________________________________________________________________
_______________________________________________________________________________________________________________________________________________________________
Phenotype: MIC amikacin d14 Subspecies: M. abscessus all subspecies Number of isolates: 278 Number of variants: 266185 Model: Linear model
Position	Variant	Estimated effect	Gene	Variant Position	Annotation	Uniprot	Pfam	Major > minor	MAF	Beta	p
1066668	SYNONYMOUS	Low	MAB_1056	c.954C>T; p.Gly318Gly	Succinyl-CoA synthetase, beta chain	Succinate--CoA ligase [ADP-forming] subunit beta	ATP-grasp domain; CoA-ligase	C>T	0.032	-0.867513	3.37554e-10
2200930	SYNONYMOUS	Low	MAB_2186	c.465A>G; p.Ala155Ala	Hypothetical protein	Uncharacterized protein	WYL domain	A>G	0.047	-0.714731	7.06889e-10
810755	SYNONYMOUS	Low	MAB_0818	c.960C>A; p.Val320Val	Probable tryptophan 2-monooxygenase	Probable tryptophan 2-monooxygenase	Flavin containing amine oxidoreductase	C>A	0.036	-0.804478	9.55248e-10
4912332	SYNONYMOUS	Low	MAB_4805	c.570C>T; p.Ile190Ile	Beta-lactamase-like Hypothetical protein	Uncharacterized protein	Metallo-beta-lactamase superfamily	C>T	0.043	-0.732143	1.26065e-09
1290160	SYNONYMOUS	Low	MAB_1285c	c.822C>T; p.Tyr274Tyr	Hypothetical protein	Uncharacterized protein		C>T	0.032	-0.838806	1.37938e-09
1380115	SYNONYMOUS	Low	MAB_1384	c.354T>C; p.Asp118Asp	Probable malate dehydrogenase	Probable malate dehydrogenase	Malic enzyme, N-terminal domain; Malic enzyme, NAD binding domain	T>C	0.032	-0.838806	1.37938e-09
1932808	SYNONYMOUS	Low	MAB_1933c	c.948G>A; p.Leu316Leu	Probable glutamine synthetase, type I (GlnA1)	Glutamine synthetase	Glutamine synthetase, beta-Grasp domain; Glutamine synthetase, catalytic domain	G>A	0.065	-0.600534	1.65864e-09
4722977	SYNONYMOUS	Low	MAB_4637	c.888G>T; p.Ala296Ala	Galactose-1-phosphate uridylyltransferase GalT	Galactose-1-phosphate uridylyltransferase GalT	Galactose-1-phosphate uridyl transferase, C-terminal domain; Galactose-1-phosphate uridyl transferase, N-terminal domain	G>T	0.04	-0.753064	2.15564e-09
810776	SYNONYMOUS	Low	MAB_0818	c.981G>A; p.Val327Val	Probable tryptophan 2-monooxygenase	Probable tryptophan 2-monooxygenase	Flavin containing amine oxidoreductase	G>A	0.04	-0.753064	2.15564e-09
3911681	UPSTREAM	Low	MAB_3860c	c.-4838C>T;	Probable acyl-CoA dehydrogenase FadE	Probable acyl-CoA dehydrogenase FadE	Acyl-CoA dehydrogenase, C-terminal domain; Acyl-CoA dehydrogenase, middle domain; Adaptive response protein AidB N-terminal domain	G>A	0.047	-0.694557	2.25144e-09
3911682	UPSTREAM	Low	MAB_3860c	c.-4839A>G;	Probable acyl-CoA dehydrogenase FadE	Probable acyl-CoA dehydrogenase FadE	Acyl-CoA dehydrogenase, C-terminal domain; Acyl-CoA dehydrogenase, middle domain; Adaptive response protein AidB N-terminal domain	T>C	0.047	-0.694557	2.25144e-09
3911683	UPSTREAM	Low	MAB_3860c	c.-4840C>T;	Probable acyl-CoA dehydrogenase FadE	Probable acyl-CoA dehydrogenase FadE	Acyl-CoA dehydrogenase, C-terminal domain; Acyl-CoA dehydrogenase, middle domain; Adaptive response protein AidB N-terminal domain	G>A	0.047	-0.694557	2.25144e-09
3911684	UPSTREAM	Low	MAB_3860c	c.-4841C>G;	Probable acyl-CoA dehydrogenase FadE	Probable acyl-CoA dehydrogenase FadE	Acyl-CoA dehydrogenase, C-terminal domain; Acyl-CoA dehydrogenase, middle domain; Adaptive response protein AidB N-terminal domain	G>C	0.047	-0.694557	2.25144e-09
1938038	MISSENSE	Moderate (mCSM: -0.433)	MAB_1938c	c.484A>C; p.Thr162Pro	Putative transcriptional regulator, TetR family	Putative transcriptional regulator, TetR family	Bacterial regulatory proteins, tetR family	A>C	0.036	-0.778545	3.49974e-09
3602803	SYNONYMOUS	Low	MAB_3556	c.894A>G; p.Gly298Gly	Putative hydrolase, alpha/beta fold	Putative hydrolase, alpha/beta fold	alpha/beta hydrolase fold	A>G	0.036	-0.778545	3.49974e-09
1304404	MISSENSE	Moderate (mCSM: not modelled)	MAB_1302	c.196G>T; p.Val66Leu	Hypothetical protein	Uncharacterized protein	HhH-GPD superfamily base excision DNA repair protein	G>T	0.043	-0.71037	4.10974e-09
2305015	MISSENSE	Moderate (mCSM: -0.3685)	MAB_2260	c.544G>A; p.Glu182Lys	Putative formyltransferase	Putative formyltransferase	Formyl transferase; Formyl transferase, C-terminal domain	G>A	0.043	-0.71037	4.10974e-09
2142407	SYNONYMOUS	Low	MAB_2129	c.2670C>G; p.Leu890Leu	5-methyltetrahydrofolate--homocysteine methyltransferase MetH	Methionine synthase	B12 binding domain; Homocysteine S-methyltransferase; Pterin binding enzyme; Vitamin B12 dependent methionine synthase, activation domain	C>G	0.032	-0.810099	5.31806e-09
2449742	SYNONYMOUS	Low	MAB_2393c	c.348C>A; p.Val116Val	Hypothetical protein	Uncharacterized protein	ABC1 family	C>A	0.032	-0.810099	5.31806e-09
2969692	SYNONYMOUS	Low	MAB_2918c	c.498C>A; p.Pro166Pro	Hypothetical protein	Uncharacterized protein	Domain of unknown function (DUF1963)	C>A	0.032	-0.810099	5.31806e-09
3515123	SYNONYMOUS	Low	MAB_3474c	c.807C>T; p.Gly269Gly	Cell division protein FtsX homolog	Cell division protein FtsX	FtsX extracellular domain	C>T	0.032	-0.810099	5.31806e-09
3515282	SYNONYMOUS	Low	MAB_3474c	c.648C>T; p.Arg216Arg	Cell division protein FtsX homolog	Cell division protein FtsX	FtsX extracellular domain	C>T	0.032	-0.810099	5.31806e-09
3599511	SYNONYMOUS	Low	MAB_3553	c.1218G>A; p.Val406Val	Possible 2-isopropylmalate synthase	Possible 2-isopropylmalate synthase	HMGL-like	G>A	0.032	-0.810099	5.31806e-09
3912703	SYNONYMOUS	Low	MAB_3868c	c.3003G>A; p.Val1001Val	DNA-directed RNA polymerase beta' chain	DNA-directed RNA polymerase subunit beta' (RNAP subunit beta')	RNA polymerase Rpb1, domain 1; RNA polymerase Rpb1, domain 2; RNA polymerase Rpb1, domain 3; RNA polymerase Rpb1, domain 4; RNA polymerase Rpb1, domain 5	G>A	0.032	-0.810099	5.31806e-09
4485497	SYNONYMOUS	Low	MAB_4404	c.147G>A; p.Pro49Pro	Hypothetical protein	Uncharacterized protein		G>A	0.032	-0.810099	5.31806e-09
4486840	MISSENSE	Moderate (mCSM: not modelled)	MAB_4406	c.742T>C; p.Ser248Pro	Isochorismatase/Phenazine biosynthesis protein PhzD	Isochorismatase/Phenazine biosynthesis protein PhzD	Isochorismatase family	T>C	0.032	-0.810099	5.31806e-09
3507774	UPSTREAM	Low	MAB_3458c	c.-4527A>G;	Putative LysR-family transcriptional regulator	Putative LysR-family transcriptional regulator	Bacterial regulatory helix-turn-helix protein, lysR family; LysR substrate binding domain	T>C	0.04	-0.729401	7.23374e-09
3603222	SYNONYMOUS	Low	MAB_3557	c.411T>G; p.Val137Val	Hypothetical protein	Uncharacterized protein		T>G	0.04	-0.729401	7.23374e-09
3605468	MISSENSE	Moderate (mCSM: not modelled)	MAB_3561c	c.37A>G; p.Thr13Ala	Hypothetical protein	Uncharacterized protein		A>G	0.04	-0.729401	7.23374e-09
3620052	SYNONYMOUS	Low	MAB_3575c	c.1707T>C; p.Gly569Gly	Probable polyketide synthase	Probable polyketide synthase	Acyl transferase domain; Beta-ketoacyl synthase, C-terminal domain; Beta-ketoacyl synthase, N-terminal domain; Ketoacyl-synthetase C-terminal extension; Phosphopantetheine attachment site	T>C	0.04	-0.729401	7.23374e-09
3621384	SYNONYMOUS	Low	MAB_3575c	c.375C>T; p.Ser125Ser	Probable polyketide synthase	Probable polyketide synthase	Acyl transferase domain; Beta-ketoacyl synthase, C-terminal domain; Beta-ketoacyl synthase, N-terminal domain; Ketoacyl-synthetase C-terminal extension; Phosphopantetheine attachment site	C>T	0.04	-0.729401	7.23374e-09
3622072	MISSENSE	Moderate (mCSM: not modelled)	MAB_3577c	c.1649C>T; p.Ala550Val	Putative acyl-CoA dehydrogenase	Putative acyl-CoA dehydrogenase	Acyl-CoA dehydrogenase, C-terminal domain; Acyl-CoA dehydrogenase, N-terminal domain; Acyl-CoA dehydrogenase, middle domain	C>T	0.04	-0.729401	7.23374e-09
3622074	SYNONYMOUS	Low	MAB_3577c	c.1647T>C; p.Pro549Pro	Putative acyl-CoA dehydrogenase	Putative acyl-CoA dehydrogenase	Acyl-CoA dehydrogenase, C-terminal domain; Acyl-CoA dehydrogenase, N-terminal domain; Acyl-CoA dehydrogenase, middle domain	T>C	0.04	-0.729401	7.23374e-09
3727647	SYNONYMOUS	Low	MAB_3675	c.711G>A; p.Pro237Pro	Probable succinate dehydrogenase, flavoprotein subunit SdhA	Succinate dehydrogenase flavoprotein subunit	FAD binding domain; Fumarate reductase flavoprotein C-term	G>A	0.04	-0.729401	7.23374e-09
4566087	SYNONYMOUS	Low	MAB_4486	c.783T>C; p.Asn261Asn	3-hydroxyisobutyrate dehydrogenase	3-hydroxyisobutyrate dehydrogenase	NAD binding domain of 6-phosphogluconate dehydrogenase; NAD-binding of NADP-dependent 3-hydroxyisobutyrate dehydrogenase	T>C	0.04	-0.729401	7.23374e-09
516365	SYNONYMOUS	Low	MAB_0514	c.18A>T; p.Ala6Ala	Probable oxidoreductase EphD	Probable oxidoreductase EphD	short chain dehydrogenase	A>T	0.04	-0.729401	7.23374e-09
518748	INFRAME DELETION	Moderate	MAB_0517	c.277_279delCCC; p.Pro93del	Hypothetical protein	Uncharacterized protein	Mycobacterium membrane protein	GCCC>G	0.04	-0.729401	7.23374e-09
870872	MISSENSE	Moderate (mCSM: not modelled)	MAB_0874c	c.301A>T; p.Thr101Ser	Hypothetical protein	Uncharacterized protein	Protein of unknown function (DUF2771)	A>T	0.04	-0.729401	7.23374e-09
3724315	SYNONYMOUS	Low	MAB_3671c	c.1050G>T; p.Gly350Gly	Probable thymidine phosphorylase DeoA	Probable thymidine phosphorylase DeoA	Glycosyl transferase family, a/b domain; Glycosyl transferase family, helical bundle domain; Pyrimidine nucleoside phosphorylase C-terminal domain	G>T	0.061	-0.589531	9.19425e-09
1906023	SYNONYMOUS	Low	MAB_1908c	c.876C>T; p.Leu292Leu	Hypothetical protein	Uncharacterized protein	Protein of unknown function DUF58	C>T	0.05	-0.643669	1.0429e-08
1067264	SYNONYMOUS	Low	MAB_1057	c.345G>A; p.Ala115Ala	Succinyl-CoA synthetase, alpha chain	Succinate--CoA ligase [ADP-forming] subunit alpha	CoA binding domain; CoA-ligase	G>A	0.036	-0.752612	1.21777e-08
1067267	SYNONYMOUS	Low	MAB_1057	c.348T>C; p.Tyr116Tyr	Succinyl-CoA synthetase, alpha chain	Succinate--CoA ligase [ADP-forming] subunit alpha	CoA binding domain; CoA-ligase	T>C	0.036	-0.752612	1.21777e-08
170106	SYNONYMOUS	Low	MAB_0174	c.609C>T; p.Phe203Phe	Hypothetical protein	Uncharacterized protein		C>T	0.036	-0.752612	1.21777e-08
3324154	SYNONYMOUS	Low	MAB_3286c	c.1122G>C; p.Leu374Leu	Probable D-alanine--D-alanine ligase DdlA	D-alanine--D-alanine ligase	D-ala D-ala ligase C-terminus; D-ala D-ala ligase N-terminus	G>C	0.036	-0.752612	1.21777e-08
3618731	SYNONYMOUS	Low	MAB_3574c	c.15C>T; p.Thr5Thr	3-oxoacyl-[acyl-carrier-protein] synthase III	3-oxoacyl-[acyl-carrier-protein] synthase III	3-Oxoacyl-[acyl-carrier-protein (ACP)] synthase III; 3-Oxoacyl-[acyl-carrier-protein (ACP)] synthase III C terminal	C>T	0.036	-0.752612	1.21777e-08
3619089	MISSENSE	Moderate (mCSM: not modelled)	MAB_3575c	c.2670C>G; p.Ser890Arg	Probable polyketide synthase	Probable polyketide synthase	Acyl transferase domain; Beta-ketoacyl synthase, C-terminal domain; Beta-ketoacyl synthase, N-terminal domain; Ketoacyl-synthetase C-terminal extension; Phosphopantetheine attachment site	C>G	0.036	-0.752612	1.21777e-08
3626647	SYNONYMOUS	Low	MAB_3579c	c.546T>G; p.Gly182Gly	Putative acyl-CoA synthase/polyketide synthase	Putative acyl-CoA synthase/polyketide synthase	AMP-binding enzyme	T>G	0.036	-0.752612	1.21777e-08
4625803	SYNONYMOUS	Low	MAB_4541	c.366G>A; p.Leu122Leu	Putative transcriptional regulator, TetR family	Putative transcriptional regulator, TetR family	Bacterial regulatory proteins, tetR family; Tetracyclin repressor-like, C-terminal domain	G>A	0.036	-0.752612	1.21777e-08
555043	SYNONYMOUS	Low	MAB_0552c	c.246C>T; p.Asp82Asp	Probable conserved lipoprotein LpqF	Probable conserved lipoprotein LpqF	Beta-lactamase enzyme family; ORF 12 gene product N-terminal	C>T	0.036	-0.752612	1.21777e-08
722094	SYNONYMOUS	Low	MAB_0719	c.1077C>T; p.Ala359Ala	Putative oligopeptide ABC transporter, solute-binding protein	Putative oligopeptide ABC transporter,solute-binding protein	Bacterial extracellular solute-binding proteins, family 5 Middle	C>T	0.036	-0.752612	1.21777e-08
_______________________________________________________________________________________________________________________________________________________________
_______________________________________________________________________________________________________________________________________________________________
Phenotype: MIC amikacin d14 Subspecies: M. abscessus all subspecies Number of isolates: 278 Number of variants: 266185 Model: Mixed model
Position	Variant	Estimated effect	Gene	Variant Position	Annotation	Uniprot	Pfam	Major > minor	MAF	Beta	p
1066668	SYNONYMOUS	Low	MAB_1056	c.954C>T; p.Gly318Gly	Succinyl-CoA synthetase, beta chain	Succinate--CoA ligase [ADP-forming] subunit beta	ATP-grasp domain; CoA-ligase	C>T	0.032	-0.867504	3.38279e-10
2200930	SYNONYMOUS	Low	MAB_2186	c.465A>G; p.Ala155Ala	Hypothetical protein	Uncharacterized protein	WYL domain	A>G	0.047	-0.714722	7.08461e-10
810755	SYNONYMOUS	Low	MAB_0818	c.960C>A; p.Val320Val	Probable tryptophan 2-monooxygenase	Probable tryptophan 2-monooxygenase	Flavin containing amine oxidoreductase	C>A	0.036	-0.80447	9.57317e-10
4912332	SYNONYMOUS	Low	MAB_4805	c.570C>T; p.Ile190Ile	Beta-lactamase-like Hypothetical protein	Uncharacterized protein	Metallo-beta-lactamase superfamily	C>T	0.043	-0.732143	1.26341e-09
1380115	SYNONYMOUS	Low	MAB_1384	c.354T>C; p.Asp118Asp	Probable malate dehydrogenase	Probable malate dehydrogenase	Malic enzyme, N-terminal domain; Malic enzyme, NAD binding domain	T>C	0.032	-0.838795	1.38233e-09
1932808	SYNONYMOUS	Low	MAB_1933c	c.948G>A; p.Leu316Leu	Probable glutamine synthetase, type I (GlnA1)	Glutamine synthetase	Glutamine synthetase, beta-Grasp domain; Glutamine synthetase, catalytic domain	G>A	0.065	-0.600536	1.66234e-09
810776	SYNONYMOUS	Low	MAB_0818	c.981G>A; p.Val327Val	Probable tryptophan 2-monooxygenase	Probable tryptophan 2-monooxygenase	Flavin containing amine oxidoreductase	G>A	0.04	-0.753059	2.16036e-09
4722977	SYNONYMOUS	Low	MAB_4637	c.888G>T; p.Ala296Ala	Galactose-1-phosphate uridylyltransferase GalT	Galactose-1-phosphate uridylyltransferase GalT	Galactose-1-phosphate uridyl transferase, C-terminal domain; Galactose-1-phosphate uridyl transferase, N-terminal domain	G>T	0.04	-0.753059	2.16037e-09
3911681	UPSTREAM	Low	MAB_3860c	c.-4838C>T;	Probable acyl-CoA dehydrogenase FadE	Probable acyl-CoA dehydrogenase FadE	Acyl-CoA dehydrogenase, C-terminal domain; Acyl-CoA dehydrogenase, middle domain; Adaptive response protein AidB N-terminal domain	G>A	0.047	-0.69456	2.25636e-09
3911682	UPSTREAM	Low	MAB_3860c	c.-4839A>G;	Probable acyl-CoA dehydrogenase FadE	Probable acyl-CoA dehydrogenase FadE	Acyl-CoA dehydrogenase, C-terminal domain; Acyl-CoA dehydrogenase, middle domain; Adaptive response protein AidB N-terminal domain	T>C	0.047	-0.69456	2.25636e-09
3911683	UPSTREAM	Low	MAB_3860c	c.-4840C>T;	Probable acyl-CoA dehydrogenase FadE	Probable acyl-CoA dehydrogenase FadE	Acyl-CoA dehydrogenase, C-terminal domain; Acyl-CoA dehydrogenase, middle domain; Adaptive response protein AidB N-terminal domain	G>A	0.047	-0.69456	2.25636e-09
3911684	UPSTREAM	Low	MAB_3860c	c.-4841C>G;	Probable acyl-CoA dehydrogenase FadE	Probable acyl-CoA dehydrogenase FadE	Acyl-CoA dehydrogenase, C-terminal domain; Acyl-CoA dehydrogenase, middle domain; Adaptive response protein AidB N-terminal domain	G>C	0.047	-0.69456	2.25636e-09
3602803	SYNONYMOUS	Low	MAB_3556	c.894A>G; p.Gly298Gly	Putative hydrolase, alpha/beta fold	Putative hydrolase, alpha/beta fold	alpha/beta hydrolase fold	A>G	0.036	-0.778535	3.50733e-09
1304404	MISSENSE	Moderate (mCSM: not modelled)	MAB_1302	c.196G>T; p.Val66Leu	Hypothetical protein	Uncharacterized protein	HhH-GPD superfamily base excision DNA repair protein	G>T	0.043	-0.710368	4.11869e-09
2305015	MISSENSE	Moderate (mCSM: -0.3685)	MAB_2260	c.544G>A; p.Glu182Lys	Putative formyltransferase	Putative formyltransferase	Formyl transferase; Formyl transferase, C-terminal domain	G>A	0.043	-0.710368	4.11877e-09
3912703	SYNONYMOUS	Low	MAB_3868c	c.3003G>A; p.Val1001Val	DNA-directed RNA polymerase beta' chain	DNA-directed RNA polymerase subunit beta' (RNAP subunit beta')	RNA polymerase Rpb1, domain 1; RNA polymerase Rpb1, domain 2; RNA polymerase Rpb1, domain 3; RNA polymerase Rpb1, domain 4; RNA polymerase Rpb1, domain 5	G>A	0.032	-0.810084	5.32943e-09
3507774	UPSTREAM	Low	MAB_3458c	c.-4527A>G;	Putative LysR-family transcriptional regulator	Putative LysR-family transcriptional regulator	Bacterial regulatory helix-turn-helix protein, lysR family; LysR substrate binding domain	T>C	0.04	-0.729394	7.24939e-09
4566087	SYNONYMOUS	Low	MAB_4486	c.783T>C; p.Asn261Asn	3-hydroxyisobutyrate dehydrogenase	3-hydroxyisobutyrate dehydrogenase	NAD binding domain of 6-phosphogluconate dehydrogenase; NAD-binding of NADP-dependent 3-hydroxyisobutyrate dehydrogenase	T>C	0.04	-0.729394	7.2494e-09
518748	INFRAME DELETION	Moderate	MAB_0517	c.277_279delCCC; p.Pro93del	Hypothetical protein	Uncharacterized protein	Mycobacterium membrane protein	GCCC>G	0.04	-0.729394	7.2494e-09
516365	SYNONYMOUS	Low	MAB_0514	c.18A>T; p.Ala6Ala	Probable oxidoreductase EphD	Probable oxidoreductase EphD	short chain dehydrogenase	A>T	0.04	-0.729393	7.2495e-09
3603222	SYNONYMOUS	Low	MAB_3557	c.411T>G; p.Val137Val	Hypothetical protein	Uncharacterized protein		T>G	0.04	-0.729393	7.24953e-09
3605468	MISSENSE	Moderate (mCSM: not modelled)	MAB_3561c	c.37A>G; p.Thr13Ala	Hypothetical protein	Uncharacterized protein		A>G	0.04	-0.729393	7.24953e-09
3620052	SYNONYMOUS	Low	MAB_3575c	c.1707T>C; p.Gly569Gly	Probable polyketide synthase	Probable polyketide synthase	Acyl transferase domain; Beta-ketoacyl synthase, C-terminal domain; Beta-ketoacyl synthase, N-terminal domain; Ketoacyl-synthetase C-terminal extension; Phosphopantetheine attachment site	T>C	0.04	-0.729393	7.24953e-09
3621384	SYNONYMOUS	Low	MAB_3575c	c.375C>T; p.Ser125Ser	Probable polyketide synthase	Probable polyketide synthase	Acyl transferase domain; Beta-ketoacyl synthase, C-terminal domain; Beta-ketoacyl synthase, N-terminal domain; Ketoacyl-synthetase C-terminal extension; Phosphopantetheine attachment site	C>T	0.04	-0.729393	7.24953e-09
3622072	MISSENSE	Moderate (mCSM: not modelled)	MAB_3577c	c.1649C>T; p.Ala550Val	Putative acyl-CoA dehydrogenase	Putative acyl-CoA dehydrogenase	Acyl-CoA dehydrogenase, C-terminal domain; Acyl-CoA dehydrogenase, N-terminal domain; Acyl-CoA dehydrogenase, middle domain	C>T	0.04	-0.729393	7.24953e-09
3622074	SYNONYMOUS	Low	MAB_3577c	c.1647T>C; p.Pro549Pro	Putative acyl-CoA dehydrogenase	Putative acyl-CoA dehydrogenase	Acyl-CoA dehydrogenase, C-terminal domain; Acyl-CoA dehydrogenase, N-terminal domain; Acyl-CoA dehydrogenase, middle domain	T>C	0.04	-0.729393	7.24953e-09
870872	MISSENSE	Moderate (mCSM: not modelled)	MAB_0874c	c.301A>T; p.Thr101Ser	Hypothetical protein	Uncharacterized protein	Protein of unknown function (DUF2771)	A>T	0.04	-0.729393	7.24953e-09
3724315	SYNONYMOUS	Low	MAB_3671c	c.1050G>T; p.Gly350Gly	Probable thymidine phosphorylase DeoA	Probable thymidine phosphorylase DeoA	Glycosyl transferase family, a/b domain; Glycosyl transferase family, helical bundle domain; Pyrimidine nucleoside phosphorylase C-terminal domain	G>T	0.061	-0.58953	9.21498e-09
1906023	SYNONYMOUS	Low	MAB_1908c	c.876C>T; p.Leu292Leu	Hypothetical protein	Uncharacterized protein	Protein of unknown function DUF58	C>T	0.05	-0.643658	1.04523e-08
1067264	SYNONYMOUS	Low	MAB_1057	c.345G>A; p.Ala115Ala	Succinyl-CoA synthetase, alpha chain	Succinate--CoA ligase [ADP-forming] subunit alpha	CoA binding domain; CoA-ligase	G>A	0.036	-0.752599	1.22038e-08
1067267	SYNONYMOUS	Low	MAB_1057	c.348T>C; p.Tyr116Tyr	Succinyl-CoA synthetase, alpha chain	Succinate--CoA ligase [ADP-forming] subunit alpha	CoA binding domain; CoA-ligase	T>C	0.036	-0.752599	1.22038e-08
722094	SYNONYMOUS	Low	MAB_0719	c.1077C>T; p.Ala359Ala	Putative oligopeptide ABC transporter, solute-binding protein	Putative oligopeptide ABC transporter,solute-binding protein	Bacterial extracellular solute-binding proteins, family 5 Middle	C>T	0.036	-0.7526	1.22039e-08
3626647	SYNONYMOUS	Low	MAB_3579c	c.546T>G; p.Gly182Gly	Putative acyl-CoA synthase/polyketide synthase	Putative acyl-CoA synthase/polyketide synthase	AMP-binding enzyme	T>G	0.036	-0.752599	1.22039e-08
3618731	SYNONYMOUS	Low	MAB_3574c	c.15C>T; p.Thr5Thr	3-oxoacyl-[acyl-carrier-protein] synthase III	3-oxoacyl-[acyl-carrier-protein] synthase III	3-Oxoacyl-[acyl-carrier-protein (ACP)] synthase III; 3-Oxoacyl-[acyl-carrier-protein (ACP)] synthase III C terminal	C>T	0.036	-0.752599	1.2204e-08
3619089	MISSENSE	Moderate (mCSM: not modelled)	MAB_3575c	c.2670C>G; p.Ser890Arg	Probable polyketide synthase	Probable polyketide synthase	Acyl transferase domain; Beta-ketoacyl synthase, C-terminal domain; Beta-ketoacyl synthase, N-terminal domain; Ketoacyl-synthetase C-terminal extension; Phosphopantetheine attachment site	C>G	0.036	-0.752599	1.2204e-08
4625803	SYNONYMOUS	Low	MAB_4541	c.366G>A; p.Leu122Leu	Putative transcriptional regulator, TetR family	Putative transcriptional regulator, TetR family	Bacterial regulatory proteins, tetR family; Tetracyclin repressor-like, C-terminal domain	G>A	0.036	-0.752599	1.2204e-08
3324154	SYNONYMOUS	Low	MAB_3286c	c.1122G>C; p.Leu374Leu	Probable D-alanine--D-alanine ligase DdlA	D-alanine--D-alanine ligase	D-ala D-ala ligase C-terminus; D-ala D-ala ligase N-terminus	G>C	0.036	-0.752599	1.22041e-08
4551332	SYNONYMOUS	Low	MAB_4474	c.414G>A; p.Val138Val	Hypothetical protein	Uncharacterized protein	Porin PorA	G>A	0.043	-0.688592	1.28599e-08
3598200	UPSTREAM	Low	MAB_3548c	c.-3980G>A;	Putative fatty acid desaturase	Putative fatty acid desaturase	Fatty acid desaturase	C>T	0.043	-0.688591	1.28602e-08
3608000	SYNONYMOUS	Low	MAB_3562c	c.300T>C; p.Asp100Asp	Putative membrane protein, MmpL family	Putative membrane protein, MmpL family	MMPL family	T>C	0.043	-0.688591	1.28602e-08
3615891	SYNONYMOUS	Low	MAB_3573c	c.1833C>T; p.Thr611Thr	HAD-superfamily phosphatase, subfamily IIIC:FkbH	HAD-superfamily phosphatase, subfamily IIIC:FkbH		C>T	0.043	-0.688591	1.28602e-08
3618365	SYNONYMOUS	Low	MAB_3574c	c.381T>C; p.Phe127Phe	3-oxoacyl-[acyl-carrier-protein] synthase III	3-oxoacyl-[acyl-carrier-protein] synthase III	3-Oxoacyl-[acyl-carrier-protein (ACP)] synthase III; 3-Oxoacyl-[acyl-carrier-protein (ACP)] synthase III C terminal	T>C	0.043	-0.688591	1.28602e-08
3618496	SYNONYMOUS	Low	MAB_3574c	c.250T>C; p.Leu84Leu	3-oxoacyl-[acyl-carrier-protein] synthase III	3-oxoacyl-[acyl-carrier-protein] synthase III	3-Oxoacyl-[acyl-carrier-protein (ACP)] synthase III; 3-Oxoacyl-[acyl-carrier-protein (ACP)] synthase III C terminal	T>C	0.043	-0.688591	1.28602e-08
3618509	SYNONYMOUS	Low	MAB_3574c	c.237C>G; p.Ser79Ser	3-oxoacyl-[acyl-carrier-protein] synthase III	3-oxoacyl-[acyl-carrier-protein] synthase III	3-Oxoacyl-[acyl-carrier-protein (ACP)] synthase III; 3-Oxoacyl-[acyl-carrier-protein (ACP)] synthase III C terminal	C>G	0.043	-0.688591	1.28602e-08
3618572	SYNONYMOUS	Low	MAB_3574c	c.174G>C; p.Ser58Ser	3-oxoacyl-[acyl-carrier-protein] synthase III	3-oxoacyl-[acyl-carrier-protein] synthase III	3-Oxoacyl-[acyl-carrier-protein (ACP)] synthase III; 3-Oxoacyl-[acyl-carrier-protein (ACP)] synthase III C terminal	G>C	0.043	-0.688591	1.28602e-08
3618823	MISSENSE	Moderate (mCSM: not modelled)	MAB_3575c	c.2936C>G; p.Thr979Arg	Probable polyketide synthase	Probable polyketide synthase	Acyl transferase domain; Beta-ketoacyl synthase, C-terminal domain; Beta-ketoacyl synthase, N-terminal domain; Ketoacyl-synthetase C-terminal extension; Phosphopantetheine attachment site	C>G	0.043	-0.688591	1.28602e-08
3618825	SYNONYMOUS	Low	MAB_3575c	c.2934T>G; p.Gly978Gly	Probable polyketide synthase	Probable polyketide synthase	Acyl transferase domain; Beta-ketoacyl synthase, C-terminal domain; Beta-ketoacyl synthase, N-terminal domain; Ketoacyl-synthetase C-terminal extension; Phosphopantetheine attachment site	T>G	0.043	-0.688591	1.28602e-08
3808996	MISSENSE	Moderate (mCSM: not modelled)	MAB_3755c	c.461G>A; p.Gly154Asp	Hypothetical protein	Uncharacterized protein		G>A	0.054	-0.617179	1.45996e-08
530041	UPSTREAM	Low	MAB_0524c	c.-4105T>G;	Probable conserved lipoprotein LpqG	Probable conserved lipoprotein LpqG	Protein of unknown function (DUF541)	A>C	0.058	-0.594116	1.90975e-08
530185	UPSTREAM	Low	MAB_0524c	c.-4249G>A;	Probable conserved lipoprotein LpqG	Probable conserved lipoprotein LpqG	Protein of unknown function (DUF541)	C>T	0.058	-0.594116	1.90975e-08
_______________________________________________________________________________________________________________________________________________________________
_______________________________________________________________________________________________________________________________________________________________
Phenotype: MIC amikacin d14 Subspecies: M. abscessus massiliense Number of isolates: 52 Number of variants: 149687 Model: Linear model
NO SIGNIFICANT HITS
_______________________________________________________________________________________________________________________________________________________________
_______________________________________________________________________________________________________________________________________________________________
Phenotype: MIC amikacin d14 Subspecies: M. abscessus massiliense Number of isolates: 52 Number of variants: 149687 Model: Mixed model
NO SIGNIFICANT HITS
_______________________________________________________________________________________________________________________________________________________________
_______________________________________________________________________________________________________________________________________________________________
Phenotype: MIC amikacin d14 Subspecies: M. abscessus abscessus Number of isolates: 204 Number of variants: 109479 Model: Linear model
NO SIGNIFICANT HITS
_______________________________________________________________________________________________________________________________________________________________
_______________________________________________________________________________________________________________________________________________________________
Phenotype: MIC amikacin d14 Subspecies: M. abscessus abscessus Number of isolates: 204 Number of variants: 109479 Model: Mixed model
NO SIGNIFICANT HITS
_______________________________________________________________________________________________________________________________________________________________
_______________________________________________________________________________________________________________________________________________________________
Phenotype: MIC clarithromycin d3 Subspecies: M. abscessus all subspecies Number of isolates: 294 Number of variants: 266508 Model: Linear model
Position	Variant	Estimated effect	Gene	Variant Position	Annotation	Uniprot	Pfam	Major > minor	MAF	Beta	p
1466477	NON-CODING RNA	Low	rrl	n.2270A>C;	23S ribosomal RNA			A>C	0.054	4.52023	8.75138e-49
1080447	MISSENSE	High (mCSM: -1.0505)	MAB_1068c	c.76T>G; p.Leu26Val	Hypothetical protein	Uncharacterized protein	Domain of unknown function (DUF1707)	T>G	0.044	4.53737	8.80672e-38
116227	UPSTREAM	Low	MAB_0110c	c.-4816G>C;	Hypothetical protein	Conserved hypothetical membrane protein	Domain of unkown function (DUF1775)	C>G	0.044	4.53737	8.80672e-38
1658520	FRAMESHIFT	High	MAB_1628c	c.225delC; p.Gly76fs	Hypothetical protein	Uncharacterized protein	FAD binding domain	CG>C	0.044	4.53737	8.80672e-38
1879530	MISSENSE	Moderate (mCSM: -0.5675)	MAB_1881c	c.607G>C; p.Ala203Pro	Putative transcriptional regulator, TetR family	Putative transcriptional regulator, TetR family	Bacterial regulatory proteins, tetR family	G>C	0.044	4.53737	8.80672e-38
2502223	MISSENSE	High (mCSM: -1.863666667)	MAB_2445	c.241C>T; p.Pro81Ser	Putative transcriptional regulator, AraC family	Putative transcriptional regulator, AraC family	DJ-1/; Helix-turn-helix domain	C>T	0.044	4.53737	8.80672e-38
4248798	FRAMESHIFT	High	MAB_4182	c.1382dupG; p.Gly462fs	adenylyl-sulfate kinase	Adenylyl-sulfate kinase	Adenylylsulphate kinase; Elongation factor Tu GTP binding domain	A>AG	0.044	4.53737	8.80672e-38
874866	MISSENSE	Moderate (mCSM: not modelled)	MAB_0879	c.338T>C; p.Leu113Pro	Putative HTH-type transcriptional regulator MarR	Putative HTH-type transcriptional regulator MarR	MarR family	T>C	0.044	4.53737	8.80672e-38
1463772	NON-CODING RNA	Low	rrs	n.1375A>G;	16S ribosomal RNA			A>G	0.051	4.21864	2.58161e-37
2977432	FRAMESHIFT	High	MAB_2924c	c.933dupG; p.Leu312fs	Hypothetical protein	Uncharacterized protein	XdhC Rossmann domain; XdhC and CoxI family	G>GC	0.041	4.52128	5.2722e-34
772723	MISSENSE	Moderate (mCSM: not modelled)	MAB_0774c	c.131C>T; p.Ser44Phe	Hypothetical protein	Uncharacterized protein		C>T	0.054	3.66097	1.95202e-28
4248804	FRAMESHIFT	High	MAB_4182	c.1385dupG; p.Thr463fs	adenylyl-sulfate kinase	Adenylyl-sulfate kinase	Adenylylsulphate kinase; Elongation factor Tu GTP binding domain	G>GG	0.034	4.48944	4.00622e-27
2365748	MISSENSE	Moderate (mCSM: -0.608333333)	MAB_2313	c.392C>A; p.Thr131Lys	Hypothetical protein	Uncharacterized protein		C>A	0.054	3.46268	5.08455e-25
2625024	UPSTREAM	Low	MAB_2574c	c.-4696G>C;	Probable long-chain-fatty-acid-CoA ligase	Probable long-chain-fatty-acid-CoA ligase	AMP-binding enzyme; AMP-binding enzyme C-terminal domain	C>G	0.054	3.46268	5.08455e-25
4099305	MISSENSE	Moderate (mCSM: not modelled)	MAB_4052c	c.1219C>T; p.Pro407Ser	Putative lipase/esterase	Putative lipase/esterase	Pyridine nucleotide-disulphide oxidoreductase; alpha/beta hydrolase fold	C>T	0.054	3.46268	5.08455e-25
4175804	FRAMESHIFT	High	MAB_4115c	c.2862_2863delGC; p.Leu955fs	Putative membrane protein, MmpL	Putative membrane protein, MmpL	MMPL family	AGC>A	0.054	3.46268	5.08455e-25
4654885	SYNONYMOUS	Low	MAB_4568c	c.15T>C; p.Phe5Phe	Putative Mce family protein	Putative Mce family protein	Cholesterol uptake porter CUP1 of Mce4, putative; MlaD protein	T>C	0.054	3.46268	5.08455e-25
738379	MISSENSE	Moderate (mCSM: -0.539)	MAB_0734	c.553G>T; p.Ala185Ser	Hypothetical protein	Uncharacterized protein	MspA	G>T	0.054	3.46268	5.08455e-25
958477	MISSENSE	Moderate (mCSM: -0.43)	MAB_0950c	c.946G>C; p.Val316Leu	Putative amino acid permease family protein	Putative amino acid permease family protein	Amino acid permease	G>C	0.054	3.46268	5.08455e-25
772716	SYNONYMOUS	Low	MAB_0774c	c.138C>T; p.Gly46Gly	Hypothetical protein	Uncharacterized protein		C>T	0.065	3.1734	1.21172e-24
1073172	SYNONYMOUS	Low	MAB_1062	c.1197C>T; p.Pro399Pro	Hypothetical protein	Uncharacterized protein		C>T	0.031	4.47368	5.69368e-24
1393406	SYNONYMOUS	Low	MAB_1393c	c.201A>C; p.Ala67Ala	Probable 2-oxoglutarate dehydrogenase SucA	Probable 2-oxoglutarate dehydrogenase SucA	2-oxoacid dehydrogenases acyltransferase (catalytic domain); 2-oxoglutarate dehydrogenase C-terminal; 2-oxoglutarate dehydrogenase N-terminus; Dehydrogenase E1 component; Transketolase, pyrimidine binding domain	A>C	0.031	4.47368	5.69368e-24
4398344	UPSTREAM	Low	MAB_4315c	c.-4210_-4209insT;	Hypothetical protein	Uncharacterized protein		G>GA	0.031	4.47368	5.69368e-24
2102885	SYNONYMOUS	Low	MAB_2101	c.1587G>A; p.Arg529Arg	Probable recombinase	Probable recombinase	Recombinase; Resolvase, N terminal domain	G>A	0.085	2.72877	2.56346e-23
2102896	MISSENSE	Moderate (mCSM: not modelled)	MAB_2101	c.1598C>T; p.Ala533Val	Probable recombinase	Probable recombinase	Recombinase; Resolvase, N terminal domain	C>T	0.075	2.86965	6.59814e-23
2223087	MISSENSE	High (mCSM: -0.839)	MAB_2206	c.523G>A; p.Ala175Thr	Possible polyprenol-phosphate-mannose synthase 2 (Ppm2)	Apolipoprotein N-acyltransferase (ALP N-acyltransferase)	Carbon-nitrogen hydrolase	G>A	0.058	3.16691	7.28289e-22
2041793	UPSTREAM	Low	MAB_2043	c.-3509T>C;	Putative transcriptional regulator, TetR	Putative transcriptional regulator, TetR	Bacterial regulatory proteins, tetR family	T>C	0.061	3.08092	7.91543e-22
2041819	UPSTREAM	Low	MAB_2043	c.-3483G>T;	Putative transcriptional regulator, TetR	Putative transcriptional regulator, TetR	Bacterial regulatory proteins, tetR family	G>T	0.061	3.08092	7.91543e-22
2041875	MISSENSE	Moderate (mCSM: not modelled)	MAB_2040c	c.574G>A; p.Asp192Asn	Conserved Hypothetical protein (carboxymuconolactone decarboxylase?)	Uncharacterized protein	Carboxymuconolactone decarboxylase family	G>A	0.061	3.08092	7.91543e-22
772770	SYNONYMOUS	Low	MAB_0774c	c.84G>C; p.Ala28Ala	Hypothetical protein	Uncharacterized protein		G>C	0.068	2.88285	5.09982e-21
2099281	SYNONYMOUS	Low	MAB_2099	c.1122A>G; p.Lys374Lys	Hypothetical cell division FtsK/SpoIIIE protein	Hypothetical cell division FtsK/SpoIIIE protein	FtsK/SpoIIIE family	A>G	0.082	2.63518	9.51813e-21
2099290	SYNONYMOUS	Low	MAB_2099	c.1131G>C; p.Leu377Leu	Hypothetical cell division FtsK/SpoIIIE protein	Hypothetical cell division FtsK/SpoIIIE protein	FtsK/SpoIIIE family	G>C	0.082	2.63518	9.51813e-21
2099464	SYNONYMOUS	Low	MAB_2099	c.1305G>A; p.Arg435Arg	Hypothetical cell division FtsK/SpoIIIE protein	Hypothetical cell division FtsK/SpoIIIE protein	FtsK/SpoIIIE family	G>A	0.082	2.63518	9.51813e-21
1073158	MISSENSE	High (mCSM: -1.3945)	MAB_1062	c.1183C>G; p.Pro395Ala	Hypothetical protein	Uncharacterized protein		C>G	0.034	3.97183	1.19086e-20
2102893	MISSENSE	Moderate (mCSM: not modelled)	MAB_2101	c.1595C>A; p.Thr532Lys	Probable recombinase	Probable recombinase	Recombinase; Resolvase, N terminal domain	C>A	0.092	2.45069	6.57967e-20
2102900	SYNONYMOUS	Low	MAB_2101	c.1602T>G; p.Thr534Thr	Probable recombinase	Probable recombinase	Recombinase; Resolvase, N terminal domain	T>G	0.092	2.45069	6.57967e-20
772724	MISSENSE	Moderate (mCSM: not modelled)	MAB_0774c	c.130T>G; p.Ser44Ala	Hypothetical protein	Uncharacterized protein		T>G	0.078	2.62939	8.2742e-20
2493576	UPSTREAM	Low	MAB_2431c	c.-4875_-4874insG;	Possible luciferase-like oxidoreductase	Possible luciferase-like oxidoreductase	Luciferase-like monooxygenase	C>CC	0.034	3.86831	1.61711e-19
772757	MISSENSE	Moderate (mCSM: not modelled)	MAB_0774c	c.97A>T; p.Ile33Phe	Hypothetical protein	Uncharacterized protein		A>T	0.071	2.72161	1.67612e-19
2099287	SYNONYMOUS	Low	MAB_2099	c.1128C>G; p.Thr376Thr	Hypothetical cell division FtsK/SpoIIIE protein	Hypothetical cell division FtsK/SpoIIIE protein	FtsK/SpoIIIE family	C>G	0.095	2.38534	1.8487e-19
1255156	MISSENSE	Moderate (mCSM: not modelled)	MAB_1244c	c.65C>A; p.Ala22Glu	Hypothetical protein	Uncharacterized protein		C>A	0.065	2.83579	2.76655e-19
1496756	FRAMESHIFT	High	MAB_1486c	c.691dupG; p.Ala231fs	Putative oxidoreductase	Putative oxidoreductase	Alcohol dehydrogenase GroES-like domain; Zinc-binding dehydrogenase	G>GC	0.065	2.83579	2.76655e-19
1578225	MISSENSE	Moderate (mCSM: not modelled)	MAB_1555	c.38G>T; p.Ser13Ile	Hypothetical protein	Uncharacterized protein	DNA/RNA non-specific endonuclease	G>T	0.065	2.83579	2.76655e-19
1578230	SYNONYMOUS	Low	MAB_1555	c.43C>T; p.Leu15Leu	Hypothetical protein	Uncharacterized protein	DNA/RNA non-specific endonuclease	C>T	0.065	2.83579	2.76655e-19
1578232	SYNONYMOUS	Low	MAB_1555	c.45G>T; p.Leu15Leu	Hypothetical protein	Uncharacterized protein	DNA/RNA non-specific endonuclease	G>T	0.065	2.83579	2.76655e-19
1578241	SYNONYMOUS	Low	MAB_1555	c.54T>G; p.Arg18Arg	Hypothetical protein	Uncharacterized protein	DNA/RNA non-specific endonuclease	T>G	0.065	2.83579	2.76655e-19
1578244	SYNONYMOUS	Low	MAB_1555	c.57T>C; p.Asp19Asp	Hypothetical protein	Uncharacterized protein	DNA/RNA non-specific endonuclease	T>C	0.065	2.83579	2.76655e-19
1578250	SYNONYMOUS	Low	MAB_1555	c.63T>C; p.Thr21Thr	Hypothetical protein	Uncharacterized protein	DNA/RNA non-specific endonuclease	T>C	0.065	2.83579	2.76655e-19
1578323	MISSENSE	Moderate (mCSM: not modelled)	MAB_1555	c.136G>T; p.Ala46Ser	Hypothetical protein	Uncharacterized protein	DNA/RNA non-specific endonuclease	G>T	0.065	2.83579	2.76655e-19
1578334	SYNONYMOUS	Low	MAB_1555	c.147T>C; p.Ala49Ala	Hypothetical protein	Uncharacterized protein	DNA/RNA non-specific endonuclease	T>C	0.065	2.83579	2.76655e-19
_______________________________________________________________________________________________________________________________________________________________
_______________________________________________________________________________________________________________________________________________________________
Phenotype: MIC clarithromycin d3 Subspecies: M. abscessus all subspecies Number of isolates: 294 Number of variants: 266508 Model: Mixed model
Position	Variant	Estimated effect	Gene	Variant Position	Annotation	Uniprot	Pfam	Major > minor	MAF	Beta	p
1466477	NON-CODING RNA	Low	rrl	n.2270A>C;	23S ribosomal RNA			A>C	0.054	5.2224	1.53055e-54
1080447	MISSENSE	High (mCSM: -1.0505)	MAB_1068c	c.76T>G; p.Leu26Val	Hypothetical protein	Uncharacterized protein	Domain of unknown function (DUF1707)	T>G	0.044	5.07577	4.67918e-37
116227	UPSTREAM	Low	MAB_0110c	c.-4816G>C;	Hypothetical protein	Conserved hypothetical membrane protein	Domain of unkown function (DUF1775)	C>G	0.044	5.07577	4.67918e-37
1658520	FRAMESHIFT	High	MAB_1628c	c.225delC; p.Gly76fs	Hypothetical protein	Uncharacterized protein	FAD binding domain	CG>C	0.044	5.07577	4.67918e-37
1879530	MISSENSE	Moderate (mCSM: -0.5675)	MAB_1881c	c.607G>C; p.Ala203Pro	Putative transcriptional regulator, TetR family	Putative transcriptional regulator, TetR family	Bacterial regulatory proteins, tetR family	G>C	0.044	5.07577	4.67918e-37
2502223	MISSENSE	High (mCSM: -1.863666667)	MAB_2445	c.241C>T; p.Pro81Ser	Putative transcriptional regulator, AraC family	Putative transcriptional regulator, AraC family	DJ-1/; Helix-turn-helix domain	C>T	0.044	5.07577	4.67918e-37
4248798	FRAMESHIFT	High	MAB_4182	c.1382dupG; p.Gly462fs	adenylyl-sulfate kinase	Adenylyl-sulfate kinase	Adenylylsulphate kinase; Elongation factor Tu GTP binding domain	A>AG	0.044	5.07577	4.67918e-37
874866	MISSENSE	Moderate (mCSM: not modelled)	MAB_0879	c.338T>C; p.Leu113Pro	Putative HTH-type transcriptional regulator MarR	Putative HTH-type transcriptional regulator MarR	MarR family	T>C	0.044	5.07577	4.67918e-37
1463772	NON-CODING RNA	Low	rrs	n.1375A>G;	16S ribosomal RNA			A>G	0.051	4.30704	9.98668e-34
2977432	FRAMESHIFT	High	MAB_2924c	c.933dupG; p.Leu312fs	Hypothetical protein	Uncharacterized protein	XdhC Rossmann domain; XdhC and CoxI family	G>GC	0.041	4.77033	3.76982e-31
105450-105470	LARGE DELETION	High	MAB_0104	del.88-108	Probable enoyl-CoA hydratase/isomerase	Probable enoyl-CoA hydratase/isomerase	Enoyl-CoA hydratase/isomerase		0.177	-4.19337	1.4483e-29
105460-105500	LARGE DELETION	High	MAB_0104	del.98-138	Probable enoyl-CoA hydratase/isomerase	Probable enoyl-CoA hydratase/isomerase	Enoyl-CoA hydratase/isomerase		0.173	-4.10078	1.36847e-26
772723	MISSENSE	Moderate (mCSM: not modelled)	MAB_0774c	c.131C>T; p.Ser44Phe	Hypothetical protein	Uncharacterized protein		C>T	0.054	3.41879	6.90998e-22
4248804	FRAMESHIFT	High	MAB_4182	c.1385dupG; p.Thr463fs	adenylyl-sulfate kinase	Adenylyl-sulfate kinase	Adenylylsulphate kinase; Elongation factor Tu GTP binding domain	G>GG	0.034	4.23413	2.37162e-21
2365748	MISSENSE	Moderate (mCSM: -0.608333333)	MAB_2313	c.392C>A; p.Thr131Lys	Hypothetical protein	Uncharacterized protein		C>A	0.054	3.8201	1.11241e-20
2625024	UPSTREAM	Low	MAB_2574c	c.-4696G>C;	Probable long-chain-fatty-acid-CoA ligase	Probable long-chain-fatty-acid-CoA ligase	AMP-binding enzyme; AMP-binding enzyme C-terminal domain	C>G	0.054	3.8201	1.11241e-20
4099305	MISSENSE	Moderate (mCSM: not modelled)	MAB_4052c	c.1219C>T; p.Pro407Ser	Putative lipase/esterase	Putative lipase/esterase	Pyridine nucleotide-disulphide oxidoreductase; alpha/beta hydrolase fold	C>T	0.054	3.8201	1.11241e-20
4175804	FRAMESHIFT	High	MAB_4115c	c.2862_2863delGC; p.Leu955fs	Putative membrane protein, MmpL	Putative membrane protein, MmpL	MMPL family	AGC>A	0.054	3.8201	1.11241e-20
4654885	SYNONYMOUS	Low	MAB_4568c	c.15T>C; p.Phe5Phe	Putative Mce family protein	Putative Mce family protein	Cholesterol uptake porter CUP1 of Mce4, putative; MlaD protein	T>C	0.054	3.8201	1.11241e-20
738379	MISSENSE	Moderate (mCSM: -0.539)	MAB_0734	c.553G>T; p.Ala185Ser	Hypothetical protein	Uncharacterized protein	MspA	G>T	0.054	3.8201	1.11241e-20
958477	MISSENSE	Moderate (mCSM: -0.43)	MAB_0950c	c.946G>C; p.Val316Leu	Putative amino acid permease family protein	Putative amino acid permease family protein	Amino acid permease	G>C	0.054	3.8201	1.11241e-20
3677390	SYNONYMOUS	Low	MAB_3628c	c.510T>C; p.Phe170Phe	Possible fatty-acid-CoA ligase FadD	Possible fatty-acid-CoA ligase FadD	AMP-binding enzyme; AMP-binding enzyme C-terminal domain	T>C	0.259	-3.76604	3.87369e-20
4888161	MISSENSE	Moderate (mCSM: -0.299)	MAB_4776c	c.16C>G; p.Gln6Glu	Putative transcriptional regulator, TetR family	Putative transcriptional regulator, TetR family	Bacterial regulatory proteins, tetR family; Tetracyclin repressor-like, C-terminal domain	C>G	0.065	-3.16072	1.0342e-19
2102896	MISSENSE	Moderate (mCSM: not modelled)	MAB_2101	c.1598C>T; p.Ala533Val	Probable recombinase	Probable recombinase	Recombinase; Resolvase, N terminal domain	C>T	0.075	3.31093	1.96512e-18
772716	SYNONYMOUS	Low	MAB_0774c	c.138C>T; p.Gly46Gly	Hypothetical protein	Uncharacterized protein		C>T	0.065	2.89723	3.90857e-18
3688863	SYNONYMOUS	Low	MAB_3639	c.951A>C; p.Arg317Arg	Putative luciferase-like protein	Putative luciferase-like protein	Luciferase-like monooxygenase	A>C	0.173	-2.99477	2.51e-17
1073172	SYNONYMOUS	Low	MAB_1062	c.1197C>T; p.Pro399Pro	Hypothetical protein	Uncharacterized protein		C>T	0.031	3.98112	2.68367e-17
1393406	SYNONYMOUS	Low	MAB_1393c	c.201A>C; p.Ala67Ala	Probable 2-oxoglutarate dehydrogenase SucA	Probable 2-oxoglutarate dehydrogenase SucA	2-oxoacid dehydrogenases acyltransferase (catalytic domain); 2-oxoglutarate dehydrogenase C-terminal; 2-oxoglutarate dehydrogenase N-terminus; Dehydrogenase E1 component; Transketolase, pyrimidine binding domain	A>C	0.031	3.98112	2.68367e-17
4398344	UPSTREAM	Low	MAB_4315c	c.-4210_-4209insT;	Hypothetical protein	Uncharacterized protein		G>GA	0.031	3.98112	2.68367e-17
2041793	UPSTREAM	Low	MAB_2043	c.-3509T>C;	Putative transcriptional regulator, TetR	Putative transcriptional regulator, TetR	Bacterial regulatory proteins, tetR family	T>C	0.061	3.53191	3.98271e-17
2041819	UPSTREAM	Low	MAB_2043	c.-3483G>T;	Putative transcriptional regulator, TetR	Putative transcriptional regulator, TetR	Bacterial regulatory proteins, tetR family	G>T	0.061	3.53191	3.98271e-17
2041875	MISSENSE	Moderate (mCSM: not modelled)	MAB_2040c	c.574G>A; p.Asp192Asn	Conserved Hypothetical protein (carboxymuconolactone decarboxylase?)	Uncharacterized protein	Carboxymuconolactone decarboxylase family	G>A	0.061	3.53191	3.98271e-17
2102885	SYNONYMOUS	Low	MAB_2101	c.1587G>A; p.Arg529Arg	Probable recombinase	Probable recombinase	Recombinase; Resolvase, N terminal domain	G>A	0.085	3.06508	5.06335e-17
2223087	MISSENSE	High (mCSM: -0.839)	MAB_2206	c.523G>A; p.Ala175Thr	Possible polyprenol-phosphate-mannose synthase 2 (Ppm2)	Apolipoprotein N-acyltransferase (ALP N-acyltransferase)	Carbon-nitrogen hydrolase	G>A	0.058	3.31377	1.52799e-16
740819	SYNONYMOUS	Low	MAB_0738	c.687C>T; p.Arg229Arg	Putative AraC-family transcriptional regulator	Putative AraC-family transcriptional regulator	Helix-turn-helix domain	C>T	0.173	-3.24278	2.34719e-16
2099464	SYNONYMOUS	Low	MAB_2099	c.1305G>A; p.Arg435Arg	Hypothetical cell division FtsK/SpoIIIE protein	Hypothetical cell division FtsK/SpoIIIE protein	FtsK/SpoIIIE family	G>A	0.082	3.35416	6.7633e-16
2099281	SYNONYMOUS	Low	MAB_2099	c.1122A>G; p.Lys374Lys	Hypothetical cell division FtsK/SpoIIIE protein	Hypothetical cell division FtsK/SpoIIIE protein	FtsK/SpoIIIE family	A>G	0.082	3.37197	1.09918e-15
2099290	SYNONYMOUS	Low	MAB_2099	c.1131G>C; p.Leu377Leu	Hypothetical cell division FtsK/SpoIIIE protein	Hypothetical cell division FtsK/SpoIIIE protein	FtsK/SpoIIIE family	G>C	0.082	3.37197	1.09918e-15
4373242	SYNONYMOUS	Low	MAB_4296c	c.1455C>T; p.Asp485Asp	Hypothetical protein	Uncharacterized protein		C>T	0.075	2.78347	3.32736e-15
2102887	MISSENSE	Moderate (mCSM: not modelled)	MAB_2101	c.1589G>A; p.Arg530Gln	Probable recombinase	Probable recombinase	Recombinase; Resolvase, N terminal domain	G>A	0.207	2.61632	3.9356e-15
999647	MISSENSE	Moderate (mCSM: not modelled)	MAB_0990c	c.4A>G; p.Ser2Gly	Hypothetical protein	Uncharacterized protein	Domain of unknown function (DUF222)	A>G	0.082	-3.10758	5.73094e-15
1073158	MISSENSE	High (mCSM: -1.3945)	MAB_1062	c.1183C>G; p.Pro395Ala	Hypothetical protein	Uncharacterized protein		C>G	0.034	3.48095	1.43673e-14
1574630	SYNONYMOUS	Low	MAB_1550	c.627T>A; p.Gly209Gly	Probable lipoprotein LppI	Probable lipoprotein LppI		T>A	0.136	-2.43269	1.9859e-14
1574636	SYNONYMOUS	Low	MAB_1550	c.633T>C; p.Gly211Gly	Probable lipoprotein LppI	Probable lipoprotein LppI		T>C	0.122	-2.36007	2.9995e-14
1574637	MISSENSE	Moderate (mCSM: not modelled)	MAB_1550	c.634A>G; p.Met212Val	Probable lipoprotein LppI	Probable lipoprotein LppI		A>G	0.122	-2.36007	2.9995e-14
3677405	SYNONYMOUS	Low	MAB_3628c	c.495A>G; p.Leu165Leu	Possible fatty-acid-CoA ligase FadD	Possible fatty-acid-CoA ligase FadD	AMP-binding enzyme; AMP-binding enzyme C-terminal domain	A>G	0.265	-3.21534	7.41879e-14
3677426	MISSENSE	Moderate (mCSM: -0.475)	MAB_3628c	c.474A>T; p.Glu158Asp	Possible fatty-acid-CoA ligase FadD	Possible fatty-acid-CoA ligase FadD	AMP-binding enzyme; AMP-binding enzyme C-terminal domain	A>T	0.265	-3.21534	7.41879e-14
4888138	SYNONYMOUS	Low	MAB_4776c	c.39C>T; p.Tyr13Tyr	Putative transcriptional regulator, TetR family	Putative transcriptional regulator, TetR family	Bacterial regulatory proteins, tetR family; Tetracyclin repressor-like, C-terminal domain	C>T	0.177	-2.78855	8.77791e-14
2682968	MISSENSE	Moderate (mCSM: not modelled)	MAB_2642c	c.922A>G; p.Thr308Ala	Probable prolipoprotein diacylglyceryl transferase	Prolipoprotein diacylglyceryl transferase	Prolipoprotein diacylglyceryl transferase	A>G	0.184	-3.21945	1.15269e-13
3366413	UPSTREAM	Low	MAB_3317c	c.-2885C>T;	Probable peptide synthetase NRP	Probable peptide synthetase NRP	AMP-binding enzyme; AMP-binding enzyme C-terminal domain; Condensation domain; Male sterility protein; Phosphopantetheine attachment site	G>A	0.139	-2.71216	1.17909e-13
_______________________________________________________________________________________________________________________________________________________________
_______________________________________________________________________________________________________________________________________________________________
Phenotype: MIC clarithromycin d3 Subspecies: M. abscessus massiliense Number of isolates: 65 Number of variants: 150213 Model: Linear model
Position	Variant	Estimated effect	Gene	Variant Position	Annotation	Uniprot	Pfam	Major > minor	MAF	Beta	p
1466477	NON-CODING RNA	Low	rrl	n.2270A>C;	23S ribosomal RNA			A>C	0.231	5.48	7.17955e-34
1080447	MISSENSE	High (mCSM: -1.0505)	MAB_1068c	c.76T>G; p.Leu26Val	Hypothetical protein	Uncharacterized protein	Domain of unknown function (DUF1707)	T>G	0.2	5.26923	7.52624e-21
116227	UPSTREAM	Low	MAB_0110c	c.-4816G>C;	Hypothetical protein	Conserved hypothetical membrane protein	Domain of unkown function (DUF1775)	C>G	0.2	5.26923	7.52624e-21
1463772	NON-CODING RNA	Low	rrs	n.1375A>G;	16S ribosomal RNA			A>G	0.2	5.26923	7.52624e-21
1658520	FRAMESHIFT	High	MAB_1628c	c.225delC; p.Gly76fs	Hypothetical protein	Uncharacterized protein	FAD binding domain	CG>C	0.2	5.26923	7.52624e-21
1879530	MISSENSE	Moderate (mCSM: -0.5675)	MAB_1881c	c.607G>C; p.Ala203Pro	Putative transcriptional regulator, TetR family	Putative transcriptional regulator, TetR family	Bacterial regulatory proteins, tetR family	G>C	0.2	5.26923	7.52624e-21
2502223	MISSENSE	High (mCSM: -1.863666667)	MAB_2445	c.241C>T; p.Pro81Ser	Putative transcriptional regulator, AraC family	Putative transcriptional regulator, AraC family	DJ-1/; Helix-turn-helix domain	C>T	0.2	5.26923	7.52624e-21
4248798	FRAMESHIFT	High	MAB_4182	c.1382dupG; p.Gly462fs	adenylyl-sulfate kinase	Adenylyl-sulfate kinase	Adenylylsulphate kinase; Elongation factor Tu GTP binding domain	A>AG	0.2	5.26923	7.52624e-21
772723	MISSENSE	Moderate (mCSM: not modelled)	MAB_0774c	c.131C>T; p.Ser44Phe	Hypothetical protein	Uncharacterized protein		C>T	0.2	5.26923	7.52624e-21
874866	MISSENSE	Moderate (mCSM: not modelled)	MAB_0879	c.338T>C; p.Leu113Pro	Putative HTH-type transcriptional regulator MarR	Putative HTH-type transcriptional regulator MarR	MarR family	T>C	0.2	5.26923	7.52624e-21
772716	SYNONYMOUS	Low	MAB_0774c	c.138C>T; p.Gly46Gly	Hypothetical protein	Uncharacterized protein		C>T	0.215	5.0084	4.80484e-19
772724	MISSENSE	Moderate (mCSM: not modelled)	MAB_0774c	c.130T>G; p.Ser44Ala	Hypothetical protein	Uncharacterized protein		T>G	0.215	5.0084	4.80484e-19
105450-105470	LARGE DELETION	High	MAB_0104	del.88-108	Probable enoyl-CoA hydratase/isomerase	Probable enoyl-CoA hydratase/isomerase	Enoyl-CoA hydratase/isomerase		0.785	-5.0084	4.80484e-19
2977432	FRAMESHIFT	High	MAB_2924c	c.933dupG; p.Leu312fs	Hypothetical protein	Uncharacterized protein	XdhC Rossmann domain; XdhC and CoxI family	G>GC	0.185	5.16981	2.35013e-17
772770	SYNONYMOUS	Low	MAB_0774c	c.84G>C; p.Ala28Ala	Hypothetical protein	Uncharacterized protein		G>C	0.215	4.82633	9.92746e-17
905200-905220	LARGE DELETION	High	MAB_0912	del.928-948	Hypothetical protein	Uncharacterized protein	GGDEF-like domain; PucR C-terminal helix-turn-helix domain		0.246	4.51403	1.12449e-15
905210-905230	LARGE DELETION	High	MAB_0912	del.938-958	Hypothetical protein	Uncharacterized protein	GGDEF-like domain; PucR C-terminal helix-turn-helix domain		0.246	4.51403	1.12449e-15
905220-905240	LARGE DELETION	High	MAB_0912	del.948-968	Hypothetical protein	Uncharacterized protein	GGDEF-like domain; PucR C-terminal helix-turn-helix domain		0.246	4.51403	1.12449e-15
772712	MISSENSE	Moderate (mCSM: not modelled)	MAB_0774c	c.142G>A; p.Val48Met	Hypothetical protein	Uncharacterized protein		G>A	0.231	4.61333	1.17783e-15
772728	SYNONYMOUS	Low	MAB_0774c	c.126C>A; p.Leu42Leu	Hypothetical protein	Uncharacterized protein		C>A	0.231	4.61333	1.17783e-15
772732	MISSENSE	Moderate (mCSM: not modelled)	MAB_0774c	c.122C>G; p.Ala41Gly	Hypothetical protein	Uncharacterized protein		C>G	0.231	4.61333	1.17783e-15
772733	MISSENSE	Moderate (mCSM: not modelled)	MAB_0774c	c.121G>A; p.Ala41Thr	Hypothetical protein	Uncharacterized protein		G>A	0.231	4.61333	1.17783e-15
772755	MISSENSE	Moderate (mCSM: not modelled)	MAB_0774c	c.99C>G; p.Ile33Met	Hypothetical protein	Uncharacterized protein		C>G	0.231	4.61333	1.17783e-15
772757	MISSENSE	Moderate (mCSM: not modelled)	MAB_0774c	c.97A>T; p.Ile33Phe	Hypothetical protein	Uncharacterized protein		A>T	0.231	4.61333	1.17783e-15
772767	SYNONYMOUS	Low	MAB_0774c	c.87G>A; p.Gln29Gln	Hypothetical protein	Uncharacterized protein		G>A	0.231	4.61333	1.17783e-15
105460-105500	LARGE DELETION	High	MAB_0104	del.98-138	Probable enoyl-CoA hydratase/isomerase	Probable enoyl-CoA hydratase/isomerase	Enoyl-CoA hydratase/isomerase		0.769	-4.61333	1.17783e-15
2102885	SYNONYMOUS	Low	MAB_2101	c.1587G>A; p.Arg529Arg	Probable recombinase	Probable recombinase	Recombinase; Resolvase, N terminal domain	G>A	0.308	4.13889	7.73037e-15
2102887	MISSENSE	Moderate (mCSM: not modelled)	MAB_2101	c.1589G>A; p.Arg530Gln	Probable recombinase	Probable recombinase	Recombinase; Resolvase, N terminal domain	G>A	0.308	4.13889	7.73037e-15
1814680-1814700	LARGE DELETION	High	MAB_1812c	del.75-95	Hypothetical protein	Uncharacterized protein			0.231	4.52667	9.11774e-15
1814690-1814710	LARGE DELETION	High	MAB_1812c	del.65-85	Hypothetical protein	Uncharacterized protein			0.231	4.52667	9.11774e-15
1814700-1814720	LARGE DELETION	High	MAB_1812c	del.55-75	Hypothetical protein	Uncharacterized protein			0.231	4.52667	9.11774e-15
3677390	SYNONYMOUS	Low	MAB_3628c	c.510T>C; p.Phe170Phe	Possible fatty-acid-CoA ligase FadD	Possible fatty-acid-CoA ligase FadD	AMP-binding enzyme; AMP-binding enzyme C-terminal domain	T>C	0.831	-5.07407	1.16912e-14
2102896	MISSENSE	Moderate (mCSM: not modelled)	MAB_2101	c.1598C>T; p.Ala533Val	Probable recombinase	Probable recombinase	Recombinase; Resolvase, N terminal domain	C>T	0.323	3.90584	4.92212e-13
2365748	MISSENSE	Moderate (mCSM: -0.608333333)	MAB_2313	c.392C>A; p.Thr131Lys	Hypothetical protein	Uncharacterized protein		C>A	0.246	4.1824	1.49126e-12
2625024	UPSTREAM	Low	MAB_2574c	c.-4696G>C;	Probable long-chain-fatty-acid-CoA ligase	Probable long-chain-fatty-acid-CoA ligase	AMP-binding enzyme; AMP-binding enzyme C-terminal domain	C>G	0.246	4.1824	1.49126e-12
4099305	MISSENSE	Moderate (mCSM: not modelled)	MAB_4052c	c.1219C>T; p.Pro407Ser	Putative lipase/esterase	Putative lipase/esterase	Pyridine nucleotide-disulphide oxidoreductase; alpha/beta hydrolase fold	C>T	0.246	4.1824	1.49126e-12
4175804	FRAMESHIFT	High	MAB_4115c	c.2862_2863delGC; p.Leu955fs	Putative membrane protein, MmpL	Putative membrane protein, MmpL	MMPL family	AGC>A	0.246	4.1824	1.49126e-12
4654885	SYNONYMOUS	Low	MAB_4568c	c.15T>C; p.Phe5Phe	Putative Mce family protein	Putative Mce family protein	Cholesterol uptake porter CUP1 of Mce4, putative; MlaD protein	T>C	0.246	4.1824	1.49126e-12
738379	MISSENSE	Moderate (mCSM: -0.539)	MAB_0734	c.553G>T; p.Ala185Ser	Hypothetical protein	Uncharacterized protein	MspA	G>T	0.246	4.1824	1.49126e-12
958477	MISSENSE	Moderate (mCSM: -0.43)	MAB_0950c	c.946G>C; p.Val316Leu	Putative amino acid permease family protein	Putative amino acid permease family protein	Amino acid permease	G>C	0.246	4.1824	1.49126e-12
4248804	FRAMESHIFT	High	MAB_4182	c.1385dupG; p.Thr463fs	adenylyl-sulfate kinase	Adenylyl-sulfate kinase	Adenylylsulphate kinase; Elongation factor Tu GTP binding domain	G>GG	0.154	4.98182	1.78847e-12
2102893	MISSENSE	Moderate (mCSM: not modelled)	MAB_2101	c.1595C>A; p.Thr532Lys	Probable recombinase	Probable recombinase	Recombinase; Resolvase, N terminal domain	C>A	0.338	3.7611	3.79346e-12
2102900	SYNONYMOUS	Low	MAB_2101	c.1602T>G; p.Thr534Thr	Probable recombinase	Probable recombinase	Recombinase; Resolvase, N terminal domain	T>G	0.338	3.7611	3.79346e-12
772782	SYNONYMOUS	Low	MAB_0774c	c.72G>C; p.Val24Val	Hypothetical protein	Uncharacterized protein		G>C	0.262	4.03554	4.90336e-12
2099281	SYNONYMOUS	Low	MAB_2099	c.1122A>G; p.Lys374Lys	Hypothetical cell division FtsK/SpoIIIE protein	Hypothetical cell division FtsK/SpoIIIE protein	FtsK/SpoIIIE family	A>G	0.354	3.69772	6.11822e-12
2099287	SYNONYMOUS	Low	MAB_2099	c.1128C>G; p.Thr376Thr	Hypothetical cell division FtsK/SpoIIIE protein	Hypothetical cell division FtsK/SpoIIIE protein	FtsK/SpoIIIE family	C>G	0.354	3.69772	6.11822e-12
2099290	SYNONYMOUS	Low	MAB_2099	c.1131G>C; p.Leu377Leu	Hypothetical cell division FtsK/SpoIIIE protein	Hypothetical cell division FtsK/SpoIIIE protein	FtsK/SpoIIIE family	G>C	0.354	3.69772	6.11822e-12
2099464	SYNONYMOUS	Low	MAB_2099	c.1305G>A; p.Arg435Arg	Hypothetical cell division FtsK/SpoIIIE protein	Hypothetical cell division FtsK/SpoIIIE protein	FtsK/SpoIIIE family	G>A	0.354	3.69772	6.11822e-12
772707	SYNONYMOUS	Low	MAB_0774c	c.147C>G; p.Val49Val	Hypothetical protein	Uncharacterized protein		C>G	0.277	3.90898	1.30739e-11
772720	MISSENSE	Moderate (mCSM: not modelled)	MAB_0774c	c.134G>A; p.Arg45Lys	Hypothetical protein	Uncharacterized protein		G>A	0.277	3.90898	1.30739e-11
_______________________________________________________________________________________________________________________________________________________________
_______________________________________________________________________________________________________________________________________________________________
Phenotype: MIC clarithromycin d3 Subspecies: M. abscessus massiliense Number of isolates: 65 Number of variants: 150213 Model: Mixed model
Position	Variant	Estimated effect	Gene	Variant Position	Annotation	Uniprot	Pfam	Major > minor	MAF	Beta	p
1466477	NON-CODING RNA	Low	rrl	n.2270A>C;	23S ribosomal RNA			A>C	0.231	5.49693	3.28349e-32
1080447	MISSENSE	High (mCSM: -1.0505)	MAB_1068c	c.76T>G; p.Leu26Val	Hypothetical protein	Uncharacterized protein	Domain of unknown function (DUF1707)	T>G	0.2	5.25206	1.49659e-20
116227	UPSTREAM	Low	MAB_0110c	c.-4816G>C;	Hypothetical protein	Conserved hypothetical membrane protein	Domain of unkown function (DUF1775)	C>G	0.2	5.25206	1.49659e-20
1463772	NON-CODING RNA	Low	rrs	n.1375A>G;	16S ribosomal RNA			A>G	0.2	5.25206	1.49659e-20
1658520	FRAMESHIFT	High	MAB_1628c	c.225delC; p.Gly76fs	Hypothetical protein	Uncharacterized protein	FAD binding domain	CG>C	0.2	5.25206	1.49659e-20
1879530	MISSENSE	Moderate (mCSM: -0.5675)	MAB_1881c	c.607G>C; p.Ala203Pro	Putative transcriptional regulator, TetR family	Putative transcriptional regulator, TetR family	Bacterial regulatory proteins, tetR family	G>C	0.2	5.25206	1.49659e-20
2502223	MISSENSE	High (mCSM: -1.863666667)	MAB_2445	c.241C>T; p.Pro81Ser	Putative transcriptional regulator, AraC family	Putative transcriptional regulator, AraC family	DJ-1/; Helix-turn-helix domain	C>T	0.2	5.25206	1.49659e-20
4248798	FRAMESHIFT	High	MAB_4182	c.1382dupG; p.Gly462fs	adenylyl-sulfate kinase	Adenylyl-sulfate kinase	Adenylylsulphate kinase; Elongation factor Tu GTP binding domain	A>AG	0.2	5.25206	1.49659e-20
772723	MISSENSE	Moderate (mCSM: not modelled)	MAB_0774c	c.131C>T; p.Ser44Phe	Hypothetical protein	Uncharacterized protein		C>T	0.2	5.25206	1.49659e-20
874866	MISSENSE	Moderate (mCSM: not modelled)	MAB_0879	c.338T>C; p.Leu113Pro	Putative HTH-type transcriptional regulator MarR	Putative HTH-type transcriptional regulator MarR	MarR family	T>C	0.2	5.25206	1.49659e-20
772716	SYNONYMOUS	Low	MAB_0774c	c.138C>T; p.Gly46Gly	Hypothetical protein	Uncharacterized protein		C>T	0.215	4.79221	1.40632e-16
772724	MISSENSE	Moderate (mCSM: not modelled)	MAB_0774c	c.130T>G; p.Ser44Ala	Hypothetical protein	Uncharacterized protein		T>G	0.215	4.79221	1.40632e-16
105450-105470	LARGE DELETION	High	MAB_0104	del.88-108	Probable enoyl-CoA hydratase/isomerase	Probable enoyl-CoA hydratase/isomerase	Enoyl-CoA hydratase/isomerase		0.785	-4.79221	1.40632e-16
2977432	FRAMESHIFT	High	MAB_2924c	c.933dupG; p.Leu312fs	Hypothetical protein	Uncharacterized protein	XdhC Rossmann domain; XdhC and CoxI family	G>GC	0.185	5.03647	4.20663e-16
772770	SYNONYMOUS	Low	MAB_0774c	c.84G>C; p.Ala28Ala	Hypothetical protein	Uncharacterized protein		G>C	0.215	4.72828	1.36488e-15
2102885	SYNONYMOUS	Low	MAB_2101	c.1587G>A; p.Arg529Arg	Probable recombinase	Probable recombinase	Recombinase; Resolvase, N terminal domain	G>A	0.308	4.13888	7.73657e-15
2102887	MISSENSE	Moderate (mCSM: not modelled)	MAB_2101	c.1589G>A; p.Arg530Gln	Probable recombinase	Probable recombinase	Recombinase; Resolvase, N terminal domain	G>A	0.308	4.13888	7.73657e-15
905200-905220	LARGE DELETION	High	MAB_0912	del.928-948	Hypothetical protein	Uncharacterized protein	GGDEF-like domain; PucR C-terminal helix-turn-helix domain		0.246	4.22819	2.9095e-13
905210-905230	LARGE DELETION	High	MAB_0912	del.938-958	Hypothetical protein	Uncharacterized protein	GGDEF-like domain; PucR C-terminal helix-turn-helix domain		0.246	4.22819	2.9095e-13
905220-905240	LARGE DELETION	High	MAB_0912	del.948-968	Hypothetical protein	Uncharacterized protein	GGDEF-like domain; PucR C-terminal helix-turn-helix domain		0.246	4.22819	2.9095e-13
105460-105500	LARGE DELETION	High	MAB_0104	del.98-138	Probable enoyl-CoA hydratase/isomerase	Probable enoyl-CoA hydratase/isomerase	Enoyl-CoA hydratase/isomerase		0.769	-4.49849	4.16375e-13
772712	MISSENSE	Moderate (mCSM: not modelled)	MAB_0774c	c.142G>A; p.Val48Met	Hypothetical protein	Uncharacterized protein		G>A	0.231	4.29327	4.90381e-13
772728	SYNONYMOUS	Low	MAB_0774c	c.126C>A; p.Leu42Leu	Hypothetical protein	Uncharacterized protein		C>A	0.231	4.29327	4.90381e-13
772732	MISSENSE	Moderate (mCSM: not modelled)	MAB_0774c	c.122C>G; p.Ala41Gly	Hypothetical protein	Uncharacterized protein		C>G	0.231	4.29327	4.90381e-13
772733	MISSENSE	Moderate (mCSM: not modelled)	MAB_0774c	c.121G>A; p.Ala41Thr	Hypothetical protein	Uncharacterized protein		G>A	0.231	4.29327	4.90381e-13
772755	MISSENSE	Moderate (mCSM: not modelled)	MAB_0774c	c.99C>G; p.Ile33Met	Hypothetical protein	Uncharacterized protein		C>G	0.231	4.29327	4.90381e-13
772757	MISSENSE	Moderate (mCSM: not modelled)	MAB_0774c	c.97A>T; p.Ile33Phe	Hypothetical protein	Uncharacterized protein		A>T	0.231	4.29327	4.90381e-13
772767	SYNONYMOUS	Low	MAB_0774c	c.87G>A; p.Gln29Gln	Hypothetical protein	Uncharacterized protein		G>A	0.231	4.29327	4.90381e-13
2102896	MISSENSE	Moderate (mCSM: not modelled)	MAB_2101	c.1598C>T; p.Ala533Val	Probable recombinase	Probable recombinase	Recombinase; Resolvase, N terminal domain	C>T	0.323	3.90583	4.92607e-13
3677390	SYNONYMOUS	Low	MAB_3628c	c.510T>C; p.Phe170Phe	Possible fatty-acid-CoA ligase FadD	Possible fatty-acid-CoA ligase FadD	AMP-binding enzyme; AMP-binding enzyme C-terminal domain	T>C	0.831	-4.78298	7.23972e-13
2365748	MISSENSE	Moderate (mCSM: -0.608333333)	MAB_2313	c.392C>A; p.Thr131Lys	Hypothetical protein	Uncharacterized protein		C>A	0.246	4.18237	1.49242e-12
2625024	UPSTREAM	Low	MAB_2574c	c.-4696G>C;	Probable long-chain-fatty-acid-CoA ligase	Probable long-chain-fatty-acid-CoA ligase	AMP-binding enzyme; AMP-binding enzyme C-terminal domain	C>G	0.246	4.18237	1.49242e-12
4099305	MISSENSE	Moderate (mCSM: not modelled)	MAB_4052c	c.1219C>T; p.Pro407Ser	Putative lipase/esterase	Putative lipase/esterase	Pyridine nucleotide-disulphide oxidoreductase; alpha/beta hydrolase fold	C>T	0.246	4.18237	1.49242e-12
4175804	FRAMESHIFT	High	MAB_4115c	c.2862_2863delGC; p.Leu955fs	Putative membrane protein, MmpL	Putative membrane protein, MmpL	MMPL family	AGC>A	0.246	4.18237	1.49242e-12
4654885	SYNONYMOUS	Low	MAB_4568c	c.15T>C; p.Phe5Phe	Putative Mce family protein	Putative Mce family protein	Cholesterol uptake porter CUP1 of Mce4, putative; MlaD protein	T>C	0.246	4.18237	1.49242e-12
738379	MISSENSE	Moderate (mCSM: -0.539)	MAB_0734	c.553G>T; p.Ala185Ser	Hypothetical protein	Uncharacterized protein	MspA	G>T	0.246	4.18237	1.49242e-12
958477	MISSENSE	Moderate (mCSM: -0.43)	MAB_0950c	c.946G>C; p.Val316Leu	Putative amino acid permease family protein	Putative amino acid permease family protein	Amino acid permease	G>C	0.246	4.18237	1.49242e-12
1814680-1814700	LARGE DELETION	High	MAB_1812c	del.75-95	Hypothetical protein	Uncharacterized protein			0.231	4.14382	2.95716e-12
1814690-1814710	LARGE DELETION	High	MAB_1812c	del.65-85	Hypothetical protein	Uncharacterized protein			0.231	4.14382	2.95716e-12
1814700-1814720	LARGE DELETION	High	MAB_1812c	del.55-75	Hypothetical protein	Uncharacterized protein			0.231	4.14382	2.95716e-12
2102893	MISSENSE	Moderate (mCSM: not modelled)	MAB_2101	c.1595C>A; p.Thr532Lys	Probable recombinase	Probable recombinase	Recombinase; Resolvase, N terminal domain	C>A	0.338	3.76109	3.79654e-12
2102900	SYNONYMOUS	Low	MAB_2101	c.1602T>G; p.Thr534Thr	Probable recombinase	Probable recombinase	Recombinase; Resolvase, N terminal domain	T>G	0.338	3.76109	3.79654e-12
2099281	SYNONYMOUS	Low	MAB_2099	c.1122A>G; p.Lys374Lys	Hypothetical cell division FtsK/SpoIIIE protein	Hypothetical cell division FtsK/SpoIIIE protein	FtsK/SpoIIIE family	A>G	0.354	3.69773	6.12311e-12
2099287	SYNONYMOUS	Low	MAB_2099	c.1128C>G; p.Thr376Thr	Hypothetical cell division FtsK/SpoIIIE protein	Hypothetical cell division FtsK/SpoIIIE protein	FtsK/SpoIIIE family	C>G	0.354	3.69773	6.12311e-12
2099290	SYNONYMOUS	Low	MAB_2099	c.1131G>C; p.Leu377Leu	Hypothetical cell division FtsK/SpoIIIE protein	Hypothetical cell division FtsK/SpoIIIE protein	FtsK/SpoIIIE family	G>C	0.354	3.69773	6.12311e-12
2099464	SYNONYMOUS	Low	MAB_2099	c.1305G>A; p.Arg435Arg	Hypothetical cell division FtsK/SpoIIIE protein	Hypothetical cell division FtsK/SpoIIIE protein	FtsK/SpoIIIE family	G>A	0.354	3.69773	6.12312e-12
2100713	SYNONYMOUS	Low	MAB_2100	c.1104G>T; p.Val368Val	Putative plasmid replication initiator protein	Putative plasmid replication initiator protein		G>T	0.354	3.63044	2.19318e-11
2041793	UPSTREAM	Low	MAB_2043	c.-3509T>C;	Putative transcriptional regulator, TetR	Putative transcriptional regulator, TetR	Bacterial regulatory proteins, tetR family	T>C	0.277	3.83213	4.87905e-11
2041796	UPSTREAM	Low	MAB_2043	c.-3506G>A;	Putative transcriptional regulator, TetR	Putative transcriptional regulator, TetR	Bacterial regulatory proteins, tetR family	G>A	0.277	3.83213	4.87905e-11
2041797	UPSTREAM	Low	MAB_2043	c.-3505T>C;	Putative transcriptional regulator, TetR	Putative transcriptional regulator, TetR	Bacterial regulatory proteins, tetR family	T>C	0.277	3.83213	4.87905e-11
_______________________________________________________________________________________________________________________________________________________________
_______________________________________________________________________________________________________________________________________________________________
Phenotype: MIC clarithromycin d3 Subspecies: M. abscessus abscessus Number of isolates: 207 Number of variants: 109494 Model: Linear model
Position	Variant	Estimated effect	Gene	Variant Position	Annotation	Uniprot	Pfam	Major > minor	MAF	Beta	p
2345982	MISSENSE	Moderate (mCSM: -0.03)	MAB_2297	c.28T>C; p.Trp10Arg	23S rRNA (adenine(2058)-N(6))-methyltransferase Erm(41)	Erm(41) (Probable methyltransferase)	Ribosomal RNA adenine dimethylase	T>C	0.213	-1.47184	4.08994e-23
3825055	MISSENSE	Moderate (mCSM: -0.204666667)	MAB_3767c	c.505A>G; p.Lys169Glu	Hypothetical protein	Uncharacterized protein		A>G	0.237	-1.36528	3.42345e-21
3826517	SYNONYMOUS	Low	rplQ	c.486C>G; p.Ala162Ala	50S ribosomal proein L17	50S ribosomal protein L17	Ribosomal protein L17	C>G	0.237	-1.36528	3.42345e-21
5037873	SYNONYMOUS	Low	MAB_4928c	c.411A>G; p.Pro137Pro	Hypothetical protein	UPF0301 protein MAB_4928c	Uncharacterized ACR, COG1678	A>G	0.237	-1.36528	3.42345e-21
3826604	SYNONYMOUS	Low	rplQ	c.399C>G; p.Ser133Ser	50S ribosomal proein L17	50S ribosomal protein L17	Ribosomal protein L17	C>G	0.232	-1.36832	5.95815e-21
874808	SYNONYMOUS	Low	MAB_0879	c.280C>T; p.Leu94Leu	Putative HTH-type transcriptional regulator MarR	Putative HTH-type transcriptional regulator MarR	MarR family	C>T	0.256	-1.30654	2.3711e-20
2348554	UPSTREAM	Low	MAB_2295c	c.-4333T>C;	Hypothetical protein	Uncharacterized protein	PrsW family intramembrane metalloprotease	A>G	0.237	-1.33854	3.00558e-20
2354171	SYNONYMOUS	Low	MAB_2303	c.864C>T; p.Ile288Ile	Putative membrane protein, MmpL	Putative membrane protein, MmpL	MMPL family	C>T	0.237	-1.33854	3.00558e-20
2354606	SYNONYMOUS	Low	MAB_2303	c.1299C>T; p.Ile433Ile	Putative membrane protein, MmpL	Putative membrane protein, MmpL	MMPL family	C>T	0.237	-1.33854	3.00558e-20
2472022	SYNONYMOUS	Low	MAB_2412c	c.1044C>T; p.Leu348Leu	Probable IMP dehydrogenase family protein	Probable IMP dehydrogenase family protein	CBS domain; IMP dehydrogenase / GMP reductase domain	C>T	0.237	-1.33854	3.00558e-20
3357402	MISSENSE	Moderate (mCSM: not modelled)	MAB_3317c	c.6127C>T; p.His2043Tyr	Probable peptide synthetase NRP	Probable peptide synthetase NRP	AMP-binding enzyme; AMP-binding enzyme C-terminal domain; Condensation domain; Male sterility protein; Phosphopantetheine attachment site	C>T	0.237	-1.33854	3.00558e-20
3358287	MISSENSE	Moderate (mCSM: not modelled)	MAB_3317c	c.5242G>C; p.Val1748Leu	Probable peptide synthetase NRP	Probable peptide synthetase NRP	AMP-binding enzyme; AMP-binding enzyme C-terminal domain; Condensation domain; Male sterility protein; Phosphopantetheine attachment site	G>C	0.237	-1.33854	3.00558e-20
879565	MISSENSE	Moderate (mCSM: not modelled)	MAB_0886c	c.227T>C; p.Val76Ala	Hypothetical protein	Uncharacterized protein	Domain of unknown function (DUF202)	T>C	0.251	-1.30732	4.34491e-20
879645	SYNONYMOUS	Low	MAB_0886c	c.147G>C; p.Ala49Ala	Hypothetical protein	Uncharacterized protein	Domain of unknown function (DUF202)	G>C	0.251	-1.30732	4.34491e-20
2342115	MISSENSE	High (mCSM: -1.0055)	MAB_2294c	c.853G>A; p.Ala285Thr	Probable monooxygenase	Probable monooxygenase	Pyridine nucleotide-disulphide oxidoreductase	G>A	0.232	-1.34119	5.19597e-20
2351974	SYNONYMOUS	Low	MAB_2301	c.2859G>A; p.Thr953Thr	Putative membrane protein, mmpL	Putative membrane protein, mmpL	MMPL family	G>A	0.232	-1.34119	5.19597e-20
3840739	SYNONYMOUS	Low	MAB_3785c	c.762G>A; p.Ser254Ser	Probable conserved lipoprotein LppF	Probable conserved lipoprotein LppF		G>A	0.246	-1.30845	7.83148e-20
3844803	MISSENSE	Moderate (mCSM: not modelled)	MAB_3789c	c.1612T>G; p.Ser538Ala	Possible protease IV SppA (endopeptidase IV)	Possible protease IV SppA (Endopeptidase IV)	Peptidase family S49	T>G	0.246	-1.30845	7.83148e-20
875159	SYNONYMOUS	Low	MAB_0880	c.165G>A; p.Val55Val	Hypothetical protein	Uncharacterized protein	Transmembrane secretion effector	G>A	0.246	-1.30845	7.83148e-20
1945763	MISSENSE	Moderate (mCSM: 0.07)	MAB_1948c	c.1502A>C; p.Asn501Thr	Probable cytosol aminopeptidase (leucyl aminopeptidase?)	Probable cytosol aminopeptidase	Cytosol aminopeptidase family, N-terminal domain; Cytosol aminopeptidase family, catalytic domain	A>C	0.266	-1.25646	3.8744e-19
1947644	SYNONYMOUS	Low	MAB_1949	c.297C>T; p.Asp99Asp	Probable aminomethyltransferase/Glycine cleavage system T protein	Aminomethyltransferase	Aminomethyltransferase folate-binding domain; Glycine cleavage T-protein C-terminal barrel domain	C>T	0.266	-1.25646	3.8744e-19
1996312	SYNONYMOUS	Low	MAB_1999	c.615C>T; p.Pro205Pro	Hypothetical protein	Uncharacterized protein		C>T	0.266	-1.25646	3.8744e-19
1998132	SYNONYMOUS	Low	MAB_2000	c.1467G>A; p.Pro489Pro	Probable penicillin-binding membrane protein PbpB	Probable penicillin-binding membrane protein PbpB	Penicillin binding protein transpeptidase domain; Penicillin-binding Protein dimerisation domain	G>A	0.266	-1.25646	3.8744e-19
1998156	SYNONYMOUS	Low	MAB_2000	c.1491G>A; p.Ala497Ala	Probable penicillin-binding membrane protein PbpB	Probable penicillin-binding membrane protein PbpB	Penicillin binding protein transpeptidase domain; Penicillin-binding Protein dimerisation domain	G>A	0.266	-1.25646	3.8744e-19
1998165	SYNONYMOUS	Low	MAB_2000	c.1500G>C; p.Gly500Gly	Probable penicillin-binding membrane protein PbpB	Probable penicillin-binding membrane protein PbpB	Penicillin binding protein transpeptidase domain; Penicillin-binding Protein dimerisation domain	G>C	0.266	-1.25646	3.8744e-19
2006219	MISSENSE	Moderate (mCSM: -0.6695)	MAB_2006	c.290G>A; p.Gly97Asp	UDP-N-acetylglucosamine--N-acetylmuramyl-(pentapeptide) pyrophosphoryl-undecaprenol N-acetylglucosamine transferase MurG	UDP-N-acetylglucosamine--N-acetylmuramyl-(pentapeptide) pyrophosphoryl-undecaprenol N-acetylglucosamine transferase	Glycosyltransferase family 28 C-terminal domain; Glycosyltransferase family 28 N-terminal domain	G>A	0.266	-1.25646	3.8744e-19
2006225	MISSENSE	Moderate (mCSM: 0.201666667)	MAB_2006	c.296A>G; p.Gln99Arg	UDP-N-acetylglucosamine--N-acetylmuramyl-(pentapeptide) pyrophosphoryl-undecaprenol N-acetylglucosamine transferase MurG	UDP-N-acetylglucosamine--N-acetylmuramyl-(pentapeptide) pyrophosphoryl-undecaprenol N-acetylglucosamine transferase	Glycosyltransferase family 28 C-terminal domain; Glycosyltransferase family 28 N-terminal domain	A>G	0.266	-1.25646	3.8744e-19
2006253	SYNONYMOUS	Low	MAB_2006	c.324C>A; p.Gly108Gly	UDP-N-acetylglucosamine--N-acetylmuramyl-(pentapeptide) pyrophosphoryl-undecaprenol N-acetylglucosamine transferase MurG	UDP-N-acetylglucosamine--N-acetylmuramyl-(pentapeptide) pyrophosphoryl-undecaprenol N-acetylglucosamine transferase	Glycosyltransferase family 28 C-terminal domain; Glycosyltransferase family 28 N-terminal domain	C>A	0.266	-1.25646	3.8744e-19
2006268	SYNONYMOUS	Low	MAB_2006	c.339C>T; p.Pro113Pro	UDP-N-acetylglucosamine--N-acetylmuramyl-(pentapeptide) pyrophosphoryl-undecaprenol N-acetylglucosamine transferase MurG	UDP-N-acetylglucosamine--N-acetylmuramyl-(pentapeptide) pyrophosphoryl-undecaprenol N-acetylglucosamine transferase	Glycosyltransferase family 28 C-terminal domain; Glycosyltransferase family 28 N-terminal domain	C>T	0.266	-1.25646	3.8744e-19
2008148	SYNONYMOUS	Low	MAB_2007	c.1074G>A; p.Thr358Thr	UDP-N-acetylmuramate--L-alanine ligase MurC	UDP-N-acetylmuramate--L-alanine ligase	Mur ligase family, catalytic domain; Mur ligase family, glutamate ligase domain; Mur ligase middle domain	G>A	0.266	-1.25646	3.8744e-19
2009116	SYNONYMOUS	Low	MAB_2008	c.573C>T; p.Val191Val	Putative cell division protein FtsQ	Cell division protein FtsQ	Cell division protein FtsQ; POTRA domain, FtsQ-type	C>T	0.266	-1.25646	3.8744e-19
2009907	SYNONYMOUS	Low	MAB_2009	c.162C>A; p.Val54Val	Putative cell division protein FtsZ	Cell division protein FtsZ	FtsZ family, C-terminal domain; Tubulin/FtsZ family, GTPase domain	C>A	0.266	-1.25646	3.8744e-19
2010258	SYNONYMOUS	Low	MAB_2009	c.513C>T; p.Asp171Asp	Putative cell division protein FtsZ	Cell division protein FtsZ	FtsZ family, C-terminal domain; Tubulin/FtsZ family, GTPase domain	C>T	0.266	-1.25646	3.8744e-19
2014408	MISSENSE	High (mCSM: -0.966)	MAB_2015c	c.316A>G; p.Thr106Ala	Hypothetical protein	Uncharacterized protein	Activator of Hsp90 ATPase homolog 1-like protein	A>G	0.266	-1.25646	3.8744e-19
2473788	MISSENSE	Moderate (mCSM: -0.130666667)	MAB_2413c	c.758A>C; p.Lys253Thr	6-phosphogluconate dehydrogenase	6-phosphogluconate dehydrogenase, decarboxylating	6-phosphogluconate dehydrogenase, C-terminal domain; NAD binding domain of 6-phosphogluconate dehydrogenase	A>C	0.266	-1.25646	3.8744e-19
258383	SYNONYMOUS	Low	MAB_0255	c.999C>T; p.Thr333Thr	Putative acyl-CoA dehydrogenase	Putative acyl-CoA dehydrogenase	Acyl-CoA dehydrogenase, C-terminal domain; Acyl-CoA dehydrogenase, N-terminal domain; Acyl-CoA dehydrogenase, middle domain	C>T	0.266	-1.25646	3.8744e-19
2812450	SYNONYMOUS	Low	MAB_2763	c.678C>G; p.Ala226Ala	6-phosphogluconolactonase	Probable 6-phosphogluconolactonase	Glucosamine-6-phosphate isomerases/6-phosphogluconolactonase	C>G	0.266	-1.25646	3.8744e-19
2873251	SYNONYMOUS	Low	MAB_2823c	c.315A>G; p.Pro105Pro	Probable guanylate kinase	Guanylate kinase	Guanylate kinase	A>G	0.266	-1.25646	3.8744e-19
2876471	SYNONYMOUS	Low	MAB_2826c	c.171C>T; p.Val57Val	Orotidine 5'-phosphate decarboxylase PyrF	Orotidine 5'-phosphate decarboxylase	Orotidine 5'-phosphate decarboxylase / HUMPS family	C>T	0.266	-1.25646	3.8744e-19
2878263	SYNONYMOUS	Low	MAB_2827c	c.1770A>G; p.Val590Val	Carbamoyl-phosphate synthase large chain (CarB)	Carbamoyl-phosphate synthase large chain	Carbamoyl-phosphate synthase L chain, ATP binding domain; Carbamoyl-phosphate synthetase large chain, oligomerisation domain; MGS-like domain	A>G	0.266	-1.25646	3.8744e-19
2879673	SYNONYMOUS	Low	MAB_2827c	c.360C>A; p.Leu120Leu	Carbamoyl-phosphate synthase large chain (CarB)	Carbamoyl-phosphate synthase large chain	Carbamoyl-phosphate synthase L chain, ATP binding domain; Carbamoyl-phosphate synthetase large chain, oligomerisation domain; MGS-like domain	C>A	0.266	-1.25646	3.8744e-19
289582	MISSENSE	High (mCSM: -1.2995)	MAB_0289	c.1030G>A; p.Ala344Thr	Hypothetical protein	Uncharacterized protein	FAD-NAD(P)-binding	G>A	0.266	-1.25646	3.8744e-19
3111610	SYNONYMOUS	Low	MAB_3062c	c.675C>T; p.Ser225Ser	Hypothetical protein	Uncharacterized protein		C>T	0.266	-1.25646	3.8744e-19
3816733	MISSENSE	Moderate (mCSM: not modelled)	MAB_3759c	c.1477T>G; p.Ser493Ala	Hypothetical protein	Uncharacterized protein	Type VII secretion system ESX-1, transport TM domain B	T>G	0.266	-1.25646	3.8744e-19
3858039	SYNONYMOUS	Low	rpsN.2	c.114C>A; p.Gly38Gly	30s ribosomal protein S14.2	30S ribosomal protein S14	Ribosomal protein S14p/S29e	C>A	0.266	-1.25646	3.8744e-19
3351777	UPSTREAM	Low	MAB_3307c	c.-4556A>G;	Putative zinc-binding oxidoreductase	Putative zinc-binding oxidoreductase	Alcohol dehydrogenase GroES-like domain; Zinc-binding dehydrogenase	T>C	0.232	-1.31407	4.16076e-19
3352840	SYNONYMOUS	Low	MAB_3314	c.1002C>T; p.Ala334Ala	Hypothetical protein	Uncharacterized protein	ABC1 family	C>T	0.232	-1.31407	4.16076e-19
3355758	MISSENSE	High (mCSM: -1.18325)	MAB_3316	c.1118T>C; p.Val373Ala	Probable cytochrome P450	Probable cytochrome P450	Cytochrome P450	T>C	0.232	-1.31407	4.16076e-19
3357019	SYNONYMOUS	Low	MAB_3317c	c.6510C>T; p.Arg2170Arg	Probable peptide synthetase NRP	Probable peptide synthetase NRP	AMP-binding enzyme; AMP-binding enzyme C-terminal domain; Condensation domain; Male sterility protein; Phosphopantetheine attachment site	C>T	0.232	-1.31407	4.16076e-19
3357022	SYNONYMOUS	Low	MAB_3317c	c.6507G>A; p.Gly2169Gly	Probable peptide synthetase NRP	Probable peptide synthetase NRP	AMP-binding enzyme; AMP-binding enzyme C-terminal domain; Condensation domain; Male sterility protein; Phosphopantetheine attachment site	G>A	0.232	-1.31407	4.16076e-19
_______________________________________________________________________________________________________________________________________________________________
_______________________________________________________________________________________________________________________________________________________________
Phenotype: MIC clarithromycin d3 Subspecies: M. abscessus abscessus Number of isolates: 207 Number of variants: 109494 Model: Mixed model
Position	Variant	Estimated effect	Gene	Variant Position	Annotation	Uniprot	Pfam	Major > minor	MAF	Beta	p
2345982	MISSENSE	Moderate (mCSM: -0.03)	MAB_2297	c.28T>C; p.Trp10Arg	23S rRNA (adenine(2058)-N(6))-methyltransferase Erm(41)	Erm(41) (Probable methyltransferase)	Ribosomal RNA adenine dimethylase	T>C	0.213	-1.47183	4.11612e-23
5037873	SYNONYMOUS	Low	MAB_4928c	c.411A>G; p.Pro137Pro	Hypothetical protein	UPF0301 protein MAB_4928c	Uncharacterized ACR, COG1678	A>G	0.237	-1.36528	3.44516e-21
3825055	MISSENSE	Moderate (mCSM: -0.204666667)	MAB_3767c	c.505A>G; p.Lys169Glu	Hypothetical protein	Uncharacterized protein		A>G	0.237	-1.36528	3.44527e-21
3826517	SYNONYMOUS	Low	rplQ	c.486C>G; p.Ala162Ala	50S ribosomal proein L17	50S ribosomal protein L17	Ribosomal protein L17	C>G	0.237	-1.36528	3.44527e-21
3826604	SYNONYMOUS	Low	rplQ	c.399C>G; p.Ser133Ser	50S ribosomal proein L17	50S ribosomal protein L17	Ribosomal protein L17	C>G	0.232	-1.36831	5.99603e-21
874808	SYNONYMOUS	Low	MAB_0879	c.280C>T; p.Leu94Leu	Putative HTH-type transcriptional regulator MarR	Putative HTH-type transcriptional regulator MarR	MarR family	C>T	0.256	-1.30654	2.38614e-20
2472022	SYNONYMOUS	Low	MAB_2412c	c.1044C>T; p.Leu348Leu	Probable IMP dehydrogenase family protein	Probable IMP dehydrogenase family protein	CBS domain; IMP dehydrogenase / GMP reductase domain	C>T	0.237	-1.33854	3.02468e-20
3357402	MISSENSE	Moderate (mCSM: not modelled)	MAB_3317c	c.6127C>T; p.His2043Tyr	Probable peptide synthetase NRP	Probable peptide synthetase NRP	AMP-binding enzyme; AMP-binding enzyme C-terminal domain; Condensation domain; Male sterility protein; Phosphopantetheine attachment site	C>T	0.237	-1.33854	3.02468e-20
3358287	MISSENSE	Moderate (mCSM: not modelled)	MAB_3317c	c.5242G>C; p.Val1748Leu	Probable peptide synthetase NRP	Probable peptide synthetase NRP	AMP-binding enzyme; AMP-binding enzyme C-terminal domain; Condensation domain; Male sterility protein; Phosphopantetheine attachment site	G>C	0.237	-1.33854	3.02468e-20
2348554	UPSTREAM	Low	MAB_2295c	c.-4333T>C;	Hypothetical protein	Uncharacterized protein	PrsW family intramembrane metalloprotease	A>G	0.237	-1.33854	3.02469e-20
2354171	SYNONYMOUS	Low	MAB_2303	c.864C>T; p.Ile288Ile	Putative membrane protein, MmpL	Putative membrane protein, MmpL	MMPL family	C>T	0.237	-1.33854	3.02469e-20
2354606	SYNONYMOUS	Low	MAB_2303	c.1299C>T; p.Ile433Ile	Putative membrane protein, MmpL	Putative membrane protein, MmpL	MMPL family	C>T	0.237	-1.33854	3.02469e-20
879565	MISSENSE	Moderate (mCSM: not modelled)	MAB_0886c	c.227T>C; p.Val76Ala	Hypothetical protein	Uncharacterized protein	Domain of unknown function (DUF202)	T>C	0.251	-1.30732	4.37255e-20
879645	SYNONYMOUS	Low	MAB_0886c	c.147G>C; p.Ala49Ala	Hypothetical protein	Uncharacterized protein	Domain of unknown function (DUF202)	G>C	0.251	-1.30732	4.37255e-20
2342115	MISSENSE	High (mCSM: -1.0055)	MAB_2294c	c.853G>A; p.Ala285Thr	Probable monooxygenase	Probable monooxygenase	Pyridine nucleotide-disulphide oxidoreductase	G>A	0.232	-1.34119	5.22888e-20
2351974	SYNONYMOUS	Low	MAB_2301	c.2859G>A; p.Thr953Thr	Putative membrane protein, mmpL	Putative membrane protein, mmpL	MMPL family	G>A	0.232	-1.34119	5.22888e-20
3840739	SYNONYMOUS	Low	MAB_3785c	c.762G>A; p.Ser254Ser	Probable conserved lipoprotein LppF	Probable conserved lipoprotein LppF		G>A	0.246	-1.30844	7.88114e-20
875159	SYNONYMOUS	Low	MAB_0880	c.165G>A; p.Val55Val	Hypothetical protein	Uncharacterized protein	Transmembrane secretion effector	G>A	0.246	-1.30844	7.88133e-20
3844803	MISSENSE	Moderate (mCSM: not modelled)	MAB_3789c	c.1612T>G; p.Ser538Ala	Possible protease IV SppA (endopeptidase IV)	Possible protease IV SppA (Endopeptidase IV)	Peptidase family S49	T>G	0.246	-1.30844	7.88134e-20
258383	SYNONYMOUS	Low	MAB_0255	c.999C>T; p.Thr333Thr	Putative acyl-CoA dehydrogenase	Putative acyl-CoA dehydrogenase	Acyl-CoA dehydrogenase, C-terminal domain; Acyl-CoA dehydrogenase, N-terminal domain; Acyl-CoA dehydrogenase, middle domain	C>T	0.266	-1.25646	3.89887e-19
1996312	SYNONYMOUS	Low	MAB_1999	c.615C>T; p.Pro205Pro	Hypothetical protein	Uncharacterized protein		C>T	0.266	-1.25647	3.89889e-19
1998132	SYNONYMOUS	Low	MAB_2000	c.1467G>A; p.Pro489Pro	Probable penicillin-binding membrane protein PbpB	Probable penicillin-binding membrane protein PbpB	Penicillin binding protein transpeptidase domain; Penicillin-binding Protein dimerisation domain	G>A	0.266	-1.25647	3.89889e-19
1998156	SYNONYMOUS	Low	MAB_2000	c.1491G>A; p.Ala497Ala	Probable penicillin-binding membrane protein PbpB	Probable penicillin-binding membrane protein PbpB	Penicillin binding protein transpeptidase domain; Penicillin-binding Protein dimerisation domain	G>A	0.266	-1.25647	3.89889e-19
1998165	SYNONYMOUS	Low	MAB_2000	c.1500G>C; p.Gly500Gly	Probable penicillin-binding membrane protein PbpB	Probable penicillin-binding membrane protein PbpB	Penicillin binding protein transpeptidase domain; Penicillin-binding Protein dimerisation domain	G>C	0.266	-1.25647	3.89889e-19
2006219	MISSENSE	Moderate (mCSM: -0.6695)	MAB_2006	c.290G>A; p.Gly97Asp	UDP-N-acetylglucosamine--N-acetylmuramyl-(pentapeptide) pyrophosphoryl-undecaprenol N-acetylglucosamine transferase MurG	UDP-N-acetylglucosamine--N-acetylmuramyl-(pentapeptide) pyrophosphoryl-undecaprenol N-acetylglucosamine transferase	Glycosyltransferase family 28 C-terminal domain; Glycosyltransferase family 28 N-terminal domain	G>A	0.266	-1.25647	3.89889e-19
2006225	MISSENSE	Moderate (mCSM: 0.201666667)	MAB_2006	c.296A>G; p.Gln99Arg	UDP-N-acetylglucosamine--N-acetylmuramyl-(pentapeptide) pyrophosphoryl-undecaprenol N-acetylglucosamine transferase MurG	UDP-N-acetylglucosamine--N-acetylmuramyl-(pentapeptide) pyrophosphoryl-undecaprenol N-acetylglucosamine transferase	Glycosyltransferase family 28 C-terminal domain; Glycosyltransferase family 28 N-terminal domain	A>G	0.266	-1.25647	3.89889e-19
2006253	SYNONYMOUS	Low	MAB_2006	c.324C>A; p.Gly108Gly	UDP-N-acetylglucosamine--N-acetylmuramyl-(pentapeptide) pyrophosphoryl-undecaprenol N-acetylglucosamine transferase MurG	UDP-N-acetylglucosamine--N-acetylmuramyl-(pentapeptide) pyrophosphoryl-undecaprenol N-acetylglucosamine transferase	Glycosyltransferase family 28 C-terminal domain; Glycosyltransferase family 28 N-terminal domain	C>A	0.266	-1.25647	3.89889e-19
2006268	SYNONYMOUS	Low	MAB_2006	c.339C>T; p.Pro113Pro	UDP-N-acetylglucosamine--N-acetylmuramyl-(pentapeptide) pyrophosphoryl-undecaprenol N-acetylglucosamine transferase MurG	UDP-N-acetylglucosamine--N-acetylmuramyl-(pentapeptide) pyrophosphoryl-undecaprenol N-acetylglucosamine transferase	Glycosyltransferase family 28 C-terminal domain; Glycosyltransferase family 28 N-terminal domain	C>T	0.266	-1.25647	3.89889e-19
2008148	SYNONYMOUS	Low	MAB_2007	c.1074G>A; p.Thr358Thr	UDP-N-acetylmuramate--L-alanine ligase MurC	UDP-N-acetylmuramate--L-alanine ligase	Mur ligase family, catalytic domain; Mur ligase family, glutamate ligase domain; Mur ligase middle domain	G>A	0.266	-1.25647	3.89889e-19
2009116	SYNONYMOUS	Low	MAB_2008	c.573C>T; p.Val191Val	Putative cell division protein FtsQ	Cell division protein FtsQ	Cell division protein FtsQ; POTRA domain, FtsQ-type	C>T	0.266	-1.25647	3.89889e-19
2009907	SYNONYMOUS	Low	MAB_2009	c.162C>A; p.Val54Val	Putative cell division protein FtsZ	Cell division protein FtsZ	FtsZ family, C-terminal domain; Tubulin/FtsZ family, GTPase domain	C>A	0.266	-1.25647	3.89889e-19
2010258	SYNONYMOUS	Low	MAB_2009	c.513C>T; p.Asp171Asp	Putative cell division protein FtsZ	Cell division protein FtsZ	FtsZ family, C-terminal domain; Tubulin/FtsZ family, GTPase domain	C>T	0.266	-1.25647	3.89889e-19
2014408	MISSENSE	High (mCSM: -0.966)	MAB_2015c	c.316A>G; p.Thr106Ala	Hypothetical protein	Uncharacterized protein	Activator of Hsp90 ATPase homolog 1-like protein	A>G	0.266	-1.25647	3.89889e-19
2473788	MISSENSE	Moderate (mCSM: -0.130666667)	MAB_2413c	c.758A>C; p.Lys253Thr	6-phosphogluconate dehydrogenase	6-phosphogluconate dehydrogenase, decarboxylating	6-phosphogluconate dehydrogenase, C-terminal domain; NAD binding domain of 6-phosphogluconate dehydrogenase	A>C	0.266	-1.25647	3.89889e-19
2812450	SYNONYMOUS	Low	MAB_2763	c.678C>G; p.Ala226Ala	6-phosphogluconolactonase	Probable 6-phosphogluconolactonase	Glucosamine-6-phosphate isomerases/6-phosphogluconolactonase	C>G	0.266	-1.25647	3.89889e-19
2873251	SYNONYMOUS	Low	MAB_2823c	c.315A>G; p.Pro105Pro	Probable guanylate kinase	Guanylate kinase	Guanylate kinase	A>G	0.266	-1.25647	3.89889e-19
2876471	SYNONYMOUS	Low	MAB_2826c	c.171C>T; p.Val57Val	Orotidine 5'-phosphate decarboxylase PyrF	Orotidine 5'-phosphate decarboxylase	Orotidine 5'-phosphate decarboxylase / HUMPS family	C>T	0.266	-1.25647	3.89889e-19
2878263	SYNONYMOUS	Low	MAB_2827c	c.1770A>G; p.Val590Val	Carbamoyl-phosphate synthase large chain (CarB)	Carbamoyl-phosphate synthase large chain	Carbamoyl-phosphate synthase L chain, ATP binding domain; Carbamoyl-phosphate synthetase large chain, oligomerisation domain; MGS-like domain	A>G	0.266	-1.25647	3.89889e-19
2879673	SYNONYMOUS	Low	MAB_2827c	c.360C>A; p.Leu120Leu	Carbamoyl-phosphate synthase large chain (CarB)	Carbamoyl-phosphate synthase large chain	Carbamoyl-phosphate synthase L chain, ATP binding domain; Carbamoyl-phosphate synthetase large chain, oligomerisation domain; MGS-like domain	C>A	0.266	-1.25647	3.89889e-19
3111610	SYNONYMOUS	Low	MAB_3062c	c.675C>T; p.Ser225Ser	Hypothetical protein	Uncharacterized protein		C>T	0.266	-1.25647	3.89889e-19
1945763	MISSENSE	Moderate (mCSM: 0.07)	MAB_1948c	c.1502A>C; p.Asn501Thr	Probable cytosol aminopeptidase (leucyl aminopeptidase?)	Probable cytosol aminopeptidase	Cytosol aminopeptidase family, N-terminal domain; Cytosol aminopeptidase family, catalytic domain	A>C	0.266	-1.25646	3.89891e-19
1947644	SYNONYMOUS	Low	MAB_1949	c.297C>T; p.Asp99Asp	Probable aminomethyltransferase/Glycine cleavage system T protein	Aminomethyltransferase	Aminomethyltransferase folate-binding domain; Glycine cleavage T-protein C-terminal barrel domain	C>T	0.266	-1.25646	3.89891e-19
3858039	SYNONYMOUS	Low	rpsN.2	c.114C>A; p.Gly38Gly	30s ribosomal protein S14.2	30S ribosomal protein S14	Ribosomal protein S14p/S29e	C>A	0.266	-1.25646	3.89895e-19
289582	MISSENSE	High (mCSM: -1.2995)	MAB_0289	c.1030G>A; p.Ala344Thr	Hypothetical protein	Uncharacterized protein	FAD-NAD(P)-binding	G>A	0.266	-1.25646	3.89895e-19
3816733	MISSENSE	Moderate (mCSM: not modelled)	MAB_3759c	c.1477T>G; p.Ser493Ala	Hypothetical protein	Uncharacterized protein	Type VII secretion system ESX-1, transport TM domain B	T>G	0.266	-1.25646	3.89896e-19
3851278	UPSTREAM	Low	MAB_3789c	c.-4864T>C;	Possible protease IV SppA (endopeptidase IV)	Possible protease IV SppA (Endopeptidase IV)	Peptidase family S49	A>G	0.232	-1.31406	4.18695e-19
3351777	UPSTREAM	Low	MAB_3307c	c.-4556A>G;	Putative zinc-binding oxidoreductase	Putative zinc-binding oxidoreductase	Alcohol dehydrogenase GroES-like domain; Zinc-binding dehydrogenase	T>C	0.232	-1.31407	4.18707e-19
3352840	SYNONYMOUS	Low	MAB_3314	c.1002C>T; p.Ala334Ala	Hypothetical protein	Uncharacterized protein	ABC1 family	C>T	0.232	-1.31407	4.18707e-19
3355758	MISSENSE	High (mCSM: -1.18325)	MAB_3316	c.1118T>C; p.Val373Ala	Probable cytochrome P450	Probable cytochrome P450	Cytochrome P450	T>C	0.232	-1.31407	4.18707e-19
3357019	SYNONYMOUS	Low	MAB_3317c	c.6510C>T; p.Arg2170Arg	Probable peptide synthetase NRP	Probable peptide synthetase NRP	AMP-binding enzyme; AMP-binding enzyme C-terminal domain; Condensation domain; Male sterility protein; Phosphopantetheine attachment site	C>T	0.232	-1.31407	4.18707e-19
_______________________________________________________________________________________________________________________________________________________________
_______________________________________________________________________________________________________________________________________________________________
Phenotype: MIC clarithromycin d5 Subspecies: M. abscessus all subspecies Number of isolates: 294 Number of variants: 266508 Model: Linear model
Position	Variant	Estimated effect	Gene	Variant Position	Annotation	Uniprot	Pfam	Major > minor	MAF	Beta	p
4912581	MISSENSE	High (mCSM: -1.41425)	MAB_4806c	c.1306A>G; p.Ile436Val	Hypothetical protein	Uncharacterized protein	LysM domain; Putative esterase	A>G	0.367	-2.27957	2.6428e-34
350243	MISSENSE	High (mCSM: -2.402)	MAB_0352	c.559T>C; p.Phe187Leu	Hypothetical protein	Uncharacterized protein	PknH-like extracellular domain	T>C	0.282	-2.43476	4.50007e-34
4912627	SYNONYMOUS	Low	MAB_4806c	c.1260C>T; p.Gly420Gly	Hypothetical protein	Uncharacterized protein	LysM domain; Putative esterase	C>T	0.422	-2.18264	1.04337e-32
4913711	MISSENSE	High (mCSM: -0.869)	MAB_4806c	c.176T>C; p.Val59Ala	Hypothetical protein	Uncharacterized protein	LysM domain; Putative esterase	T>C	0.415	-2.17556	2.86008e-32
2354606	SYNONYMOUS	Low	MAB_2303	c.1299C>T; p.Ile433Ile	Putative membrane protein, MmpL	Putative membrane protein, MmpL	MMPL family	C>T	0.384	-2.20359	2.86797e-32
4912609	SYNONYMOUS	Low	MAB_4806c	c.1278T>C; p.Pro426Pro	Hypothetical protein	Uncharacterized protein	LysM domain; Putative esterase	T>C	0.408	-2.15517	2.3608e-31
4915126	MISSENSE	High (mCSM: -1.1155)	MAB_4807	c.772G>A; p.Gly258Ser	Bacteriophage protein	Bacteriophage protein	N-acetylmuramoyl-L-alanine amidase; Putative peptidoglycan binding domain	G>A	0.429	-2.10714	3.38807e-30
2349721	SYNONYMOUS	Low	MAB_2301	c.606T>C; p.Asp202Asp	Putative membrane protein, mmpL	Putative membrane protein, mmpL	MMPL family	T>C	0.388	-2.12632	9.81835e-30
2359125	SYNONYMOUS	Low	MAB_2308	c.102T>C; p.Tyr34Tyr	UvrABC system protein B (UvrB protein) excinuclease	UvrABC system protein B (Protein UvrB) (Excinuclease ABC subunit B)	Helicase conserved C-terminal domain; Type III restriction enzyme, res subunit; Ultra-violet resistance protein B; UvrB interaction domain; UvrB/uvrC motif	T>C	0.374	-2.12036	4.61667e-29
4855490	SYNONYMOUS	Low	MAB_4743c	c.744A>G; p.Leu248Leu	Putative dehydrogenase/reductase	Putative dehydrogenase/reductase	Pyridine nucleotide-disulphide oxidoreductase	A>G	0.306	-2.22255	6.00499e-29
3315212	SYNONYMOUS	Low	MAB_3277c	c.210G>A; p.Glu70Glu	Hypothetical protein	Uncharacterized protein	Protein of unknown function (DUF1524)	G>A	0.405	-2.07462	1.49898e-28
3315288	MISSENSE	Moderate (mCSM: not modelled)	MAB_3277c	c.134C>T; p.Ala45Val	Hypothetical protein	Uncharacterized protein	Protein of unknown function (DUF1524)	C>T	0.405	-2.07462	1.49898e-28
3315491	MISSENSE	Moderate (mCSM: 0.161)	MAB_3278c	c.2168A>G; p.Gln723Arg	ATP-dependent DNA helicase RecG	ATP-dependent DNA helicase RecG	DEAD/DEAH box helicase; Helicase conserved C-terminal domain	A>G	0.405	-2.07462	1.49898e-28
3827545	SYNONYMOUS	Low	MAB_3770c	c.612A>G; p.Pro204Pro	DNA-directed RNA polymerase alpha chain RpoA	DNA-directed RNA polymerase subunit alpha (RNAP subunit alpha)	Bacterial RNA polymerase, alpha chain C terminal domain; RNA polymerase Rpb3/Rpb11 dimerisation domain; RNA polymerase Rpb3/RpoA insert domain	A>G	0.378	-2.09984	1.58573e-28
4915149	SYNONYMOUS	Low	MAB_4807	c.795C>A; p.Val265Val	Bacteriophage protein	Bacteriophage protein	N-acetylmuramoyl-L-alanine amidase; Putative peptidoglycan binding domain	C>A	0.422	-2.05712	2.1628e-28
4911250-4911280	LARGE DELETION	High	MAB_4804	del.113-143	Hypothetical protein	Uncharacterized protein			0.446	-2.04131	2.63002e-28
4911270-4911290	LARGE DELETION	High	MAB_4804	del.133-153	Hypothetical protein	Uncharacterized protein			0.446	-2.04131	2.63002e-28
2853944	SYNONYMOUS	Low	MAB_2805c	c.114A>T; p.Ile38Ile	Hypothetical protein	Uncharacterized protein		A>T	0.408	-2.02845	3.54027e-27
3315182	SYNONYMOUS	Low	MAB_3277c	c.240T>C; p.Asp80Asp	Hypothetical protein	Uncharacterized protein	Protein of unknown function (DUF1524)	T>C	0.418	-2.01826	4.32411e-27
2878959	SYNONYMOUS	Low	MAB_2827c	c.1074T>C; p.Tyr358Tyr	Carbamoyl-phosphate synthase large chain (CarB)	Carbamoyl-phosphate synthase large chain	Carbamoyl-phosphate synthase L chain, ATP binding domain; Carbamoyl-phosphate synthetase large chain, oligomerisation domain; MGS-like domain	T>C	0.422	-2.01527	4.55564e-27
3315326	SYNONYMOUS	Low	MAB_3277c	c.96T>C; p.Ala32Ala	Hypothetical protein	Uncharacterized protein	Protein of unknown function (DUF1524)	T>C	0.425	-2.0125	4.76546e-27
4912597	SYNONYMOUS	Low	MAB_4806c	c.1290A>G; p.Val430Val	Hypothetical protein	Uncharacterized protein	LysM domain; Putative esterase	A>G	0.364	-2.06657	5.21166e-27
1571781	SYNONYMOUS	Low	MAB_1549c	c.2178C>T; p.Asn726Asn	Putative RNA binding protein, contains S1 domain	Putative RNA binding protein, contains S1 domain	HHH domain; Helix-hairpin-helix motif; S1 RNA binding domain; Tex protein YqgF-like domain; Tex-like protein N-terminal domain	C>T	0.323	-2.12029	7.68323e-27
2348452	UPSTREAM	Low	MAB_2295c	c.-4231A>G;	Hypothetical protein	Uncharacterized protein	PrsW family intramembrane metalloprotease	T>C	0.422	-2.00133	1.22427e-26
4438470-4438520	LARGE DELETION	High	MAB_4355	del.128-178	Hypothetical fumarylacetoacetate (FAA) hydrolase family	Hypothetical fumarylacetoacetate (FAA) hydrolase family	Fumarylacetoacetate (FAA) hydrolase family		0.439	-1.97576	3.74043e-26
101003	SYNONYMOUS	Low	MAB_0099	c.1458G>A; p.Gln486Gln	Probable monooxygenase	Probable monooxygenase	Pyridine nucleotide-disulphide oxidoreductase	G>A	0.401	-1.99384	5.78709e-26
4915164	SYNONYMOUS	Low	MAB_4807	c.810C>T; p.Ala270Ala	Bacteriophage protein	Bacteriophage protein	N-acetylmuramoyl-L-alanine amidase; Putative peptidoglycan binding domain	C>T	0.418	-1.97632	8.10925e-26
4791080	SYNONYMOUS	Low	MAB_4691c	c.8160A>G; p.Leu2720Leu	Probable non-ribosomal peptide synthetase PstA	Probable non-ribosomal peptide synthetase PstA	Condensation domain	A>G	0.391	-1.99262	1.14453e-25
2519156	SYNONYMOUS	Low	MAB_2465c	c.178C>T; p.Leu60Leu	Putative enoyl-coa hydratase/isomerase family	Putative enoyl-coa hydratase/isomerase family	Enoyl-CoA hydratase/isomerase	C>T	0.408	-1.97213	1.761e-25
3127131	MISSENSE	Moderate (mCSM: -0.306)	MAB_3081	c.422A>G; p.Gln141Arg	Short-chain dehydrogenase/reductase	Short-chain dehydrogenase/reductase	Enoyl-(Acyl carrier protein) reductase	A>G	0.422	-1.95949	2.19622e-25
870687	SYNONYMOUS	Low	MAB_0874c	c.486G>C; p.Ala162Ala	Hypothetical protein	Uncharacterized protein	Protein of unknown function (DUF2771)	G>C	0.361	-2.01435	2.34192e-25
4878378	SYNONYMOUS	Low	MAB_4767	c.210A>G; p.Gln70Gln	Hypothetical protein	Uncharacterized protein	PepSY-associated TM region	A>G	0.442	-1.94643	2.51452e-25
3323664	SYNONYMOUS	Low	MAB_3285	c.168T>C; p.Pro56Pro	Hypothetical protein	Uncharacterized protein	Protein of unknown function (DUF3515)	T>C	0.32	-2.06787	3.43706e-25
83950	SYNONYMOUS	Low	MAB_0087c	c.705T>G; p.Gly235Gly	Probable alkaline phosphatase	Probable alkaline phosphatase	Alkaline phosphatase	T>G	0.245	-2.24099	3.78534e-25
263154	SYNONYMOUS	Low	MAB_0261	c.102T>C; p.Asn34Asn	Probable amino acid ABC transporter, substrate binding	Probable amino acid ABC transporter, substrate binding	Substrate binding domain of ABC-type glycine betaine transport system	T>C	0.408	-1.95805	4.52711e-25
2842340	SYNONYMOUS	Low	MAB_2792c	c.387C>T; p.Phe129Phe	Probable aldehyde dehydrogenase	Probable aldehyde dehydrogenase	Aldehyde dehydrogenase family	C>T	0.408	-1.95805	4.52711e-25
870228	MISSENSE	Moderate (mCSM: not modelled)	MAB_0873	c.312A>C; p.Glu104Asp	Hypothetical protein	Uncharacterized protein	DNA alkylation repair enzyme	A>C	0.381	-1.97871	5.51968e-25
4913704	SYNONYMOUS	Low	MAB_4806c	c.183G>A; p.Gly61Gly	Hypothetical protein	Uncharacterized protein	LysM domain; Putative esterase	G>A	0.48	-1.91267	1.13542e-24
1571794	MISSENSE	High (mCSM: -1.35575)	MAB_1549c	c.2165C>G; p.Thr722Ser	Putative RNA binding protein, contains S1 domain	Putative RNA binding protein, contains S1 domain	HHH domain; Helix-hairpin-helix motif; S1 RNA binding domain; Tex protein YqgF-like domain; Tex-like protein N-terminal domain	C>G	0.357	-1.99153	1.34693e-24
3323634	SYNONYMOUS	Low	MAB_3285	c.138A>G; p.Ala46Ala	Hypothetical protein	Uncharacterized protein	Protein of unknown function (DUF3515)	A>G	0.327	-2.03314	1.50413e-24
4754057	SYNONYMOUS	Low	MAB_4673c	c.57T>C; p.Ile19Ile	Putative aminotransferase/cysteine desulfhydrase	Putative aminotransferase/cysteine desulfhydrase	Aminotransferase class-V	T>C	0.452	-1.91501	1.56133e-24
4910500-4910520	LARGE DELETION	High	MAB_4802	del.544-564	Hypothetical protein	Uncharacterized protein	Protein of unknown function (DUF1275)		0.446	-1.91739	1.59314e-24
4910520-4910540	LARGE DELETION	High	MAB_4802	del.564-584	Hypothetical protein	Uncharacterized protein	Protein of unknown function (DUF1275)		0.446	-1.91739	1.59314e-24
16645	UPSTREAM	Low	MAB_0010c	c.-4946A>G;	Hypothetical protein	Uncharacterized protein		T>C	0.388	-1.95439	1.75956e-24
4915171	SYNONYMOUS	Low	MAB_4807	c.817C>T; p.Leu273Leu	Bacteriophage protein	Bacteriophage protein	N-acetylmuramoyl-L-alanine amidase; Putative peptidoglycan binding domain	C>T	0.405	-1.93345	2.69849e-24
3292268	MISSENSE	Moderate (mCSM: 0.03)	MAB_3253c	c.334A>G; p.Asn112Asp	Potassium-transporting ATPase B chain	Potassium-transporting ATPase ATP-binding subunit	E1-E2 ATPase; haloacid dehalogenase-like hydrolase	A>G	0.374	-1.96057	2.80656e-24
4914918	SYNONYMOUS	Low	MAB_4807	c.564C>T; p.Ile188Ile	Bacteriophage protein	Bacteriophage protein	N-acetylmuramoyl-L-alanine amidase; Putative peptidoglycan binding domain	C>T	0.456	-1.90037	3.78095e-24
129027	SYNONYMOUS	Low	MAB_0131c	c.384A>G; p.Leu128Leu	Hypothetical protein	Uncharacterized protein	Protein of unknown function (DUF2470)	A>G	0.452	-1.90128	3.85485e-24
4888178	UPSTREAM	Low	MAB_4770c	c.-4980T>C;	Hypothetical protein	Uncharacterized protein		A>G	0.486	-1.88663	5.97834e-24
1571799	SYNONYMOUS	Low	MAB_1549c	c.2160C>G; p.Gly720Gly	Putative RNA binding protein, contains S1 domain	Putative RNA binding protein, contains S1 domain	HHH domain; Helix-hairpin-helix motif; S1 RNA binding domain; Tex protein YqgF-like domain; Tex-like protein N-terminal domain	C>G	0.371	-1.9517	6.20505e-24
_______________________________________________________________________________________________________________________________________________________________
_______________________________________________________________________________________________________________________________________________________________
Phenotype: MIC clarithromycin d5 Subspecies: M. abscessus all subspecies Number of isolates: 294 Number of variants: 266508 Model: Mixed model
Position	Variant	Estimated effect	Gene	Variant Position	Annotation	Uniprot	Pfam	Major > minor	MAF	Beta	p
1466477	NON-CODING RNA	Low	rrl	n.2270A>C;	23S ribosomal RNA			A>C	0.054	4.60753	1.92477e-32
1080447	MISSENSE	High (mCSM: -1.0505)	MAB_1068c	c.76T>G; p.Leu26Val	Hypothetical protein	Uncharacterized protein	Domain of unknown function (DUF1707)	T>G	0.044	4.66304	1.02987e-21
116227	UPSTREAM	Low	MAB_0110c	c.-4816G>C;	Hypothetical protein	Conserved hypothetical membrane protein	Domain of unkown function (DUF1775)	C>G	0.044	4.66304	1.02987e-21
1658520	FRAMESHIFT	High	MAB_1628c	c.225delC; p.Gly76fs	Hypothetical protein	Uncharacterized protein	FAD binding domain	CG>C	0.044	4.66304	1.02987e-21
1879530	MISSENSE	Moderate (mCSM: -0.5675)	MAB_1881c	c.607G>C; p.Ala203Pro	Putative transcriptional regulator, TetR family	Putative transcriptional regulator, TetR family	Bacterial regulatory proteins, tetR family	G>C	0.044	4.66304	1.02987e-21
2502223	MISSENSE	High (mCSM: -1.863666667)	MAB_2445	c.241C>T; p.Pro81Ser	Putative transcriptional regulator, AraC family	Putative transcriptional regulator, AraC family	DJ-1/; Helix-turn-helix domain	C>T	0.044	4.66304	1.02987e-21
4248798	FRAMESHIFT	High	MAB_4182	c.1382dupG; p.Gly462fs	adenylyl-sulfate kinase	Adenylyl-sulfate kinase	Adenylylsulphate kinase; Elongation factor Tu GTP binding domain	A>AG	0.044	4.66304	1.02987e-21
874866	MISSENSE	Moderate (mCSM: not modelled)	MAB_0879	c.338T>C; p.Leu113Pro	Putative HTH-type transcriptional regulator MarR	Putative HTH-type transcriptional regulator MarR	MarR family	T>C	0.044	4.66304	1.02987e-21
105450-105470	LARGE DELETION	High	MAB_0104	del.88-108	Probable enoyl-CoA hydratase/isomerase	Probable enoyl-CoA hydratase/isomerase	Enoyl-CoA hydratase/isomerase		0.177	-4.20487	1.04526e-21
1463772	NON-CODING RNA	Low	rrs	n.1375A>G;	16S ribosomal RNA			A>G	0.051	3.76875	4.01201e-20
105460-105500	LARGE DELETION	High	MAB_0104	del.98-138	Probable enoyl-CoA hydratase/isomerase	Probable enoyl-CoA hydratase/isomerase	Enoyl-CoA hydratase/isomerase		0.173	-4.0075	1.11049e-18
2977432	FRAMESHIFT	High	MAB_2924c	c.933dupG; p.Leu312fs	Hypothetical protein	Uncharacterized protein	XdhC Rossmann domain; XdhC and CoxI family	G>GC	0.041	4.16645	1.09008e-17
4888161	MISSENSE	Moderate (mCSM: -0.299)	MAB_4776c	c.16C>G; p.Gln6Glu	Putative transcriptional regulator, TetR family	Putative transcriptional regulator, TetR family	Bacterial regulatory proteins, tetR family; Tetracyclin repressor-like, C-terminal domain	C>G	0.065	-2.85448	4.26945e-14
772723	MISSENSE	Moderate (mCSM: not modelled)	MAB_0774c	c.131C>T; p.Ser44Phe	Hypothetical protein	Uncharacterized protein		C>T	0.054	2.99643	1.51116e-13
772716	SYNONYMOUS	Low	MAB_0774c	c.138C>T; p.Gly46Gly	Hypothetical protein	Uncharacterized protein		C>T	0.065	2.73617	3.39812e-13
3677390	SYNONYMOUS	Low	MAB_3628c	c.510T>C; p.Phe170Phe	Possible fatty-acid-CoA ligase FadD	Possible fatty-acid-CoA ligase FadD	AMP-binding enzyme; AMP-binding enzyme C-terminal domain	T>C	0.259	-3.40886	4.8847e-13
3688863	SYNONYMOUS	Low	MAB_3639	c.951A>C; p.Arg317Arg	Putative luciferase-like protein	Putative luciferase-like protein	Luciferase-like monooxygenase	A>C	0.173	-2.79377	2.66565e-12
2102885	SYNONYMOUS	Low	MAB_2101	c.1587G>A; p.Arg529Arg	Probable recombinase	Probable recombinase	Recombinase; Resolvase, N terminal domain	G>A	0.085	2.96368	3.30914e-12
[truncated: 4,214 more rows]
