# Supplementary material for: Mycobacterium abscessus pathogenesis identified by phenogenomic analyses
Source: Nat Microbiol. 2022 Aug 25;7(9):1431–41. doi: 10.1038/s41564-022-01204-x (PMC9418003; doi:10.1038/s41564-022-01204-x)
Supplement: Supplementary file 4 — 1000 strongest gene–gene couplings. [file 41564_2022_1204_MOESM4_ESM.xlsx]

## Sheet: Supplementary Data 2
Gene1	Annotation_gene1	Uniprot_gene1	Pfam_gene1	Gene2	Annotation_gene2	Uniprot_gene2	Pfam_gene2	Coupling counts	Coupling strength
MAB_3401	Putative monooxygenase	Putative monooxygenase	Luciferase-like monooxygenase	MAB_3402	Hypothetical protein	Uncharacterized protein	Luciferase-like monooxygenase	8597	0.161716
MAB_3567c	Putative carboxymuconolactone decarboxylase	Putative carboxymuconolactone decarboxylase	Carboxymuconolactone decarboxylase family	MAB_3569c	Hypothetical protein	Uncharacterized protein	Carboxymuconolactone decarboxylase family	4125	0.119144
MAB_2122	Putative peptide synthetase MbtE	Putative peptide synthetase MbtE	AMP-binding enzyme; AMP-binding enzyme C-terminal domain; Condensation domain; Phosphopantetheine attachment site	MAB_2123	Putative peptide synthetase MbtF	Putative peptide synthetase MbtF	AMP-binding enzyme; AMP-binding enzyme C-terminal domain; Condensation domain; Phosphopantetheine attachment site	3633	0.102979
MAB_4618	Probable carboxyvinyl-carboxyphosphonate phosphorylmutase; possible methylisocitrate lyase (PrpB)	2-methylisocitrate lyase (2-MIC) (MICL)	Phosphoenolpyruvate phosphomutase	MAB_4623c	5-methyltetrahydropteroyltriglutamate--homocysteine S-methyltransferase	5-methyltetrahydropteroyltriglutamate--homocysteine methyltransferase	Phosphoenolpyruvate phosphomutase	3504	0.111496
MAB_3568c	Putative thioesterase	Putative thioesterase	Thioesterase domain	MAB_3569c	Hypothetical protein	Uncharacterized protein	Thioesterase domain	3442	0.175338
MAB_2467	Ubiquinol-cytochrome c reductase cytochrome b subunit	Ubiquinol-cytochrome c reductase cytochrome b subunit	Cytochrome b(N-terminal)/b6/petB	MAB_2470c	Catalase/peroxidase (KatG)	Catalase-peroxidase (CP)	Cytochrome b(N-terminal)/b6/petB	2756	0.108917
MAB_4618	Probable carboxyvinyl-carboxyphosphonate phosphorylmutase; possible methylisocitrate lyase (PrpB)	2-methylisocitrate lyase (2-MIC) (MICL)	Phosphoenolpyruvate phosphomutase	MAB_4619	Probable citrate synthase	Citrate synthase	Phosphoenolpyruvate phosphomutase	2737	0.116444
MAB_4618	Probable carboxyvinyl-carboxyphosphonate phosphorylmutase; possible methylisocitrate lyase (PrpB)	2-methylisocitrate lyase (2-MIC) (MICL)	Phosphoenolpyruvate phosphomutase	MAB_4622c	Hypothetical protein	Uncharacterized protein	Phosphoenolpyruvate phosphomutase	2465	0.113696
MAB_4619	Probable citrate synthase	Citrate synthase	Citrate synthase, C-terminal domain	MAB_4623c	5-methyltetrahydropteroyltriglutamate--homocysteine S-methyltransferase	5-methyltetrahydropteroyltriglutamate--homocysteine methyltransferase	Citrate synthase, C-terminal domain	2307	0.110605
MAB_4622c	Hypothetical protein	Uncharacterized protein		MAB_4623c	5-methyltetrahydropteroyltriglutamate--homocysteine S-methyltransferase	5-methyltetrahydropteroyltriglutamate--homocysteine methyltransferase		2167	0.111995
MAB_2967c	Hypothetical protein	Uncharacterized protein	Predicted metal-dependent hydrolase	MAB_2973c	Putative methyltransferase	Putative methyltransferase	Predicted metal-dependent hydrolase	1925	0.115521
MAB_1010c	Putative MCE family protein	Putative MCE family protein	Cholesterol uptake porter CUP1 of Mce4, putative; MlaD protein	MAB_1011c	Putative YrbE family protein	Putative YrbE family protein	Cholesterol uptake porter CUP1 of Mce4, putative; MlaD protein	1844	0.109744
MAB_0471	Hypothetical protein	Conserved hypothetical transmembrane protein	Type II secretion system (T2SS), protein F	MAB_0472	Hypothetical protein	Conserved hypothetical membrane protein	Type II secretion system (T2SS), protein F	1758	0.105693
MAB_2464	Hypothetical protein	Uncharacterized protein		MAB_2470c	Catalase/peroxidase (KatG)	Catalase-peroxidase (CP)		1648	0.11058
MAB_2460	Hypothetical protein	Uncharacterized protein		MAB_2470c	Catalase/peroxidase (KatG)	Catalase-peroxidase (CP)		1631	0.110603
MAB_4619	Probable citrate synthase	Citrate synthase	Citrate synthase, C-terminal domain	MAB_4622c	Hypothetical protein	Uncharacterized protein	Citrate synthase, C-terminal domain	1619	0.114317
MAB_0628	Hypothetical protein	Uncharacterized protein	AAA domain	MAB_0630	Hypothetical protein	Uncharacterized protein	AAA domain	1594	0.0958743
MAB_2963	Probable fatty-acid-CoA ligase FadD	Probable fatty-acid-CoA ligase FadD	AMP-binding enzyme; Male sterility protein; Phosphopantetheine attachment site	MAB_2965c	Hypothetical protein	Uncharacterized protein	AMP-binding enzyme; Male sterility protein; Phosphopantetheine attachment site	1505	0.102158
MAB_2462	Putative sulfonate ABC transporter, periplasmic protein	Putative sulfonate ABC transporter, periplasmic protein	NMT1-like family	MAB_2470c	Catalase/peroxidase (KatG)	Catalase-peroxidase (CP)	NMT1-like family	1491	0.10855
MAB_2519c	Hypothetical protein	Uncharacterized protein		MAB_2520c	Hypothetical protein	Uncharacterized protein		1481	0.100809
MAB_2465c	Putative enoyl-coa hydratase/isomerase family	Putative enoyl-coa hydratase/isomerase family	Enoyl-CoA hydratase/isomerase	MAB_2470c	Catalase/peroxidase (KatG)	Catalase-peroxidase (CP)	Enoyl-CoA hydratase/isomerase	1455	0.109805
MAB_2569c	Hypothetical protein	Uncharacterized protein	Uncharacterised protein family (UPF0014)	MAB_2570c	Probable membrane protein, MmpL family	Probable membrane protein, MmpL family	Uncharacterised protein family (UPF0014)	1447	0.098973
MAB_2664c	Imidazole glycerol phosphate synthase, cyclase subunit HisF	Imidazole glycerol phosphate synthase subunit HisF	Histidine biosynthesis protein	MAB_2666c	1-(5-phosphoribosyl)-5-((5-phosphoribosylamino)methylideneamino)imidazole-4-carboxamide isomerase	Phosphoribosyl isomerase A (1-(5-phosphoribosyl)-5-[(5-phosphoribosylamino)methylideneamino] imidazole-4-carboxamide isomerase)	Histidine biosynthesis protein	1433	0.134711
MAB_2966c	Possible hemoglobine-related protein HMP	Possible hemoglobine-related protein HMP	2Fe-2S iron-sulfur cluster binding domain	MAB_2967c	Hypothetical protein	Uncharacterized protein	2Fe-2S iron-sulfur cluster binding domain	1424	0.139325
MAB_4071	Hypothetical protein	Uncharacterized protein		MAB_4072c	Hypothetical protein	Uncharacterized protein		1403	0.102281
MAB_0400c	Exodeoxyribonuclease V, gamma subunit (RecC)	RecBCD enzyme subunit RecC	Exodeoxyribonuclease V, gamma subunit; RecC C-terminal domain	MAB_0401	acyltransferase	Putative acyltransferase	Exodeoxyribonuclease V, gamma subunit; RecC C-terminal domain	1402	0.100077
MAB_2458c	Putative transcriptional regulator, TetR family	Putative transcriptional regulator, TetR family	Bacterial regulatory proteins, tetR family	MAB_2470c	Catalase/peroxidase (KatG)	Catalase-peroxidase (CP)	Bacterial regulatory proteins, tetR family	1396	0.108907
MAB_4033	Putative Mce family protein	Putative Mce family protein	MlaD protein	MAB_4039c	Probable monooxygenase	Probable monooxygenase	MlaD protein	1385	0.111547
MAB_2966c	Possible hemoglobine-related protein HMP	Possible hemoglobine-related protein HMP	2Fe-2S iron-sulfur cluster binding domain	MAB_2973c	Putative methyltransferase	Putative methyltransferase	2Fe-2S iron-sulfur cluster binding domain	1369	0.113817
MAB_2463	Putative sulfonate ABC transporter, permease	Putative sulfonate ABC transporter, permease	Binding-protein-dependent transport system inner membrane component	MAB_2470c	Catalase/peroxidase (KatG)	Catalase-peroxidase (CP)	Binding-protein-dependent transport system inner membrane component	1345	0.108344
MAB_2973c	Putative methyltransferase	Putative methyltransferase	Methyltransferase FkbM domain	MAB_4810c	Hypothetical protein	Uncharacterized protein	Methyltransferase FkbM domain	1320	0.107428
MAB_2457c	Hypothetical protein	Uncharacterized protein	Polyketide cyclase / dehydrase and lipid transport	MAB_2470c	Catalase/peroxidase (KatG)	Catalase-peroxidase (CP)	Polyketide cyclase / dehydrase and lipid transport	1282	0.109041
MAB_1006c	Putative MCE family protein	Putative MCE family protein	Cholesterol uptake porter CUP1 of Mce4, putative; MlaD protein	MAB_1007c	Putative MCE family protein	Putative MCE family protein	Cholesterol uptake porter CUP1 of Mce4, putative; MlaD protein	1281	0.120084
MAB_0472	Hypothetical protein	Conserved hypothetical membrane protein	Type II secretion system (T2SS), protein F	MAB_0473	Hypothetical protein	Uncharacterized protein	Type II secretion system (T2SS), protein F	1252	0.111996
MAB_1007c	Putative MCE family protein	Putative MCE family protein	MlaD protein	MAB_1010c	Putative MCE family protein	Putative MCE family protein	MlaD protein	1234	0.117968
MAB_4035	Putative Mce family protein	Putative Mce family protein	MlaD protein	MAB_4039c	Probable monooxygenase	Probable monooxygenase	MlaD protein	1228	0.119699
MAB_4238c	Putative amino acid ABC transporter, permease protein	Putative amino acid ABC transporter, permease protein	Binding-protein-dependent transport system inner membrane component	MAB_4240c	Putative membrane protein, MmpL	Putative membrane protein, MmpL	Binding-protein-dependent transport system inner membrane component	1211	0.120591
MAB_3567c	Putative carboxymuconolactone decarboxylase	Putative carboxymuconolactone decarboxylase	Carboxymuconolactone decarboxylase family	MAB_3568c	Putative thioesterase	Putative thioesterase	Carboxymuconolactone decarboxylase family	1200	0.154088
MAB_0399c	Exodeoxyribonuclease V, beta subunit (RecB)	RecBCD enzyme subunit RecB	UvrD-like helicase C-terminal domain; UvrD/REP helicase N-terminal domain	MAB_0400c	Exodeoxyribonuclease V, gamma subunit (RecC)	RecBCD enzyme subunit RecC	UvrD-like helicase C-terminal domain; UvrD/REP helicase N-terminal domain	1197	0.0976512
MAB_2962	Probable fatty-acid-CoA ligase FadD	Probable fatty-acid-CoA ligase FadD	AMP-binding enzyme; Male sterility protein; Phosphopantetheine attachment site	MAB_2973c	Putative methyltransferase	Putative methyltransferase	AMP-binding enzyme; Male sterility protein; Phosphopantetheine attachment site	1179	0.107647
MAB_2459	Hypothetical protein	Uncharacterized protein	Protein of unknown function (DUF4242)	MAB_2470c	Catalase/peroxidase (KatG)	Catalase-peroxidase (CP)	Protein of unknown function (DUF4242)	1164	0.109268
MAB_2555	Hypothetical protein	Uncharacterized protein	Cellulose binding domain	MAB_2556c	Hypothetical protein	Uncharacterized protein	Cellulose binding domain	1128	0.150597
MAB_2973c	Putative methyltransferase	Putative methyltransferase	Methyltransferase FkbM domain	MAB_2977	Hypothetical protein	Uncharacterized protein	Methyltransferase FkbM domain	1121	0.116886
MAB_4618	Probable carboxyvinyl-carboxyphosphonate phosphorylmutase; possible methylisocitrate lyase (PrpB)	2-methylisocitrate lyase (2-MIC) (MICL)	Phosphoenolpyruvate phosphomutase	MAB_4620c	Hypothetical protein	Uncharacterized protein	Phosphoenolpyruvate phosphomutase	1104	0.111988
MAB_1007c	Putative MCE family protein	Putative MCE family protein	MlaD protein	MAB_1011c	Putative YrbE family protein	Putative YrbE family protein	MlaD protein	1077	0.112427
MAB_4226c	Probable phosphate acetyltransferase (PTA)	Phosphate acetyltransferase	AAA domain; DRTGG domain; Phosphate acetyl/butaryl transferase	MAB_4227c	Putative glycosyl hydrolase	Putative glycosyl hydrolase	AAA domain; DRTGG domain; Phosphate acetyl/butaryl transferase	1058	0.160628
MAB_0817	Putative aldehyde dehydrogenase	Putative aldehyde dehydrogenase	Aldehyde dehydrogenase family	MAB_0818	Probable tryptophan 2-monooxygenase	Probable tryptophan 2-monooxygenase	Aldehyde dehydrogenase family	1053	0.149746
MAB_4071	Hypothetical protein	Uncharacterized protein		MAB_4073c	Hypothetical protein	Uncharacterized protein		1044	0.101238
MAB_4503c	Hypothetical protein	Uncharacterized protein		MAB_4504c	Hypothetical protein	Uncharacterized protein		1042	0.0993257
MAB_2962	Probable fatty-acid-CoA ligase FadD	Probable fatty-acid-CoA ligase FadD	AMP-binding enzyme; Male sterility protein; Phosphopantetheine attachment site	MAB_2967c	Hypothetical protein	Uncharacterized protein	AMP-binding enzyme; Male sterility protein; Phosphopantetheine attachment site	1032	0.113252
MAB_2555	Hypothetical protein	Uncharacterized protein	Cellulose binding domain	MAB_2557c	Putative isochorismatase hydrolase EntB	Putative isochorismatase hydrolase EntB	Cellulose binding domain	1031	0.128761
MAB_2464	Hypothetical protein	Uncharacterized protein		MAB_2467	Ubiquinol-cytochrome c reductase cytochrome b subunit	Ubiquinol-cytochrome c reductase cytochrome b subunit		1031	0.124501
MAB_2462	Putative sulfonate ABC transporter, periplasmic protein	Putative sulfonate ABC transporter, periplasmic protein	NMT1-like family	MAB_2467	Ubiquinol-cytochrome c reductase cytochrome b subunit	Ubiquinol-cytochrome c reductase cytochrome b subunit	NMT1-like family	1021	0.114368
MAB_1007c	Putative MCE family protein	Putative MCE family protein	MlaD protein	MAB_1009c	Putative MCE family protein	Putative MCE family protein	MlaD protein	1009	0.117515
MAB_1010c	Putative MCE family protein	Putative MCE family protein	Cholesterol uptake porter CUP1 of Mce4, putative; MlaD protein	MAB_1012c	Putative YrbE family protein	Putative YrbE family protein	Cholesterol uptake porter CUP1 of Mce4, putative; MlaD protein	1003	0.124055
MAB_4291	Hypothetical protein	Uncharacterized protein	Hsp70 protein	MAB_4292	Putative transcriptional regulator, LuxR family	Putative transcriptional regulator, LuxR family	Hsp70 protein	1000	0.103326
MAB_2664c	Imidazole glycerol phosphate synthase, cyclase subunit HisF	Imidazole glycerol phosphate synthase subunit HisF	Histidine biosynthesis protein	MAB_2665c	Inositol monophosphatase family protein	Inositol monophosphatase family protein	Histidine biosynthesis protein	979	0.141304
MAB_4617	Methylcitrate dehydratase family (MmgE/PrpD)	Methylcitrate dehydratase family (MmgE/PrpD)	MmgE/PrpD family	MAB_4618	Probable carboxyvinyl-carboxyphosphonate phosphorylmutase; possible methylisocitrate lyase (PrpB)	2-methylisocitrate lyase (2-MIC) (MICL)	MmgE/PrpD family	977	0.110129
MAB_4036	Hypothetical protein	Uncharacterized protein		MAB_4039c	Probable monooxygenase	Probable monooxygenase		971	0.127736
MAB_4292	Putative transcriptional regulator, LuxR family	Putative transcriptional regulator, LuxR family	Bacterial regulatory proteins, luxR family	MAB_4293	Putative Fe-S oxidoreductase	Putative Fe-S oxidoreductase	Bacterial regulatory proteins, luxR family	968	0.105172
MAB_1001	Hypothetical protein	Uncharacterized protein	Domain of unknown function (DUF4345)	MAB_1002	Putative acetyl-CoA C-acyltransferase (thiolase)	Putative acetyl-CoA C-acyltransferase (Thiolase)	Domain of unknown function (DUF4345)	938	0.107503
MAB_2123	Putative peptide synthetase MbtF	Putative peptide synthetase MbtF	AMP-binding enzyme; AMP-binding enzyme C-terminal domain; Condensation domain; Phosphopantetheine attachment site	MAB_4071	Hypothetical protein	Uncharacterized protein	AMP-binding enzyme; AMP-binding enzyme C-terminal domain; Condensation domain; Phosphopantetheine attachment site	938	0.0985637
MAB_4620c	Hypothetical protein	Uncharacterized protein		MAB_4623c	5-methyltetrahydropteroyltriglutamate--homocysteine S-methyltransferase	5-methyltetrahydropteroyltriglutamate--homocysteine methyltransferase		936	0.110781
MAB_4033	Putative Mce family protein	Putative Mce family protein	MlaD protein	MAB_4035	Putative Mce family protein	Putative Mce family protein	MlaD protein	933	0.115586
MAB_3758	Putative protease	Putative protease	Subtilase family	MAB_3759c	Hypothetical protein	Uncharacterized protein	Subtilase family	907	0.111002
MAB_2973c	Putative methyltransferase	Putative methyltransferase	Methyltransferase FkbM domain	MAB_2975c	AFG1-like ATPase	AFG1-like ATPase	Methyltransferase FkbM domain	900	0.111923
MAB_2465c	Putative enoyl-coa hydratase/isomerase family	Putative enoyl-coa hydratase/isomerase family	Enoyl-CoA hydratase/isomerase	MAB_2467	Ubiquinol-cytochrome c reductase cytochrome b subunit	Ubiquinol-cytochrome c reductase cytochrome b subunit	Enoyl-CoA hydratase/isomerase	899	0.124831
MAB_2466c	Putative transcriptional regulator, TetR	Putative transcriptional regulator, TetR	Bacterial regulatory proteins, tetR family	MAB_2470c	Catalase/peroxidase (KatG)	Catalase-peroxidase (CP)	Bacterial regulatory proteins, tetR family	888	0.108833
MAB_2374c	Hypothetical protein	Uncharacterized protein	Domain of unknown function (DUF222)	MAB_2375	Hypothetical protein	Uncharacterized protein	Domain of unknown function (DUF222)	883	0.109491
MAB_1009c	Putative MCE family protein	Putative MCE family protein	MlaD protein	MAB_1010c	Putative MCE family protein	Putative MCE family protein	MlaD protein	869	0.114566
MAB_1011c	Putative YrbE family protein	Putative YrbE family protein	Permease MlaE	MAB_1012c	Putative YrbE family protein	Putative YrbE family protein	Permease MlaE	865	0.120224
MAB_2962	Probable fatty-acid-CoA ligase FadD	Probable fatty-acid-CoA ligase FadD	AMP-binding enzyme; Male sterility protein; Phosphopantetheine attachment site	MAB_2966c	Possible hemoglobine-related protein HMP	Possible hemoglobine-related protein HMP	AMP-binding enzyme; Male sterility protein; Phosphopantetheine attachment site	845	0.111348
MAB_2460	Hypothetical protein	Uncharacterized protein		MAB_2467	Ubiquinol-cytochrome c reductase cytochrome b subunit	Ubiquinol-cytochrome c reductase cytochrome b subunit		832	0.116648
MAB_4797	Hypothetical luciferase-like monooxygenase	Hypothetical luciferase-like monooxygenase	Luciferase-like monooxygenase	MAB_4799c	Conserved Hypothetical protein (methyltransferase?)	Uncharacterized protein	Luciferase-like monooxygenase	831	0.108226
MAB_1007c	Putative MCE family protein	Putative MCE family protein	MlaD protein	MAB_1008c	Putative MCE family protein	Putative MCE family protein	MlaD protein	830	0.125582
MAB_1006c	Putative MCE family protein	Putative MCE family protein	Cholesterol uptake porter CUP1 of Mce4, putative; MlaD protein	MAB_1010c	Putative MCE family protein	Putative MCE family protein	Cholesterol uptake porter CUP1 of Mce4, putative; MlaD protein	829	0.106357
MAB_4797	Hypothetical luciferase-like monooxygenase	Hypothetical luciferase-like monooxygenase	Luciferase-like monooxygenase	MAB_4798	Hypothetical protein	Uncharacterized protein	Luciferase-like monooxygenase	817	0.108785
MAB_4232c	Putative oxygenase	Putative oxygenase	Luciferase-like monooxygenase	MAB_4233c	Putative monooxygenase (luciferase-like)	Putative monooxygenase (Luciferase-like)	Luciferase-like monooxygenase	815	0.110076
MAB_2463	Putative sulfonate ABC transporter, permease	Putative sulfonate ABC transporter, permease	Binding-protein-dependent transport system inner membrane component	MAB_2467	Ubiquinol-cytochrome c reductase cytochrome b subunit	Ubiquinol-cytochrome c reductase cytochrome b subunit	Binding-protein-dependent transport system inner membrane component	811	0.122061
MAB_1009c	Putative MCE family protein	Putative MCE family protein	MlaD protein	MAB_1011c	Putative YrbE family protein	Putative YrbE family protein	MlaD protein	811	0.111605
MAB_2122	Putative peptide synthetase MbtE	Putative peptide synthetase MbtE	AMP-binding enzyme; AMP-binding enzyme C-terminal domain; Condensation domain; Phosphopantetheine attachment site	MAB_4071	Hypothetical protein	Uncharacterized protein	AMP-binding enzyme; AMP-binding enzyme C-terminal domain; Condensation domain; Phosphopantetheine attachment site	800	0.0993948
MAB_0471	Hypothetical protein	Conserved hypothetical transmembrane protein	Type II secretion system (T2SS), protein F	MAB_0473	Hypothetical protein	Uncharacterized protein	Type II secretion system (T2SS), protein F	792	0.107388
MAB_2460	Hypothetical protein	Uncharacterized protein		MAB_2462	Putative sulfonate ABC transporter, periplasmic protein	Putative sulfonate ABC transporter, periplasmic protein		784	0.122519
MAB_4291	Hypothetical protein	Uncharacterized protein	Hsp70 protein	MAB_4293	Putative Fe-S oxidoreductase	Putative Fe-S oxidoreductase	Hsp70 protein	782	0.105333
MAB_2458c	Putative transcriptional regulator, TetR family	Putative transcriptional regulator, TetR family	Bacterial regulatory proteins, tetR family	MAB_2462	Putative sulfonate ABC transporter, periplasmic protein	Putative sulfonate ABC transporter, periplasmic protein	Bacterial regulatory proteins, tetR family	776	0.118528
MAB_3308	Putative transcriptional regulator, LysR family	Putative transcriptional regulator, LysR family	Bacterial regulatory helix-turn-helix protein, lysR family; LysR substrate binding domain	MAB_3309c	Hypothetical protein	Uncharacterized protein	Bacterial regulatory helix-turn-helix protein, lysR family; LysR substrate binding domain	773	0.146213
MAB_1006c	Putative MCE family protein	Putative MCE family protein	Cholesterol uptake porter CUP1 of Mce4, putative; MlaD protein	MAB_1009c	Putative MCE family protein	Putative MCE family protein	Cholesterol uptake porter CUP1 of Mce4, putative; MlaD protein	761	0.118129
MAB_1022	Conserved Hypothetical protein (esterase?)	Uncharacterized protein	Putative esterase	MAB_1023c	Hypothetical protein	Uncharacterized protein	Putative esterase	760	0.11123
MAB_0429	Putative oligopeptide ABC transporter, ATP-binding protein	Putative oligopeptide ABC transporter,ATP-binding protein	ABC transporter; Oligopeptide/dipeptide transporter, C-terminal region	MAB_0430	Hypothetical protein	Uncharacterized protein	ABC transporter; Oligopeptide/dipeptide transporter, C-terminal region	753	0.113425
MAB_1007c	Putative MCE family protein	Putative MCE family protein	MlaD protein	MAB_1012c	Putative YrbE family protein	Putative YrbE family protein	MlaD protein	750	0.113652
MAB_2458c	Putative transcriptional regulator, TetR family	Putative transcriptional regulator, TetR family	Bacterial regulatory proteins, tetR family	MAB_2467	Ubiquinol-cytochrome c reductase cytochrome b subunit	Ubiquinol-cytochrome c reductase cytochrome b subunit	Bacterial regulatory proteins, tetR family	745	0.113918
MAB_3830c	Probable dehydrogenase (glucose-methanol-choline oxidoreductase?)	Probable dehydrogenase (Glucose-methanol-choline oxidoreductase?)	GMC oxidoreductase	MAB_3831c	Putative glycosyltransferase	Putative glycosyltransferase	GMC oxidoreductase	744	0.121511
MAB_4595c	Putative Mce family protein	Putative Mce family protein	MlaD protein	MAB_4599c	Putative Mce family protein	Putative Mce family protein	MlaD protein	743	0.10833
MAB_2971c	Putative oxidoreductase	Putative oxidoreductase	NAD dependent epimerase/dehydratase family	MAB_2973c	Putative methyltransferase	Putative methyltransferase	NAD dependent epimerase/dehydratase family	740	0.141559
MAB_4320c	Putative transcriptional regulator, TetR family	Putative transcriptional regulator, TetR family	Bacterial regulatory proteins, tetR family	MAB_4321	Possible putrescine oxidase	Possible putrescine oxidase	Bacterial regulatory proteins, tetR family	739	0.121929
MAB_1002	Putative acetyl-CoA C-acyltransferase (thiolase)	Putative acetyl-CoA C-acyltransferase (Thiolase)	Thiolase, C-terminal domain; Thiolase, N-terminal domain	MAB_1005c	Putative MCE family protein	Putative MCE family protein	Thiolase, C-terminal domain; Thiolase, N-terminal domain	738	0.101935
MAB_4598c	Putative Mce family protein	Putative Mce family protein	MlaD protein	MAB_4599c	Putative Mce family protein	Putative Mce family protein	MlaD protein	733	0.108245
MAB_4617	Methylcitrate dehydratase family (MmgE/PrpD)	Methylcitrate dehydratase family (MmgE/PrpD)	MmgE/PrpD family	MAB_4623c	5-methyltetrahydropteroyltriglutamate--homocysteine S-methyltransferase	5-methyltetrahydropteroyltriglutamate--homocysteine methyltransferase	MmgE/PrpD family	723	0.109842
MAB_2470c	Catalase/peroxidase (KatG)	Catalase-peroxidase (CP)	Peroxidase	MAB_2555	Hypothetical protein	Uncharacterized protein	Peroxidase	721	0.101613
MAB_4619	Probable citrate synthase	Citrate synthase	Citrate synthase, C-terminal domain	MAB_4620c	Hypothetical protein	Uncharacterized protein	Citrate synthase, C-terminal domain	721	0.113931
MAB_2375	Hypothetical protein	Uncharacterized protein		MAB_3308	Putative transcriptional regulator, LysR family	Putative transcriptional regulator, LysR family		720	0.101901
MAB_4039c	Probable monooxygenase	Probable monooxygenase	Pyridine nucleotide-disulphide oxidoreductase	MAB_4040c	Hypothetical protein	Uncharacterized protein	Pyridine nucleotide-disulphide oxidoreductase	718	0.121365
MAB_0937c	Putative membrane protein, MmpL family	Putative membrane protein, MmpL family	MMPL family	MAB_0938c	Probable conserved polyketide synthase associated protein PapA3	Probable conserved polyketide synthase associated protein PapA3	MMPL family	710	0.129587
MAB_2469	Hypothetical protein	Uncharacterized protein	Barstar (barnase inhibitor)	MAB_2470c	Catalase/peroxidase (KatG)	Catalase-peroxidase (CP)	Barstar (barnase inhibitor)	700	0.125098
MAB_4620c	Hypothetical protein	Uncharacterized protein		MAB_4622c	Hypothetical protein	Uncharacterized protein		697	0.11737
MAB_4033	Putative Mce family protein	Putative Mce family protein	MlaD protein	MAB_4036	Hypothetical protein	Uncharacterized protein	MlaD protein	687	0.124737
MAB_2965c	Hypothetical protein	Uncharacterized protein	Amidohydrolase family	MAB_4810c	Hypothetical protein	Uncharacterized protein	Amidohydrolase family	674	0.102791
MAB_1006c	Putative MCE family protein	Putative MCE family protein	Cholesterol uptake porter CUP1 of Mce4, putative; MlaD protein	MAB_1011c	Putative YrbE family protein	Putative YrbE family protein	Cholesterol uptake porter CUP1 of Mce4, putative; MlaD protein	667	0.106732
MAB_4239	Putative pyridoxamine 5'-phosphate oxidase	Putative pyridoxamine 5'-phosphate oxidase	Pyridoxamine 5'-phosphate oxidase	MAB_4240c	Putative membrane protein, MmpL	Putative membrane protein, MmpL	Pyridoxamine 5'-phosphate oxidase	666	0.12132
MAB_4799c	Conserved Hypothetical protein (methyltransferase?)	Uncharacterized protein	Methyltransferase domain	MAB_4800	Putative beta-lactamase	Putative beta-lactamase	Methyltransferase domain	661	0.107386
MAB_2967c	Hypothetical protein	Uncharacterized protein	Predicted metal-dependent hydrolase	MAB_4810c	Hypothetical protein	Uncharacterized protein	Predicted metal-dependent hydrolase	658	0.107571
MAB_2963	Probable fatty-acid-CoA ligase FadD	Probable fatty-acid-CoA ligase FadD	AMP-binding enzyme; Male sterility protein; Phosphopantetheine attachment site	MAB_2964	Hypothetical protein	Uncharacterized protein	AMP-binding enzyme; Male sterility protein; Phosphopantetheine attachment site	658	0.107488
MAB_2373	Putative mannose-specific lectin precursor	Putative mannose-specific lectin	LysM domain	MAB_2375	Hypothetical protein	Uncharacterized protein	LysM domain	657	0.112891
MAB_2468	Putative guanyl-specific ribonuclease Sa	Putative guanyl-specific ribonuclease Sa	ribonuclease	MAB_2470c	Catalase/peroxidase (KatG)	Catalase-peroxidase (CP)	ribonuclease	652	0.128896
MAB_2458c	Putative transcriptional regulator, TetR family	Putative transcriptional regulator, TetR family	Bacterial regulatory proteins, tetR family	MAB_2460	Hypothetical protein	Uncharacterized protein	Bacterial regulatory proteins, tetR family	646	0.126837
MAB_0935c	Putative fatty-acid--CoA ligase FadD	Putative fatty-acid--CoA ligase FadD	AMP-binding enzyme	MAB_0937c	Putative membrane protein, MmpL family	Putative membrane protein, MmpL family	AMP-binding enzyme	644	0.124258
MAB_2664c	Imidazole glycerol phosphate synthase, cyclase subunit HisF	Imidazole glycerol phosphate synthase subunit HisF	Histidine biosynthesis protein	MAB_2667c	Imidazole glycerol phosphate synthase	Imidazole glycerol phosphate synthase subunit HisH	Histidine biosynthesis protein	641	0.105431
MAB_3890c	Probable histidine kinase response regulator	Probable histidine kinase response regulator	GAF domain; Histidine kinase; Histidine kinase-, DNA gyrase B-, and HSP90-like ATPase	rplA	50S ribosomal protein L1	50S ribosomal protein L1	GAF domain; Histidine kinase; Histidine kinase-, DNA gyrase B-, and HSP90-like ATPase	635	0.0958352
MAB_3909	Putative peroxidase	Putative peroxidase	Animal haem peroxidase	MAB_3913	Putative translocator	Putative translocator	Animal haem peroxidase	633	0.134037
MAB_4596c	Putative Mce family protein	Putative Mce family protein	MlaD protein	MAB_4599c	Putative Mce family protein	Putative Mce family protein	MlaD protein	632	0.109316
MAB_4035	Putative Mce family protein	Putative Mce family protein	MlaD protein	MAB_4036	Hypothetical protein	Uncharacterized protein	MlaD protein	631	0.131892
MAB_4136c	Putative aldehyde dehydrogenase	Aldehyde dehydrogenase	Aldehyde dehydrogenase family	MAB_4137c	Hypothetical protein	Uncharacterized protein	Aldehyde dehydrogenase family	625	0.119902
MAB_2973c	Putative methyltransferase	Putative methyltransferase	Methyltransferase FkbM domain	MAB_2976	Conserved Hypothetical protein (possible reductase)	Uncharacterized protein	Methyltransferase FkbM domain	624	0.116134
MAB_4238c	Putative amino acid ABC transporter, permease protein	Putative amino acid ABC transporter, permease protein	Binding-protein-dependent transport system inner membrane component	MAB_4239	Putative pyridoxamine 5'-phosphate oxidase	Putative pyridoxamine 5'-phosphate oxidase	Binding-protein-dependent transport system inner membrane component	623	0.129169
MAB_0502c	Hypothetical protein	Conserved hypothetical transmembrane protein		MAB_0503	Probable UDP-glucose 4-epimerase GalE1	Probable UDP-glucose 4-epimerase GalE1		622	0.0952013
MAB_2462	Putative sulfonate ABC transporter, periplasmic protein	Putative sulfonate ABC transporter, periplasmic protein	NMT1-like family	MAB_2464	Hypothetical protein	Uncharacterized protein	NMT1-like family	621	0.116999
MAB_2965c	Hypothetical protein	Uncharacterized protein	Amidohydrolase family	MAB_2966c	Possible hemoglobine-related protein HMP	Possible hemoglobine-related protein HMP	Amidohydrolase family	620	0.110075
MAB_2462	Putative sulfonate ABC transporter, periplasmic protein	Putative sulfonate ABC transporter, periplasmic protein	NMT1-like family	MAB_2465c	Putative enoyl-coa hydratase/isomerase family	Putative enoyl-coa hydratase/isomerase family	NMT1-like family	619	0.114289
MAB_1004c	Hypothetical protein	Uncharacterized protein		MAB_1005c	Putative MCE family protein	Putative MCE family protein		618	0.114971
MAB_0428	Probable peptide ABC transporter DppC	Probable peptide ABC transporter DppC	Binding-protein-dependent transport system inner membrane component	MAB_0429	Putative oligopeptide ABC transporter, ATP-binding protein	Putative oligopeptide ABC transporter,ATP-binding protein	Binding-protein-dependent transport system inner membrane component	613	0.112524
MAB_2457c	Hypothetical protein	Uncharacterized protein	Polyketide cyclase / dehydrase and lipid transport	MAB_2467	Ubiquinol-cytochrome c reductase cytochrome b subunit	Ubiquinol-cytochrome c reductase cytochrome b subunit	Polyketide cyclase / dehydrase and lipid transport	612	0.117148
MAB_2457c	Hypothetical protein	Uncharacterized protein	Polyketide cyclase / dehydrase and lipid transport	MAB_2460	Hypothetical protein	Uncharacterized protein	Polyketide cyclase / dehydrase and lipid transport	605	0.126605
MAB_4617	Methylcitrate dehydratase family (MmgE/PrpD)	Methylcitrate dehydratase family (MmgE/PrpD)	MmgE/PrpD family	MAB_4619	Probable citrate synthase	Citrate synthase	MmgE/PrpD family	605	0.111471
MAB_3831c	Putative glycosyltransferase	Putative glycosyltransferase	Glycosyl transferase family 2	MAB_3834c	Possible L-lactate dehydrogenase (cytochrome) LldD1	Possible L-lactate dehydrogenase (Cytochrome) LldD1	Glycosyl transferase family 2	605	0.109664
MAB_2966c	Possible hemoglobine-related protein HMP	Possible hemoglobine-related protein HMP	2Fe-2S iron-sulfur cluster binding domain	MAB_4810c	Hypothetical protein	Uncharacterized protein	2Fe-2S iron-sulfur cluster binding domain	604	0.109754
MAB_0818	Probable tryptophan 2-monooxygenase	Probable tryptophan 2-monooxygenase	Flavin containing amine oxidoreductase	MAB_0820c	Probable NAD-glutamate dehydrogenase	Probable NAD-glutamate dehydrogenase	Flavin containing amine oxidoreductase	599	0.10278
MAB_3830c	Probable dehydrogenase (glucose-methanol-choline oxidoreductase?)	Probable dehydrogenase (Glucose-methanol-choline oxidoreductase?)	GMC oxidoreductase	MAB_3834c	Possible L-lactate dehydrogenase (cytochrome) LldD1	Possible L-lactate dehydrogenase (Cytochrome) LldD1	GMC oxidoreductase	598	0.108502
MAB_4595c	Putative Mce family protein	Putative Mce family protein	MlaD protein	MAB_4598c	Putative Mce family protein	Putative Mce family protein	MlaD protein	595	0.106325
MAB_4072c	Hypothetical protein	Uncharacterized protein	CHAT domain	MAB_4073c	Hypothetical protein	Uncharacterized protein	CHAT domain	594	0.100843
MAB_2457c	Hypothetical protein	Uncharacterized protein	Polyketide cyclase / dehydrase and lipid transport	MAB_2462	Putative sulfonate ABC transporter, periplasmic protein	Putative sulfonate ABC transporter, periplasmic protein	Polyketide cyclase / dehydrase and lipid transport	589	0.120156
MAB_4595c	Putative Mce family protein	Putative Mce family protein	MlaD protein	MAB_4596c	Putative Mce family protein	Putative Mce family protein	MlaD protein	587	0.109436
MAB_2461	Putative sulfate ABC transporter, ATP-binding protein	Putative sulfate ABC transporter, ATP-binding protein	ABC transporter	MAB_2470c	Catalase/peroxidase (KatG)	Catalase-peroxidase (CP)	ABC transporter	585	0.110151
MAB_2459	Hypothetical protein	Uncharacterized protein	Protein of unknown function (DUF4242)	MAB_2467	Ubiquinol-cytochrome c reductase cytochrome b subunit	Ubiquinol-cytochrome c reductase cytochrome b subunit	Protein of unknown function (DUF4242)	585	0.113989
MAB_1005c	Putative MCE family protein	Putative MCE family protein	MlaD protein	MAB_1007c	Putative MCE family protein	Putative MCE family protein	MlaD protein	579	0.0993299
MAB_0501c	Probable peptidase S15	Probable peptidase S15	X-Pro dipeptidyl-peptidase (S15 family); X-Pro dipeptidyl-peptidase C-terminal non-catalytic domain	MAB_0502c	Hypothetical protein	Conserved hypothetical transmembrane protein	X-Pro dipeptidyl-peptidase (S15 family); X-Pro dipeptidyl-peptidase C-terminal non-catalytic domain	578	0.0956782
MAB_0007	Hypothetical protein	Uncharacterized protein		MAB_0009	Hypothetical protein	Uncharacterized protein		574	0.129157
MAB_2967c	Hypothetical protein	Uncharacterized protein	Predicted metal-dependent hydrolase	MAB_2977	Hypothetical protein	Uncharacterized protein	Predicted metal-dependent hydrolase	572	0.112833
MAB_0815	Putative amino acid permease	Putative amino acid permease	Amino acid permease	MAB_0820c	Probable NAD-glutamate dehydrogenase	Probable NAD-glutamate dehydrogenase	Amino acid permease	570	0.102259
MAB_1000	Hypothetical protein	Uncharacterized protein		MAB_1002	Putative acetyl-CoA C-acyltransferase (thiolase)	Putative acetyl-CoA C-acyltransferase (Thiolase)		569	0.103129
MAB_2462	Putative sulfonate ABC transporter, periplasmic protein	Putative sulfonate ABC transporter, periplasmic protein	NMT1-like family	MAB_2463	Putative sulfonate ABC transporter, permease	Putative sulfonate ABC transporter, permease	NMT1-like family	566	0.11328
MAB_2459	Hypothetical protein	Uncharacterized protein	Protein of unknown function (DUF4242)	MAB_2462	Putative sulfonate ABC transporter, periplasmic protein	Putative sulfonate ABC transporter, periplasmic protein	Protein of unknown function (DUF4242)	563	0.120695
MAB_2650	Putative membrane protein, MmpL family	Putative membrane protein, MmpL family	MMPL family	MAB_2664c	Imidazole glycerol phosphate synthase, cyclase subunit HisF	Imidazole glycerol phosphate synthase subunit HisF	MMPL family	562	0.101961
MAB_2460	Hypothetical protein	Uncharacterized protein		MAB_2464	Hypothetical protein	Uncharacterized protein		559	0.115184
MAB_1006c	Putative MCE family protein	Putative MCE family protein	Cholesterol uptake porter CUP1 of Mce4, putative; MlaD protein	MAB_1008c	Putative MCE family protein	Putative MCE family protein	Cholesterol uptake porter CUP1 of Mce4, putative; MlaD protein	555	0.122867
MAB_2466c	Putative transcriptional regulator, TetR	Putative transcriptional regulator, TetR	Bacterial regulatory proteins, tetR family	MAB_2467	Ubiquinol-cytochrome c reductase cytochrome b subunit	Ubiquinol-cytochrome c reductase cytochrome b subunit	Bacterial regulatory proteins, tetR family	553	0.123736
MAB_2556c	Hypothetical protein	Uncharacterized protein	Domain of unknown function (DUF1942)	MAB_2557c	Putative isochorismatase hydrolase EntB	Putative isochorismatase hydrolase EntB	Domain of unknown function (DUF1942)	551	0.144165
MAB_3909	Putative peroxidase	Putative peroxidase	Animal haem peroxidase	MAB_3910	Serine peptidase	Serine peptidase	Animal haem peroxidase	549	0.140874
MAB_2977	Hypothetical protein	Uncharacterized protein	TAP-like protein	MAB_4810c	Hypothetical protein	Uncharacterized protein	TAP-like protein	546	0.108145
MAB_2695	Hypothetical protein	Uncharacterized protein		MAB_2696c	DNA polymerase III alpha subunit	DNA-directed DNA polymerase		545	0.0999332
MAB_0472	Hypothetical protein	Conserved hypothetical membrane protein	Type II secretion system (T2SS), protein F	MAB_0474	Hypothetical protein	Uncharacterized protein	Type II secretion system (T2SS), protein F	542	0.111915
MAB_4797	Hypothetical luciferase-like monooxygenase	Hypothetical luciferase-like monooxygenase	Luciferase-like monooxygenase	MAB_4800	Putative beta-lactamase	Putative beta-lactamase	Luciferase-like monooxygenase	542	0.106662
MAB_2457c	Hypothetical protein	Uncharacterized protein	Polyketide cyclase / dehydrase and lipid transport	MAB_2458c	Putative transcriptional regulator, TetR family	Putative transcriptional regulator, TetR family	Polyketide cyclase / dehydrase and lipid transport	541	0.124794
MAB_4597c	Putative Mce family protein	Putative Mce family protein	MlaD protein	MAB_4599c	Putative Mce family protein	Putative Mce family protein	MlaD protein	538	0.107694
MAB_4237c	Putative amino acid ABC transporter, ATP-binding protein	Putative amino acid ABC transporter, ATP-binding protein	ABC transporter	MAB_4240c	Putative membrane protein, MmpL	Putative membrane protein, MmpL	ABC transporter	535	0.12191
MAB_2459	Hypothetical protein	Uncharacterized protein	Protein of unknown function (DUF4242)	MAB_2460	Hypothetical protein	Uncharacterized protein	Protein of unknown function (DUF4242)	535	0.128524
MAB_0400c	Exodeoxyribonuclease V, gamma subunit (RecC)	RecBCD enzyme subunit RecC	Exodeoxyribonuclease V, gamma subunit; RecC C-terminal domain	MAB_0404c	Putative acetyltransferase	Putative acetyltransferase	Exodeoxyribonuclease V, gamma subunit; RecC C-terminal domain	530	0.0941833
MAB_3441c	NAD-dependent deacetylase (regulatory protein Sir2 homolog)	NAD-dependent protein deacylase	Sir2 family	MAB_3442	Hypothetical protein	Uncharacterized protein	Sir2 family	529	0.102702
MAB_4796	Hypothetical protein	Uncharacterized protein		MAB_4797	Hypothetical luciferase-like monooxygenase	Hypothetical luciferase-like monooxygenase		528	0.105202
MAB_4596c	Putative Mce family protein	Putative Mce family protein	MlaD protein	MAB_4598c	Putative Mce family protein	Putative Mce family protein	MlaD protein	527	0.109536
MAB_4034	Putative Mce family protein	Putative Mce family protein	MlaD protein	MAB_4039c	Probable monooxygenase	Probable monooxygenase	MlaD protein	526	0.132582
MAB_2464	Hypothetical protein	Uncharacterized protein		MAB_2465c	Putative enoyl-coa hydratase/isomerase family	Putative enoyl-coa hydratase/isomerase family		524	0.123224
MAB_2463	Putative sulfonate ABC transporter, permease	Putative sulfonate ABC transporter, permease	Binding-protein-dependent transport system inner membrane component	MAB_2464	Hypothetical protein	Uncharacterized protein	Binding-protein-dependent transport system inner membrane component	522	0.121918
MAB_4617	Methylcitrate dehydratase family (MmgE/PrpD)	Methylcitrate dehydratase family (MmgE/PrpD)	MmgE/PrpD family	MAB_4622c	Hypothetical protein	Uncharacterized protein	MmgE/PrpD family	522	0.109762
MAB_4237c	Putative amino acid ABC transporter, ATP-binding protein	Putative amino acid ABC transporter, ATP-binding protein	ABC transporter	MAB_4238c	Putative amino acid ABC transporter, permease protein	Putative amino acid ABC transporter, permease protein	ABC transporter	521	0.126557
MAB_1008c	Putative MCE family protein	Putative MCE family protein	MlaD protein	MAB_1010c	Putative MCE family protein	Putative MCE family protein	MlaD protein	520	0.115488
MAB_0399c	Exodeoxyribonuclease V, beta subunit (RecB)	RecBCD enzyme subunit RecB	UvrD-like helicase C-terminal domain; UvrD/REP helicase N-terminal domain	MAB_0401	acyltransferase	Putative acyltransferase	UvrD-like helicase C-terminal domain; UvrD/REP helicase N-terminal domain	519	0.0963453
MAB_4466	Hypothetical protein	Uncharacterized protein		MAB_4467	Hypothetical protein	Uncharacterized protein		518	0.101771
MAB_2975c	AFG1-like ATPase	AFG1-like ATPase	AFG1-like ATPase	MAB_4810c	Hypothetical protein	Uncharacterized protein	AFG1-like ATPase	518	0.104936
MAB_3908c	Hypothetical protein	Uncharacterized protein		MAB_3909	Putative peroxidase	Putative peroxidase		516	0.14554
MAB_4609c	Putative acyl-CoA dehydrogenase FadE	Putative acyl-CoA dehydrogenase FadE	Acyl-CoA dehydrogenase, C-terminal domain; Acyl-CoA dehydrogenase, N-terminal domain; Acyl-CoA dehydrogenase, middle domain	MAB_4610c	O-methyltransferase-like	O-methyltransferase-like	Acyl-CoA dehydrogenase, C-terminal domain; Acyl-CoA dehydrogenase, N-terminal domain; Acyl-CoA dehydrogenase, middle domain	514	0.105739
MAB_3890c	Probable histidine kinase response regulator	Probable histidine kinase response regulator	GAF domain; Histidine kinase; Histidine kinase-, DNA gyrase B-, and HSP90-like ATPase	MAB_3891c	Probable transcriptional regulator, LuxR family	Probable transcriptional regulator, LuxR family	GAF domain; Histidine kinase; Histidine kinase-, DNA gyrase B-, and HSP90-like ATPase	512	0.0954356
MAB_3907c	Putative regulatory protein, LuxR	Putative regulatory protein, LuxR	AAA domain; Bacterial regulatory proteins, luxR family	MAB_3909	Putative peroxidase	Putative peroxidase	AAA domain; Bacterial regulatory proteins, luxR family	510	0.137394
MAB_1009c	Putative MCE family protein	Putative MCE family protein	MlaD protein	MAB_1012c	Putative YrbE family protein	Putative YrbE family protein	MlaD protein	510	0.107367
MAB_4321	Possible putrescine oxidase	Possible putrescine oxidase	Flavin containing amine oxidoreductase	MAB_4322	Aldehyde dehydrogenase family protein	Aldehyde dehydrogenase family protein	Flavin containing amine oxidoreductase	509	0.103099
MAB_2965c	Hypothetical protein	Uncharacterized protein	Amidohydrolase family	MAB_2967c	Hypothetical protein	Uncharacterized protein	Amidohydrolase family	508	0.100225
MAB_1005c	Putative MCE family protein	Putative MCE family protein	MlaD protein	MAB_1006c	Putative MCE family protein	Putative MCE family protein	MlaD protein	504	0.108337
MAB_1000	Hypothetical protein	Uncharacterized protein		MAB_1001	Hypothetical protein	Uncharacterized protein		501	0.106213
MAB_2119c	Putative polyketide synthase MbtD	Putative polyketide synthase MbtD	Acyl transferase domain; KR domain; Phosphopantetheine attachment site	MAB_2123	Putative peptide synthetase MbtF	Putative peptide synthetase MbtF	Acyl transferase domain; KR domain; Phosphopantetheine attachment site	500	0.0977368
MAB_2123	Putative peptide synthetase MbtF	Putative peptide synthetase MbtF	AMP-binding enzyme; AMP-binding enzyme C-terminal domain; Condensation domain; Phosphopantetheine attachment site	MAB_4072c	Hypothetical protein	Uncharacterized protein	AMP-binding enzyme; AMP-binding enzyme C-terminal domain; Condensation domain; Phosphopantetheine attachment site	498	0.0998668
MAB_0428	Probable peptide ABC transporter DppC	Probable peptide ABC transporter DppC	Binding-protein-dependent transport system inner membrane component	MAB_0430	Hypothetical protein	Uncharacterized protein	Binding-protein-dependent transport system inner membrane component	491	0.110882
MAB_2691c	Probable threonine dehydratase biosynthetic	L-threonine dehydratase	C-terminal regulatory domain of Threonine dehydratase; Pyridoxal-phosphate dependent enzyme	MAB_2696c	DNA polymerase III alpha subunit	DNA-directed DNA polymerase	C-terminal regulatory domain of Threonine dehydratase; Pyridoxal-phosphate dependent enzyme	491	0.0994907
MAB_2458c	Putative transcriptional regulator, TetR family	Putative transcriptional regulator, TetR family	Bacterial regulatory proteins, tetR family	MAB_2459	Hypothetical protein	Uncharacterized protein	Bacterial regulatory proteins, tetR family	490	0.123984
MAB_2964	Hypothetical protein	Uncharacterized protein	SnoaL-like domain	MAB_2965c	Hypothetical protein	Uncharacterized protein	SnoaL-like domain	489	0.139451
MAB_1041	Hypothetical protein	Uncharacterized protein	Pyridoxamine 5'-phosphate oxidase	MAB_1042c	Probable cytochrome c oxidase polypeptide I	Cytochrome c oxidase subunit 1	Pyridoxamine 5'-phosphate oxidase	487	0.108602
MAB_1008c	Putative MCE family protein	Putative MCE family protein	MlaD protein	MAB_1009c	Putative MCE family protein	Putative MCE family protein	MlaD protein	485	0.121259
MAB_2470c	Catalase/peroxidase (KatG)	Catalase-peroxidase (CP)	Peroxidase	MAB_2556c	Hypothetical protein	Uncharacterized protein	Peroxidase	484	0.103585
MAB_0948c	Conserved Hypothetical protein (phytoene dehydrogenase?)	Uncharacterized protein	NAD(P)-binding Rossmann-like domain	MAB_0949c	Hypothetical aminotransferase	Hypothetical aminotransferase	NAD(P)-binding Rossmann-like domain	484	0.0955322
MAB_3909	Putative peroxidase	Putative peroxidase	Animal haem peroxidase	MAB_3911	Hypothetical protein	Uncharacterized protein	Animal haem peroxidase	482	0.134887
MAB_4597c	Putative Mce family protein	Putative Mce family protein	MlaD protein	MAB_4598c	Putative Mce family protein	Putative Mce family protein	MlaD protein	476	0.109189
MAB_4798	Hypothetical protein	Uncharacterized protein		MAB_4799c	Conserved Hypothetical protein (methyltransferase?)	Uncharacterized protein		474	0.108191
MAB_4595c	Putative Mce family protein	Putative Mce family protein	MlaD protein	MAB_4597c	Putative Mce family protein	Putative Mce family protein	MlaD protein	471	0.106389
MAB_2588	Hypothetical protein	Uncharacterized protein		MAB_2589c	Hypothetical protein	Uncharacterized protein		471	0.0959637
MAB_3831c	Putative glycosyltransferase	Putative glycosyltransferase	Glycosyl transferase family 2	MAB_3835c	Probable coenzyme PQQ synthesis protein E PqqE	Probable coenzyme PQQ synthesis protein E PqqE	Glycosyl transferase family 2	470	0.112053
MAB_2966c	Possible hemoglobine-related protein HMP	Possible hemoglobine-related protein HMP	2Fe-2S iron-sulfur cluster binding domain	MAB_2977	Hypothetical protein	Uncharacterized protein	2Fe-2S iron-sulfur cluster binding domain	469	0.113729
MAB_0815	Putative amino acid permease	Putative amino acid permease	Amino acid permease	MAB_0818	Probable tryptophan 2-monooxygenase	Probable tryptophan 2-monooxygenase	Amino acid permease	469	0.103298
MAB_2972	Hypothetical protein	Uncharacterized protein		MAB_2973c	Putative methyltransferase	Putative methyltransferase		467	0.151786
MAB_2458c	Putative transcriptional regulator, TetR family	Putative transcriptional regulator, TetR family	Bacterial regulatory proteins, tetR family	MAB_2464	Hypothetical protein	Uncharacterized protein	Bacterial regulatory proteins, tetR family	467	0.11384
MAB_2967c	Hypothetical protein	Uncharacterized protein	Predicted metal-dependent hydrolase	MAB_2971c	Putative oxidoreductase	Putative oxidoreductase	Predicted metal-dependent hydrolase	466	0.126695
MAB_2694	Hypothetical protein	Uncharacterized protein		MAB_2696c	DNA polymerase III alpha subunit	DNA-directed DNA polymerase		466	0.0982456
MAB_4230c	F420-dependent glucose-6-phosphate dehydrogenase	F420-dependent glucose-6-phosphate dehydrogenase (FGD) (G6PD)	Luciferase-like monooxygenase	MAB_4232c	Putative oxygenase	Putative oxygenase	Luciferase-like monooxygenase	464	0.103439
MAB_1121	Probable arginine deiminase	Arginine deiminase (ADI)	Amidinotransferase	MAB_1124c	Probable para-aminobenzoate synthase component I	Probable para-aminobenzoate synthase component I	Amidinotransferase	463	0.168043
MAB_1039	Putative short-chain dehydrogenase/reductase	Putative short-chain dehydrogenase/reductase	short chain dehydrogenase	MAB_1041	Hypothetical protein	Uncharacterized protein	short chain dehydrogenase	463	0.112683
MAB_2973c	Putative methyltransferase	Putative methyltransferase	Methyltransferase FkbM domain	MAB_2974c	Hypothetical protein	Uncharacterized protein	Methyltransferase FkbM domain	462	0.113518
MAB_2456	Hypothetical protein	Uncharacterized protein	Berberine and berberine like; FAD binding domain	MAB_2470c	Catalase/peroxidase (KatG)	Catalase-peroxidase (CP)	Berberine and berberine like; FAD binding domain	462	0.102965
MAB_2121c	Putative phenyloxazoline synthase MbtB/ thioesterase	Putative phenyloxazoline synthase MbtB/ thioesterase	Thioesterase domain	MAB_2122	Putative peptide synthetase MbtE	Putative peptide synthetase MbtE	Thioesterase domain	459	0.0998247
MAB_2962	Probable fatty-acid-CoA ligase FadD	Probable fatty-acid-CoA ligase FadD	AMP-binding enzyme; Male sterility protein; Phosphopantetheine attachment site	MAB_2965c	Hypothetical protein	Uncharacterized protein	AMP-binding enzyme; Male sterility protein; Phosphopantetheine attachment site	455	0.0981613
MAB_2962	Probable fatty-acid-CoA ligase FadD	Probable fatty-acid-CoA ligase FadD	AMP-binding enzyme; Male sterility protein; Phosphopantetheine attachment site	MAB_4810c	Hypothetical protein	Uncharacterized protein	AMP-binding enzyme; Male sterility protein; Phosphopantetheine attachment site	455	0.102117
MAB_4033	Putative Mce family protein	Putative Mce family protein	MlaD protein	MAB_4040c	Hypothetical protein	Uncharacterized protein	MlaD protein	454	0.115427
MAB_2463	Putative sulfonate ABC transporter, permease	Putative sulfonate ABC transporter, permease	Binding-protein-dependent transport system inner membrane component	MAB_2465c	Putative enoyl-coa hydratase/isomerase family	Putative enoyl-coa hydratase/isomerase family	Binding-protein-dependent transport system inner membrane component	454	0.121617
MAB_2587	Conserved Hypothetical protein (Copper resistance D precursor?)	Uncharacterized protein	Cytochrome c oxidase caa3 assembly factor (Caa3_CtaG)	MAB_2590	Putative polysaccharide deacetylase	Putative polysaccharide deacetylase	Cytochrome c oxidase caa3 assembly factor (Caa3_CtaG)	454	0.0943032
MAB_1008c	Putative MCE family protein	Putative MCE family protein	MlaD protein	MAB_1011c	Putative YrbE family protein	Putative YrbE family protein	MlaD protein	453	0.111794
MAB_3872c	Probable drug-transport integral membrane protein	Probable drug-transport integral membrane protein		MAB_3873c	Hypothetical protein	Uncharacterized protein		453	0.0985604
MAB_4595c	Putative Mce family protein	Putative Mce family protein	MlaD protein	MAB_4603c	Probable oxidoreductase	Probable oxidoreductase	MlaD protein	453	0.106145
MAB_4035	Putative Mce family protein	Putative Mce family protein	MlaD protein	MAB_4040c	Hypothetical protein	Uncharacterized protein	MlaD protein	452	0.12289
MAB_0411c	Putative anion transporter ATPase	Putative anion transporter ATPase	Anion-transporting ATPase	MAB_0415	Hypothetical protein	Conserved hypothetical membrane protein	Anion-transporting ATPase	452	0.102297
MAB_2587	Conserved Hypothetical protein (Copper resistance D precursor?)	Uncharacterized protein	Cytochrome c oxidase caa3 assembly factor (Caa3_CtaG)	MAB_2588	Hypothetical protein	Uncharacterized protein	Cytochrome c oxidase caa3 assembly factor (Caa3_CtaG)	452	0.0937428
MAB_0859	Hypothetical protein	Uncharacterized protein	Polyketide cyclase / dehydrase and lipid transport	MAB_0860c	Probable DNA helicase	Probable DNA helicase	Polyketide cyclase / dehydrase and lipid transport	450	0.11157
MAB_3308	Putative transcriptional regulator, LysR family	Putative transcriptional regulator, LysR family	Bacterial regulatory helix-turn-helix protein, lysR family; LysR substrate binding domain	MAB_3317c	Probable peptide synthetase NRP	Probable peptide synthetase NRP	Bacterial regulatory helix-turn-helix protein, lysR family; LysR substrate binding domain	450	0.10864
MAB_2495	Probable acyl-CoA dehydrogenase	Probable acyl-CoA dehydrogenase	Acyl-CoA dehydrogenase, C-terminal domain; Acyl-CoA dehydrogenase, N-terminal domain; Acyl-CoA dehydrogenase, middle domain	MAB_2496	Probable acyl-CoA dehydrogenase	Probable acyl-CoA dehydrogenase	Acyl-CoA dehydrogenase, C-terminal domain; Acyl-CoA dehydrogenase, N-terminal domain; Acyl-CoA dehydrogenase, middle domain	449	0.0955012
MAB_2457c	Hypothetical protein	Uncharacterized protein	Polyketide cyclase / dehydrase and lipid transport	MAB_2459	Hypothetical protein	Uncharacterized protein	Polyketide cyclase / dehydrase and lipid transport	446	0.121144
MAB_0859	Hypothetical protein	Uncharacterized protein	Polyketide cyclase / dehydrase and lipid transport	MAB_0862c	Hypothetical protein	Uncharacterized protein	Polyketide cyclase / dehydrase and lipid transport	446	0.110902
MAB_2460	Hypothetical protein	Uncharacterized protein		MAB_2463	Putative sulfonate ABC transporter, permease	Putative sulfonate ABC transporter, permease		443	0.11931
MAB_2608	Putative hydrolase, alpha/beta fold	Putative hydrolase, alpha/beta fold	Serine aminopeptidase, S33	MAB_2609	Possible fatty-acid-CoA ligase FadD	Possible fatty-acid-CoA ligase FadD	Serine aminopeptidase, S33	441	0.106588
MAB_2470c	Catalase/peroxidase (KatG)	Catalase-peroxidase (CP)	Peroxidase	MAB_2530c	Catalase CatB	Catalase	Peroxidase	436	0.10038
MAB_2470c	Catalase/peroxidase (KatG)	Catalase-peroxidase (CP)	Peroxidase	MAB_2471c	Ferric uptake regulation protein FurA	Ferric uptake regulation protein FurA	Peroxidase	434	0.130051
MAB_2116	Cysteinyl-tRNA synthetase (CysS)	L-cysteine:1D-myo-inositol 2-amino-2-deoxy-alpha-D-glucopyranoside ligase (L-Cys:GlcN-Ins ligase)	tRNA synthetases class I (C) catalytic domain	MAB_2122	Putative peptide synthetase MbtE	Putative peptide synthetase MbtE	tRNA synthetases class I (C) catalytic domain	434	0.101414
MAB_2975c	AFG1-like ATPase	AFG1-like ATPase	AFG1-like ATPase	MAB_2977	Hypothetical protein	Uncharacterized protein	AFG1-like ATPase	431	0.136082
MAB_2690	Glycogen operon protein GlgX homolog	Glycogen operon protein GlgX homolog	Alpha amylase, catalytic domain; Carbohydrate-binding module 48 (Isoamylase N-terminal domain)	MAB_2696c	DNA polymerase III alpha subunit	DNA-directed DNA polymerase	Alpha amylase, catalytic domain; Carbohydrate-binding module 48 (Isoamylase N-terminal domain)	431	0.0985358
MAB_0426	Probable peptide ABC transporter DppA	Probable peptide ABC transporter DppA	Bacterial extracellular solute-binding proteins, family 5 Middle	MAB_0428	Probable peptide ABC transporter DppC	Probable peptide ABC transporter DppC	Bacterial extracellular solute-binding proteins, family 5 Middle	429	0.102528
MAB_2962	Probable fatty-acid-CoA ligase FadD	Probable fatty-acid-CoA ligase FadD	AMP-binding enzyme; Male sterility protein; Phosphopantetheine attachment site	MAB_2977	Hypothetical protein	Uncharacterized protein	AMP-binding enzyme; Male sterility protein; Phosphopantetheine attachment site	427	0.105278
MAB_2119c	Putative polyketide synthase MbtD	Putative polyketide synthase MbtD	Acyl transferase domain; KR domain; Phosphopantetheine attachment site	MAB_2122	Putative peptide synthetase MbtE	Putative peptide synthetase MbtE	Acyl transferase domain; KR domain; Phosphopantetheine attachment site	426	0.0985165
MAB_1001	Hypothetical protein	Uncharacterized protein	Domain of unknown function (DUF4345)	MAB_1005c	Putative MCE family protein	Putative MCE family protein	Domain of unknown function (DUF4345)	424	0.100794
MAB_2460	Hypothetical protein	Uncharacterized protein		MAB_2465c	Putative enoyl-coa hydratase/isomerase family	Putative enoyl-coa hydratase/isomerase family		424	0.123088
MAB_1006c	Putative MCE family protein	Putative MCE family protein	Cholesterol uptake porter CUP1 of Mce4, putative; MlaD protein	MAB_1012c	Putative YrbE family protein	Putative YrbE family protein	Cholesterol uptake porter CUP1 of Mce4, putative; MlaD protein	423	0.102165
MAB_2635c	Conserved Hypothetical protein (sensor protein?)	Uncharacterized protein		MAB_2636c	Hypothetical protein	Uncharacterized protein		423	0.112269
MAB_2962	Probable fatty-acid-CoA ligase FadD	Probable fatty-acid-CoA ligase FadD	AMP-binding enzyme; Male sterility protein; Phosphopantetheine attachment site	MAB_2975c	AFG1-like ATPase	AFG1-like ATPase	AMP-binding enzyme; Male sterility protein; Phosphopantetheine attachment site	420	0.101376
MAB_2458c	Putative transcriptional regulator, TetR family	Putative transcriptional regulator, TetR family	Bacterial regulatory proteins, tetR family	MAB_2465c	Putative enoyl-coa hydratase/isomerase family	Putative enoyl-coa hydratase/isomerase family	Bacterial regulatory proteins, tetR family	420	0.115227
MAB_4599c	Putative Mce family protein	Putative Mce family protein	Cholesterol uptake porter CUP1 of Mce4, putative; MlaD protein	MAB_4603c	Probable oxidoreductase	Probable oxidoreductase	Cholesterol uptake porter CUP1 of Mce4, putative; MlaD protein	420	0.104513
MAB_2644c	Tryptophan synthase, beta subunit (TrpB)	Tryptophan synthase beta chain	Pyridoxal-phosphate dependent enzyme	MAB_2664c	Imidazole glycerol phosphate synthase, cyclase subunit HisF	Imidazole glycerol phosphate synthase subunit HisF	Pyridoxal-phosphate dependent enzyme	419	0.101097
MAB_4038c	Hypothetical protein	Uncharacterized protein	Polyketide cyclase / dehydrase and lipid transport	MAB_4039c	Probable monooxygenase	Probable monooxygenase	Polyketide cyclase / dehydrase and lipid transport	416	0.151142
MAB_2587	Conserved Hypothetical protein (Copper resistance D precursor?)	Uncharacterized protein	Cytochrome c oxidase caa3 assembly factor (Caa3_CtaG)	MAB_2589c	Hypothetical protein	Uncharacterized protein	Cytochrome c oxidase caa3 assembly factor (Caa3_CtaG)	416	0.095766
MAB_4626c	Probable fatty-acid-CoA ligase FadD	Probable fatty-acid-CoA ligase FadD	AMP-binding enzyme; AMP-binding enzyme C-terminal domain	MAB_4627	Hypothetical protein	Uncharacterized protein	AMP-binding enzyme; AMP-binding enzyme C-terminal domain	415	0.09888
MAB_0813c	Putative transcriptional regulator, IclR	Putative transcriptional regulator, IclR	Bacterial transcriptional regulator; IclR helix-turn-helix domain	MAB_0815	Putative amino acid permease	Putative amino acid permease	Bacterial transcriptional regulator; IclR helix-turn-helix domain	414	0.113339
MAB_3834c	Possible L-lactate dehydrogenase (cytochrome) LldD1	Possible L-lactate dehydrogenase (Cytochrome) LldD1	FMN-dependent dehydrogenase	MAB_3835c	Probable coenzyme PQQ synthesis protein E PqqE	Probable coenzyme PQQ synthesis protein E PqqE	FMN-dependent dehydrogenase	413	0.105077
MAB_1039	Putative short-chain dehydrogenase/reductase	Putative short-chain dehydrogenase/reductase	short chain dehydrogenase	MAB_1042c	Probable cytochrome c oxidase polypeptide I	Cytochrome c oxidase subunit 1	short chain dehydrogenase	410	0.11066
MAB_3908c	Hypothetical protein	Uncharacterized protein		MAB_3913	Putative translocator	Putative translocator		410	0.134208
MAB_4033	Putative Mce family protein	Putative Mce family protein	MlaD protein	MAB_4034	Putative Mce family protein	Putative Mce family protein	MlaD protein	408	0.121889
MAB_3523c	Probable integral membrane nitrite extrusion protein NarK3	Probable integral membrane nitrite extrusion protein NarK3	Major Facilitator Superfamily	MAB_3524c	Hypothetical protein	Uncharacterized protein	Major Facilitator Superfamily	407	0.104261
MAB_0429	Putative oligopeptide ABC transporter, ATP-binding protein	Putative oligopeptide ABC transporter,ATP-binding protein	ABC transporter; Oligopeptide/dipeptide transporter, C-terminal region	MAB_0472	Hypothetical protein	Conserved hypothetical membrane protein	ABC transporter; Oligopeptide/dipeptide transporter, C-terminal region	403	0.100535
MAB_4236c	Putative amino acid ABC transporter, substrate-binding protein	Putative amino acid ABC transporter,substrate-binding protein	Bacterial extracellular solute-binding proteins, family 3	MAB_4238c	Putative amino acid ABC transporter, permease protein	Putative amino acid ABC transporter, permease protein	Bacterial extracellular solute-binding proteins, family 3	401	0.115507
MAB_2372	Probable GTP-binding protein EngA	GTPase Der (GTP-binding protein EngA)	50S ribosome-binding GTPase; KH-domain-like of EngA bacterial GTPase enzymes, C-terminal	MAB_2375	Hypothetical protein	Uncharacterized protein	50S ribosome-binding GTPase; KH-domain-like of EngA bacterial GTPase enzymes, C-terminal	401	0.130786
MAB_2457c	Hypothetical protein	Uncharacterized protein	Polyketide cyclase / dehydrase and lipid transport	MAB_2464	Hypothetical protein	Uncharacterized protein	Polyketide cyclase / dehydrase and lipid transport	400	0.114765
MAB_2967c	Hypothetical protein	Uncharacterized protein	Predicted metal-dependent hydrolase	MAB_2975c	AFG1-like ATPase	AFG1-like ATPase	Predicted metal-dependent hydrolase	400	0.108856
MAB_4596c	Putative Mce family protein	Putative Mce family protein	MlaD protein	MAB_4597c	Putative Mce family protein	Putative Mce family protein	MlaD protein	400	0.109665
MAB_3831c	Putative glycosyltransferase	Putative glycosyltransferase	Glycosyl transferase family 2	MAB_3838c	Putative ferredoxin reductase	Putative ferredoxin reductase	Glycosyl transferase family 2	400	0.111111
MAB_3830c	Probable dehydrogenase (glucose-methanol-choline oxidoreductase?)	Probable dehydrogenase (Glucose-methanol-choline oxidoreductase?)	GMC oxidoreductase	MAB_3835c	Probable coenzyme PQQ synthesis protein E PqqE	Probable coenzyme PQQ synthesis protein E PqqE	GMC oxidoreductase	400	0.115097
MAB_0815	Putative amino acid permease	Putative amino acid permease	Amino acid permease	MAB_0816	Probable glucose-methanol-choline oxidoreductase	Probable glucose-methanol-choline oxidoreductase	Amino acid permease	399	0.105837
MAB_0430	Hypothetical protein	Uncharacterized protein		MAB_0472	Hypothetical protein	Conserved hypothetical membrane protein		399	0.100411
MAB_3440c	Putative short-chain dehydrogenase/reductase	Putative short-chain dehydrogenase/reductase	short chain dehydrogenase	MAB_3441c	NAD-dependent deacetylase (regulatory protein Sir2 homolog)	NAD-dependent protein deacylase	short chain dehydrogenase	398	0.102052
MAB_3830c	Probable dehydrogenase (glucose-methanol-choline oxidoreductase?)	Probable dehydrogenase (Glucose-methanol-choline oxidoreductase?)	GMC oxidoreductase	MAB_3838c	Putative ferredoxin reductase	Putative ferredoxin reductase	GMC oxidoreductase	395	0.110251
MAB_4800	Putative beta-lactamase	Putative beta-lactamase	Beta-lactamase	MAB_4801	Possible twin-arginine translocation pathway	Possible twin-arginine translocation pathway	Beta-lactamase	395	0.0990511
MAB_2121c	Putative phenyloxazoline synthase MbtB/ thioesterase	Putative phenyloxazoline synthase MbtB/ thioesterase	Thioesterase domain	MAB_2123	Putative peptide synthetase MbtF	Putative peptide synthetase MbtF	Thioesterase domain	395	0.0957791
MAB_2976	Conserved Hypothetical protein (possible reductase)	Uncharacterized protein	RibD C-terminal domain	MAB_2977	Hypothetical protein	Uncharacterized protein	RibD C-terminal domain	393	0.160834
MAB_2458c	Putative transcriptional regulator, TetR family	Putative transcriptional regulator, TetR family	Bacterial regulatory proteins, tetR family	MAB_2463	Putative sulfonate ABC transporter, permease	Putative sulfonate ABC transporter, permease	Bacterial regulatory proteins, tetR family	392	0.11405
MAB_4605c	Probable aldehyde dehydrogenase	Aldehyde dehydrogenase	Aldehyde dehydrogenase family	MAB_4609c	Putative acyl-CoA dehydrogenase FadE	Putative acyl-CoA dehydrogenase FadE	Aldehyde dehydrogenase family	388	0.106275
MAB_3909	Putative peroxidase	Putative peroxidase	Animal haem peroxidase	MAB_3912	Hypothetical protein	UPF0234 protein MAB_3912	Animal haem peroxidase	388	0.139956
MAB_2651c	Probable oxidoreductase	Probable oxidoreductase	FAD dependent oxidoreductase	MAB_2664c	Imidazole glycerol phosphate synthase, cyclase subunit HisF	Imidazole glycerol phosphate synthase subunit HisF	FAD dependent oxidoreductase	386	0.0997858
MAB_4607c	Hypothetical protein	Putative S-adenosyl-L-methionine-dependent methyltransferase MAB_4607c	Leucine carboxyl methyltransferase	MAB_4609c	Putative acyl-CoA dehydrogenase FadE	Putative acyl-CoA dehydrogenase FadE	Leucine carboxyl methyltransferase	383	0.103317
MAB_2967c	Hypothetical protein	Uncharacterized protein	Predicted metal-dependent hydrolase	MAB_2976	Conserved Hypothetical protein (possible reductase)	Uncharacterized protein	Predicted metal-dependent hydrolase	382	0.10792
MAB_0471	Hypothetical protein	Conserved hypothetical transmembrane protein	Type II secretion system (T2SS), protein F	MAB_0474	Hypothetical protein	Uncharacterized protein	Type II secretion system (T2SS), protein F	381	0.105194
MAB_2470c	Catalase/peroxidase (KatG)	Catalase-peroxidase (CP)	Peroxidase	MAB_4810c	Hypothetical protein	Uncharacterized protein	Peroxidase	381	0.105717
MAB_2123	Putative peptide synthetase MbtF	Putative peptide synthetase MbtF	AMP-binding enzyme; AMP-binding enzyme C-terminal domain; Condensation domain; Phosphopantetheine attachment site	MAB_2124	Putative phenyloxazoline synthase MbtB	Putative phenyloxazoline synthase MbtB	AMP-binding enzyme; AMP-binding enzyme C-terminal domain; Condensation domain; Phosphopantetheine attachment site	381	0.0988173
MAB_2459	Hypothetical protein	Uncharacterized protein	Protein of unknown function (DUF4242)	MAB_2464	Hypothetical protein	Uncharacterized protein	Protein of unknown function (DUF4242)	378	0.112248
MAB_4037	Hypothetical protein	Uncharacterized protein		MAB_4039c	Probable monooxygenase	Probable monooxygenase		375	0.151602
MAB_4232c	Putative oxygenase	Putative oxygenase	Luciferase-like monooxygenase	MAB_4240c	Putative membrane protein, MmpL	Putative membrane protein, MmpL	Luciferase-like monooxygenase	373	0.0946073
MAB_2122	Putative peptide synthetase MbtE	Putative peptide synthetase MbtE	AMP-binding enzyme; AMP-binding enzyme C-terminal domain; Condensation domain; Phosphopantetheine attachment site	MAB_4072c	Hypothetical protein	Uncharacterized protein	AMP-binding enzyme; AMP-binding enzyme C-terminal domain; Condensation domain; Phosphopantetheine attachment site	373	0.101897
MAB_1002	Putative acetyl-CoA C-acyltransferase (thiolase)	Putative acetyl-CoA C-acyltransferase (Thiolase)	Thiolase, C-terminal domain; Thiolase, N-terminal domain	MAB_1006c	Putative MCE family protein	Putative MCE family protein	Thiolase, C-terminal domain; Thiolase, N-terminal domain	372	0.10257
MAB_2635c	Conserved Hypothetical protein (sensor protein?)	Uncharacterized protein		MAB_2664c	Imidazole glycerol phosphate synthase, cyclase subunit HisF	Imidazole glycerol phosphate synthase subunit HisF		371	0.0950224
MAB_4608	3-oxoacyl-[acyl-carrier-protein] synthase 1 KasA	3-oxoacyl-[acyl-carrier-protein] synthase 1 KasA	Beta-ketoacyl synthase, C-terminal domain; Beta-ketoacyl synthase, N-terminal domain	MAB_4609c	Putative acyl-CoA dehydrogenase FadE	Putative acyl-CoA dehydrogenase FadE	Beta-ketoacyl synthase, C-terminal domain; Beta-ketoacyl synthase, N-terminal domain	370	0.103879
MAB_4599c	Putative Mce family protein	Putative Mce family protein	Cholesterol uptake porter CUP1 of Mce4, putative; MlaD protein	MAB_4600c	Putative YrbE family protein	Putative YrbE family protein	Cholesterol uptake porter CUP1 of Mce4, putative; MlaD protein	369	0.108687
MAB_2457c	Hypothetical protein	Uncharacterized protein	Polyketide cyclase / dehydrase and lipid transport	MAB_2465c	Putative enoyl-coa hydratase/isomerase family	Putative enoyl-coa hydratase/isomerase family	Polyketide cyclase / dehydrase and lipid transport	368	0.123267
MAB_2690	Glycogen operon protein GlgX homolog	Glycogen operon protein GlgX homolog	Alpha amylase, catalytic domain; Carbohydrate-binding module 48 (Isoamylase N-terminal domain)	MAB_2691c	Probable threonine dehydratase biosynthetic	L-threonine dehydratase	Alpha amylase, catalytic domain; Carbohydrate-binding module 48 (Isoamylase N-terminal domain)	367	0.0998834
MAB_2559c	Probable peptidyl-prolyl cis-trans isomerase	Peptidyl-prolyl cis-trans isomerase	FKBP-type peptidyl-prolyl cis-trans isomerase	MAB_2561c	Phosphoenolpyruvate carboxykinase	Phosphoenolpyruvate carboxykinase [GTP] (PEP carboxykinase) (PEPCK)	FKBP-type peptidyl-prolyl cis-trans isomerase	365	0.0944722
MAB_2464	Hypothetical protein	Uncharacterized protein		MAB_2466c	Putative transcriptional regulator, TetR	Putative transcriptional regulator, TetR		363	0.124179
MAB_2116	Cysteinyl-tRNA synthetase (CysS)	L-cysteine:1D-myo-inositol 2-amino-2-deoxy-alpha-D-glucopyranoside ligase (L-Cys:GlcN-Ins ligase)	tRNA synthetases class I (C) catalytic domain	MAB_2123	Putative peptide synthetase MbtF	Putative peptide synthetase MbtF	tRNA synthetases class I (C) catalytic domain	363	0.0995637
MAB_0935c	Putative fatty-acid--CoA ligase FadD	Putative fatty-acid--CoA ligase FadD	AMP-binding enzyme	MAB_0938c	Probable conserved polyketide synthase associated protein PapA3	Probable conserved polyketide synthase associated protein PapA3	AMP-binding enzyme	361	0.124556
MAB_2971c	Putative oxidoreductase	Putative oxidoreductase	NAD dependent epimerase/dehydratase family	MAB_4810c	Hypothetical protein	Uncharacterized protein	NAD dependent epimerase/dehydratase family	361	0.108863
MAB_2520c	Hypothetical protein	Uncharacterized protein	NADPH-dependent FMN reductase	MAB_2522c	Hypothetical protein	Uncharacterized protein	NADPH-dependent FMN reductase	360	0.108043
MAB_1998	16S rRNA (cytosine(1402)-N(4))-methyltransferase	Ribosomal RNA small subunit methyltransferase H	MraW methylase family	MAB_2122	Putative peptide synthetase MbtE	Putative peptide synthetase MbtE	MraW methylase family	360	0.0977459
MAB_2664c	Imidazole glycerol phosphate synthase, cyclase subunit HisF	Imidazole glycerol phosphate synthase subunit HisF	Histidine biosynthesis protein	MAB_2687c	8-amino-7-oxononanoate synthase (BioF)	8-amino-7-oxononanoate synthase (BioF)	Histidine biosynthesis protein	359	0.0944398
MAB_4320c	Putative transcriptional regulator, TetR family	Putative transcriptional regulator, TetR family	Bacterial regulatory proteins, tetR family	MAB_4322	Aldehyde dehydrogenase family protein	Aldehyde dehydrogenase family protein	Bacterial regulatory proteins, tetR family	358	0.104996
MAB_4194c	Hypothetical protein	Uncharacterized protein		MAB_4196	Thiamine biosynthesis protein ThiC	Phosphomethylpyrimidine synthase		357	0.0961038
MAB_2605c	Hypothetical protein	Uncharacterized protein	Amidohydrolase family	MAB_2606c	Putative transcriptional regulator, TetR family	Putative transcriptional regulator, TetR family	Amidohydrolase family	357	0.0949434
MAB_4034	Putative Mce family protein	Putative Mce family protein	MlaD protein	MAB_4035	Putative Mce family protein	Putative Mce family protein	MlaD protein	356	0.128274
MAB_2664c	Imidazole glycerol phosphate synthase, cyclase subunit HisF	Imidazole glycerol phosphate synthase subunit HisF	Histidine biosynthesis protein	MAB_2690	Glycogen operon protein GlgX homolog	Glycogen operon protein GlgX homolog	Histidine biosynthesis protein	356	0.0932666
MAB_4224	Probable serine/threonine-protein kinase	Probable serine/threonine-protein kinase	Protein kinase G rubredoxin domain; Protein kinase G tetratricopeptide repeat; Protein kinase domain	MAB_4225c	Acetate kinase (AckA)	Acetate kinase	Protein kinase G rubredoxin domain; Protein kinase G tetratricopeptide repeat; Protein kinase domain	356	0.107823
MAB_1998	16S rRNA (cytosine(1402)-N(4))-methyltransferase	Ribosomal RNA small subunit methyltransferase H	MraW methylase family	MAB_2123	Putative peptide synthetase MbtF	Putative peptide synthetase MbtF	MraW methylase family	356	0.0990049
MAB_0994	Putative NAD-dependent epimerase/dehydratase	Putative NAD-dependent epimerase/dehydratase	NAD dependent epimerase/dehydratase family	MAB_0995	Hypothetical protein	Uncharacterized protein	NAD dependent epimerase/dehydratase family	355	0.115494
MAB_0995	Hypothetical protein	Uncharacterized protein	Luciferase-like monooxygenase	MAB_1002	Putative acetyl-CoA C-acyltransferase (thiolase)	Putative acetyl-CoA C-acyltransferase (Thiolase)	Luciferase-like monooxygenase	354	0.0948674
MAB_4236c	Putative amino acid ABC transporter, substrate-binding protein	Putative amino acid ABC transporter,substrate-binding protein	Bacterial extracellular solute-binding proteins, family 3	MAB_4240c	Putative membrane protein, MmpL	Putative membrane protein, MmpL	Bacterial extracellular solute-binding proteins, family 3	353	0.11025
MAB_0430	Hypothetical protein	Uncharacterized protein		MAB_0432	Hypothetical protein	Uncharacterized protein		350	0.110716
MAB_4036	Hypothetical protein	Uncharacterized protein		MAB_4040c	Hypothetical protein	Uncharacterized protein		347	0.127863
MAB_2664c	Imidazole glycerol phosphate synthase, cyclase subunit HisF	Imidazole glycerol phosphate synthase subunit HisF	Histidine biosynthesis protein	MAB_2691c	Probable threonine dehydratase biosynthetic	L-threonine dehydratase	Histidine biosynthesis protein	347	0.0951626
MAB_2554	Hypothetical protein	Uncharacterized protein		MAB_2557c	Putative isochorismatase hydrolase EntB	Putative isochorismatase hydrolase EntB		346	0.127629
MAB_4798	Hypothetical protein	Uncharacterized protein		MAB_4800	Putative beta-lactamase	Putative beta-lactamase		342	0.105945
MAB_3910	Serine peptidase	Serine peptidase	Subtilase family	MAB_3913	Putative translocator	Putative translocator	Subtilase family	342	0.144689
MAB_1002	Putative acetyl-CoA C-acyltransferase (thiolase)	Putative acetyl-CoA C-acyltransferase (Thiolase)	Thiolase, C-terminal domain; Thiolase, N-terminal domain	MAB_1004c	Hypothetical protein	Uncharacterized protein	Thiolase, C-terminal domain; Thiolase, N-terminal domain	341	0.109768
MAB_0817	Putative aldehyde dehydrogenase	Putative aldehyde dehydrogenase	Aldehyde dehydrogenase family	MAB_1284c	Hypothetical protein	Uncharacterized protein	Aldehyde dehydrogenase family	341	0.101132
MAB_4032	Putative Mce family protein	Putative Mce family protein	MlaD protein	MAB_4039c	Probable monooxygenase	Probable monooxygenase	MlaD protein	341	0.114063
MAB_3908c	Hypothetical protein	Uncharacterized protein		MAB_3910	Serine peptidase	Serine peptidase		335	0.14202
MAB_2373	Putative mannose-specific lectin precursor	Putative mannose-specific lectin	LysM domain	MAB_2374c	Hypothetical protein	Uncharacterized protein	LysM domain	334	0.136236
MAB_4289	Hypothetical protein	Uncharacterized protein	DoxX	MAB_4290c	Hypothetical protein	Uncharacterized protein	DoxX	332	0.162843
MAB_4032	Putative Mce family protein	Putative Mce family protein	MlaD protein	MAB_4033	Putative Mce family protein	Putative Mce family protein	MlaD protein	331	0.130697
MAB_2689	acyltransferase	Probable acyltransferase	Acyltransferase family	MAB_2696c	DNA polymerase III alpha subunit	DNA-directed DNA polymerase	Acyltransferase family	331	0.10046
MAB_2516c	Hypothetical protein	Uncharacterized protein	Low affinity iron permease	MAB_2517c	Hypothetical protein	Uncharacterized protein	Low affinity iron permease	330	0.124865
MAB_1139	4-(cytidine 5'-diphospho)-2-C-methyl-D-erythritol kinase	4-diphosphocytidyl-2-C-methyl-D-erythritol kinase (CMK)	GHMP kinases C terminal; GHMP kinases N terminal domain	MAB_1140	Putative polyketide synthase Pks16	Putative polyketide synthase Pks16	GHMP kinases C terminal; GHMP kinases N terminal domain	328	0.169306
MAB_4598c	Putative Mce family protein	Putative Mce family protein	MlaD protein	MAB_4603c	Probable oxidoreductase	Probable oxidoreductase	MlaD protein	326	0.104324
MAB_2965c	Hypothetical protein	Uncharacterized protein	Amidohydrolase family	MAB_2973c	Putative methyltransferase	Putative methyltransferase	Amidohydrolase family	326	0.0988449
MAB_4194c	Hypothetical protein	Uncharacterized protein		MAB_4195c	Putative major facilitator superfamily	Putative major facilitator superfamily		324	0.100049
MAB_0816	Probable glucose-methanol-choline oxidoreductase	Probable glucose-methanol-choline oxidoreductase	GMC oxidoreductase	MAB_0818	Probable tryptophan 2-monooxygenase	Probable tryptophan 2-monooxygenase	GMC oxidoreductase	324	0.103974
MAB_2966c	Possible hemoglobine-related protein HMP	Possible hemoglobine-related protein HMP	2Fe-2S iron-sulfur cluster binding domain	MAB_2971c	Putative oxidoreductase	Putative oxidoreductase	2Fe-2S iron-sulfur cluster binding domain	323	0.121149
MAB_2459	Hypothetical protein	Uncharacterized protein	Protein of unknown function (DUF4242)	MAB_2465c	Putative enoyl-coa hydratase/isomerase family	Putative enoyl-coa hydratase/isomerase family	Protein of unknown function (DUF4242)	323	0.112758
MAB_2462	Putative sulfonate ABC transporter, periplasmic protein	Putative sulfonate ABC transporter, periplasmic protein	NMT1-like family	MAB_2466c	Putative transcriptional regulator, TetR	Putative transcriptional regulator, TetR	NMT1-like family	322	0.117625
MAB_2123	Putative peptide synthetase MbtF	Putative peptide synthetase MbtF	AMP-binding enzyme; AMP-binding enzyme C-terminal domain; Condensation domain; Phosphopantetheine attachment site	MAB_4073c	Hypothetical protein	Uncharacterized protein	AMP-binding enzyme; AMP-binding enzyme C-terminal domain; Condensation domain; Phosphopantetheine attachment site	322	0.101469
MAB_0429	Putative oligopeptide ABC transporter, ATP-binding protein	Putative oligopeptide ABC transporter,ATP-binding protein	ABC transporter; Oligopeptide/dipeptide transporter, C-terminal region	MAB_0431c	Hypothetical protein	Uncharacterized protein	ABC transporter; Oligopeptide/dipeptide transporter, C-terminal region	321	0.107536
MAB_2607	Putative flavin-containing monooxygenase	Putative flavin-containing monooxygenase	Flavin-binding monooxygenase-like	MAB_2608	Putative hydrolase, alpha/beta fold	Putative hydrolase, alpha/beta fold	Flavin-binding monooxygenase-like	319	0.127299
MAB_0429	Putative oligopeptide ABC transporter, ATP-binding protein	Putative oligopeptide ABC transporter,ATP-binding protein	ABC transporter; Oligopeptide/dipeptide transporter, C-terminal region	MAB_0432	Hypothetical protein	Uncharacterized protein	ABC transporter; Oligopeptide/dipeptide transporter, C-terminal region	318	0.112779
MAB_2459	Hypothetical protein	Uncharacterized protein	Protein of unknown function (DUF4242)	MAB_2463	Putative sulfonate ABC transporter, permease	Putative sulfonate ABC transporter, permease	Protein of unknown function (DUF4242)	316	0.11362
MAB_2689	acyltransferase	Probable acyltransferase	Acyltransferase family	MAB_2690	Glycogen operon protein GlgX homolog	Glycogen operon protein GlgX homolog	Acyltransferase family	315	0.104907
MAB_3907c	Putative regulatory protein, LuxR	Putative regulatory protein, LuxR	AAA domain; Bacterial regulatory proteins, luxR family	MAB_3913	Putative translocator	Putative translocator	AAA domain; Bacterial regulatory proteins, luxR family	314	0.122018
MAB_4231	Beta-lactamase-like protein	Beta-lactamase-like protein	Metallo-beta-lactamase superfamily	MAB_4232c	Putative oxygenase	Putative oxygenase	Metallo-beta-lactamase superfamily	313	0.109808
MAB_3317c	Probable peptide synthetase NRP	Probable peptide synthetase NRP	AMP-binding enzyme; AMP-binding enzyme C-terminal domain; Condensation domain; Male sterility protein; Phosphopantetheine attachment site	MAB_3568c	Putative thioesterase	Putative thioesterase	AMP-binding enzyme; AMP-binding enzyme C-terminal domain; Condensation domain; Male sterility protein; Phosphopantetheine attachment site	312	0.10412
MAB_2457c	Hypothetical protein	Uncharacterized protein	Polyketide cyclase / dehydrase and lipid transport	MAB_2463	Putative sulfonate ABC transporter, permease	Putative sulfonate ABC transporter, permease	Polyketide cyclase / dehydrase and lipid transport	311	0.120143
MAB_2605c	Hypothetical protein	Uncharacterized protein	Amidohydrolase family	MAB_2608	Putative hydrolase, alpha/beta fold	Putative hydrolase, alpha/beta fold	Amidohydrolase family	310	0.0950529
MAB_0859	Hypothetical protein	Uncharacterized protein	Polyketide cyclase / dehydrase and lipid transport	MAB_0864	Hypothetical molybdenum cofactor biosynthesis protein MoaC2	Cyclic pyranopterin monophosphate synthase	Polyketide cyclase / dehydrase and lipid transport	308	0.112667
MAB_2568	Putative arsenate reductase or tyrosine phosphatase	Putative arsenate reductase or tyrosine phosphatase	Low molecular weight phosphotyrosine protein phosphatase	MAB_2569c	Hypothetical protein	Uncharacterized protein	Low molecular weight phosphotyrosine protein phosphatase	308	0.100407
MAB_0858	Hypothetical luciferase-like monooxygenase	Hypothetical luciferase-like monooxygenase	Luciferase-like monooxygenase	MAB_0859	Hypothetical protein	Uncharacterized protein	Luciferase-like monooxygenase	308	0.10054
MAB_4609c	Putative acyl-CoA dehydrogenase FadE	Putative acyl-CoA dehydrogenase FadE	Acyl-CoA dehydrogenase, C-terminal domain; Acyl-CoA dehydrogenase, N-terminal domain; Acyl-CoA dehydrogenase, middle domain	MAB_4611c	Putative transcriptional regulator	Putative transcriptional regulator	Acyl-CoA dehydrogenase, C-terminal domain; Acyl-CoA dehydrogenase, N-terminal domain; Acyl-CoA dehydrogenase, middle domain	308	0.111131
MAB_2461	Putative sulfate ABC transporter, ATP-binding protein	Putative sulfate ABC transporter, ATP-binding protein	ABC transporter	MAB_2467	Ubiquinol-cytochrome c reductase cytochrome b subunit	Ubiquinol-cytochrome c reductase cytochrome b subunit	ABC transporter	307	0.119289
MAB_0858	Hypothetical luciferase-like monooxygenase	Hypothetical luciferase-like monooxygenase	Luciferase-like monooxygenase	MAB_0860c	Probable DNA helicase	Probable DNA helicase	Luciferase-like monooxygenase	306	0.102547
MAB_0819	Hypothetical carbon-nitrogen hydrolase family protein	Hypothetical carbon-nitrogen hydrolase family protein	Carbon-nitrogen hydrolase	MAB_0820c	Probable NAD-glutamate dehydrogenase	Probable NAD-glutamate dehydrogenase	Carbon-nitrogen hydrolase	305	0.106015
MAB_1008c	Putative MCE family protein	Putative MCE family protein	MlaD protein	MAB_1012c	Putative YrbE family protein	Putative YrbE family protein	MlaD protein	305	0.114749
MAB_4608	3-oxoacyl-[acyl-carrier-protein] synthase 1 KasA	3-oxoacyl-[acyl-carrier-protein] synthase 1 KasA	Beta-ketoacyl synthase, C-terminal domain; Beta-ketoacyl synthase, N-terminal domain	MAB_4610c	O-methyltransferase-like	O-methyltransferase-like	Beta-ketoacyl synthase, C-terminal domain; Beta-ketoacyl synthase, N-terminal domain	305	0.105126
MAB_0217c	Probable cysteine desulfurase	Cysteine desulfurase	Aminotransferase class-V	MAB_0218c	Hypothetical protein	Uncharacterized protein	Aminotransferase class-V	304	0.0992056
MAB_0426	Probable peptide ABC transporter DppA	Probable peptide ABC transporter DppA	Bacterial extracellular solute-binding proteins, family 5 Middle	MAB_0429	Putative oligopeptide ABC transporter, ATP-binding protein	Putative oligopeptide ABC transporter,ATP-binding protein	Bacterial extracellular solute-binding proteins, family 5 Middle	304	0.0989848
MAB_0430	Hypothetical protein	Uncharacterized protein		MAB_0431c	Hypothetical protein	Uncharacterized protein		303	0.107383
MAB_0857	Putative monooxygenase	Putative monooxygenase	FAD binding domain	MAB_0858	Hypothetical luciferase-like monooxygenase	Hypothetical luciferase-like monooxygenase	FAD binding domain	303	0.11413
MAB_2687c	8-amino-7-oxononanoate synthase (BioF)	8-amino-7-oxononanoate synthase (BioF)	Aminotransferase class I and II	MAB_2696c	DNA polymerase III alpha subunit	DNA-directed DNA polymerase	Aminotransferase class I and II	303	0.100886
MAB_2463	Putative sulfonate ABC transporter, permease	Putative sulfonate ABC transporter, permease	Binding-protein-dependent transport system inner membrane component	MAB_2466c	Putative transcriptional regulator, TetR	Putative transcriptional regulator, TetR	Binding-protein-dependent transport system inner membrane component	302	0.124645
MAB_3757	Hypothetical protein	Uncharacterized protein	WXG100 protein secretion system (Wss), protein YukD	MAB_3759c	Hypothetical protein	Uncharacterized protein	WXG100 protein secretion system (Wss), protein YukD	302	0.109825
MAB_4595c	Putative Mce family protein	Putative Mce family protein	MlaD protein	MAB_4600c	Putative YrbE family protein	Putative YrbE family protein	MlaD protein	302	0.104976
MAB_1431	Conserved Hypothetical protein (Putative monooxygenase)	Uncharacterized protein	FAD binding domain	MAB_1432	Hypothetical protein	Uncharacterized protein	FAD binding domain	301	0.111672
MAB_0998	Transcriptional regulator, LysR family	Transcriptional regulator, LysR family	Bacterial regulatory helix-turn-helix protein, lysR family; LysR substrate binding domain	MAB_1002	Putative acetyl-CoA C-acyltransferase (thiolase)	Putative acetyl-CoA C-acyltransferase (Thiolase)	Bacterial regulatory helix-turn-helix protein, lysR family; LysR substrate binding domain	301	0.100082
MAB_4598c	Putative Mce family protein	Putative Mce family protein	MlaD protein	MAB_4600c	Putative YrbE family protein	Putative YrbE family protein	MlaD protein	301	0.108418
MAB_0072c	Putative short chain dehydrogenase/reductase	Putative short chain dehydrogenase/reductase	Enoyl-(Acyl carrier protein) reductase	MAB_0091	Putative ferredoxin-dependent glutamate synthase	Putative ferredoxin-dependent glutamate synthase	Enoyl-(Acyl carrier protein) reductase	300	0.0949354
MAB_0995	Hypothetical protein	Uncharacterized protein	Luciferase-like monooxygenase	MAB_0998	Transcriptional regulator, LysR family	Transcriptional regulator, LysR family	Luciferase-like monooxygenase	299	0.100322
MAB_2635c	Conserved Hypothetical protein (sensor protein?)	Uncharacterized protein		MAB_2644c	Tryptophan synthase, beta subunit (TrpB)	Tryptophan synthase beta chain		299	0.113336
MAB_1121	Probable arginine deiminase	Arginine deiminase (ADI)	Amidinotransferase	MAB_1132c	Probable L-asparagine permease 1 (transport protein)	Probable L-asparagine permease 1 (Transport protein)	Amidinotransferase	298	0.150978
MAB_0472	Hypothetical protein	Conserved hypothetical membrane protein	Type II secretion system (T2SS), protein F	MAB_0476c	Putative transcriptional regulator, TetR family	Putative transcriptional regulator, TetR family	Type II secretion system (T2SS), protein F	298	0.0993633
MAB_3910	Serine peptidase	Serine peptidase	Subtilase family	MAB_3911	Hypothetical protein	Uncharacterized protein	Subtilase family	298	0.142295
MAB_2039	Probable lipase LipH (carboxylesterase)	Probable lipase LipH (Carboxylesterase)	alpha/beta hydrolase fold	MAB_2040c	Conserved Hypothetical protein (carboxymuconolactone decarboxylase?)	Uncharacterized protein	alpha/beta hydrolase fold	297	0.0927625
MAB_3904	Hypothetical protein	Uncharacterized protein	Universal stress protein family	MAB_3909	Putative peroxidase	Putative peroxidase	Universal stress protein family	297	0.117997
MAB_3830c	Probable dehydrogenase (glucose-methanol-choline oxidoreductase?)	Probable dehydrogenase (Glucose-methanol-choline oxidoreductase?)	GMC oxidoreductase	MAB_3832c	Conserved Hypothetical protein (creatininase?)	Uncharacterized protein	GMC oxidoreductase	297	0.105686
MAB_2460	Hypothetical protein	Uncharacterized protein		MAB_2466c	Putative transcriptional regulator, TetR	Putative transcriptional regulator, TetR		296	0.114839
MAB_2122	Putative peptide synthetase MbtE	Putative peptide synthetase MbtE	AMP-binding enzyme; AMP-binding enzyme C-terminal domain; Condensation domain; Phosphopantetheine attachment site	MAB_2124	Putative phenyloxazoline synthase MbtB	Putative phenyloxazoline synthase MbtB	AMP-binding enzyme; AMP-binding enzyme C-terminal domain; Condensation domain; Phosphopantetheine attachment site	296	0.0984465
MAB_4606c	Hypothetical protein	Putative S-adenosyl-L-methionine-dependent methyltransferase MAB_4606c	Leucine carboxyl methyltransferase	MAB_4609c	Putative acyl-CoA dehydrogenase FadE	Putative acyl-CoA dehydrogenase FadE	Leucine carboxyl methyltransferase	295	0.107422
MAB_1523c	Hypothetical protein	Uncharacterized protein	Protein of unknown function (DUF1003)	MAB_1524c	Hypothetical protein	Uncharacterized protein	Protein of unknown function (DUF1003)	295	0.120498
MAB_0860c	Probable DNA helicase	Probable DNA helicase	ERCC3/RAD25/XPB C-terminal helicase; Helicase conserved C-terminal domain; Type III restriction enzyme, res subunit	MAB_0862c	Hypothetical protein	Uncharacterized protein	ERCC3/RAD25/XPB C-terminal helicase; Helicase conserved C-terminal domain; Type III restriction enzyme, res subunit	295	0.111433
MAB_3832c	Conserved Hypothetical protein (creatininase?)	Uncharacterized protein	Creatinine amidohydrolase	MAB_3834c	Possible L-lactate dehydrogenase (cytochrome) LldD1	Possible L-lactate dehydrogenase (Cytochrome) LldD1	Creatinine amidohydrolase	295	0.103958
MAB_2505c	Probable phosphoketolase	Probable phosphoketolase	D-xylulose 5-phosphate/D-fructose 6-phosphate phosphoketolase; XFP C-terminal domain; XFP N-terminal domain	MAB_2508	Hypothetical protein	Uncharacterized protein	D-xylulose 5-phosphate/D-fructose 6-phosphate phosphoketolase; XFP C-terminal domain; XFP N-terminal domain	295	0.0960403
MAB_3911	Hypothetical protein	Uncharacterized protein		MAB_3913	Putative translocator	Putative translocator		294	0.140824
MAB_4240c	Putative membrane protein, MmpL	Putative membrane protein, MmpL	MMPL family	MAB_4241c	Hypothetical protein	Uncharacterized protein	MMPL family	293	0.108693
MAB_2524	Putative Orn/Lys/Arg decarboxylase	Putative Orn/Lys/Arg decarboxylase	Orn/Lys/Arg decarboxylase, C-terminal domain; Orn/Lys/Arg decarboxylase, major domain	MAB_2525c	Phosphate transport system protein PhoU homolog	Phosphate transport system protein PhoU homolog	Orn/Lys/Arg decarboxylase, C-terminal domain; Orn/Lys/Arg decarboxylase, major domain	291	0.11437
MAB_3907c	Putative regulatory protein, LuxR	Putative regulatory protein, LuxR	AAA domain; Bacterial regulatory proteins, luxR family	MAB_3908c	Hypothetical protein	Uncharacterized protein	AAA domain; Bacterial regulatory proteins, luxR family	291	0.134636
MAB_4596c	Putative Mce family protein	Putative Mce family protein	MlaD protein	MAB_4603c	Probable oxidoreductase	Probable oxidoreductase	MlaD protein	291	0.104898
MAB_3757	Hypothetical protein	Uncharacterized protein	WXG100 protein secretion system (Wss), protein YukD	MAB_3758	Putative protease	Putative protease	WXG100 protein secretion system (Wss), protein YukD	290	0.117985
MAB_4035	Putative Mce family protein	Putative Mce family protein	MlaD protein	MAB_4038c	Hypothetical protein	Uncharacterized protein	MlaD protein	290	0.158308
MAB_0628	Hypothetical protein	Uncharacterized protein	AAA domain	MAB_0633c	Putative cation antiporter subunit	Putative cation antiporter subunit	AAA domain	289	0.0981367
MAB_0815	Putative amino acid permease	Putative amino acid permease	Amino acid permease	MAB_0817	Putative aldehyde dehydrogenase	Putative aldehyde dehydrogenase	Amino acid permease	288	0.117567
MAB_2966c	Possible hemoglobine-related protein HMP	Possible hemoglobine-related protein HMP	2Fe-2S iron-sulfur cluster binding domain	MAB_2975c	AFG1-like ATPase	AFG1-like ATPase	2Fe-2S iron-sulfur cluster binding domain	288	0.107406
MAB_4502c	Phosphoenolpyruvate carboxykinase [GTP]	Phosphoenolpyruvate carboxykinase [GTP] (PEP carboxykinase) (PEPCK)	Phosphoenolpyruvate carboxykinase C-terminal P-loop domain; Phosphoenolpyruvate carboxykinase N-terminal domain	MAB_4504c	Hypothetical protein	Uncharacterized protein	Phosphoenolpyruvate carboxykinase C-terminal P-loop domain; Phosphoenolpyruvate carboxykinase N-terminal domain	288	0.0982835
MAB_2635c	Conserved Hypothetical protein (sensor protein?)	Uncharacterized protein		MAB_2650	Putative membrane protein, MmpL family	Putative membrane protein, MmpL family		288	0.104484
MAB_4229c	Hypothetical protein	Uncharacterized protein	F420H(2)-dependent quinone reductase	MAB_4232c	Putative oxygenase	Putative oxygenase	F420H(2)-dependent quinone reductase	287	0.113638
MAB_4605c	Probable aldehyde dehydrogenase	Aldehyde dehydrogenase	Aldehyde dehydrogenase family	MAB_4607c	Hypothetical protein	Putative S-adenosyl-L-methionine-dependent methyltransferase MAB_4607c	Aldehyde dehydrogenase family	286	0.107389
MAB_1860	Probable ABC transporter antibiotic-transport integral membrane protein	Probable ABC transporter antibiotic-transport integral membrane protein		MAB_1861c	Putative transcriptional regulator, TetR family	Putative transcriptional regulator, TetR family		286	0.102038
MAB_3758	Putative protease	Putative protease	Subtilase family	MAB_3830c	Probable dehydrogenase (glucose-methanol-choline oxidoreductase?)	Probable dehydrogenase (Glucose-methanol-choline oxidoreductase?)	Subtilase family	286	0.096431
MAB_2122	Putative peptide synthetase MbtE	Putative peptide synthetase MbtE	AMP-binding enzyme; AMP-binding enzyme C-terminal domain; Condensation domain; Phosphopantetheine attachment site	MAB_4073c	Hypothetical protein	Uncharacterized protein	AMP-binding enzyme; AMP-binding enzyme C-terminal domain; Condensation domain; Phosphopantetheine attachment site	285	0.102298
MAB_1124c	Probable para-aminobenzoate synthase component I	Probable para-aminobenzoate synthase component I	chorismate binding enzyme	MAB_1132c	Probable L-asparagine permease 1 (transport protein)	Probable L-asparagine permease 1 (Transport protein)	chorismate binding enzyme	284	0.166459
MAB_3831c	Putative glycosyltransferase	Putative glycosyltransferase	Glycosyl transferase family 2	MAB_3832c	Conserved Hypothetical protein (creatininase?)	Uncharacterized protein	Glycosyl transferase family 2	283	0.10604
MAB_2465c	Putative enoyl-coa hydratase/isomerase family	Putative enoyl-coa hydratase/isomerase family	Enoyl-CoA hydratase/isomerase	MAB_2466c	Putative transcriptional regulator, TetR	Putative transcriptional regulator, TetR	Enoyl-CoA hydratase/isomerase	282	0.121017
MAB_3907c	Putative regulatory protein, LuxR	Putative regulatory protein, LuxR	AAA domain; Bacterial regulatory proteins, luxR family	MAB_3910	Serine peptidase	Serine peptidase	AAA domain; Bacterial regulatory proteins, luxR family	282	0.132908
MAB_4195c	Putative major facilitator superfamily	Putative major facilitator superfamily	Major Facilitator Superfamily	MAB_4196	Thiamine biosynthesis protein ThiC	Phosphomethylpyrimidine synthase	Major Facilitator Superfamily	282	0.0920316
MAB_4035	Putative Mce family protein	Putative Mce family protein	MlaD protein	MAB_4037	Hypothetical protein	Uncharacterized protein	MlaD protein	281	0.154094
MAB_2664c	Imidazole glycerol phosphate synthase, cyclase subunit HisF	Imidazole glycerol phosphate synthase subunit HisF	Histidine biosynthesis protein	MAB_2678	Conserved Hypothetical protein (putative oxidoreductase	Uncharacterized protein	Histidine biosynthesis protein	281	0.103473
MAB_4805	Beta-lactamase-like Hypothetical protein	Uncharacterized protein	Metallo-beta-lactamase superfamily	MAB_4806c	Hypothetical protein	Uncharacterized protein	Metallo-beta-lactamase superfamily	279	0.104889
MAB_4796	Hypothetical protein	Uncharacterized protein		MAB_4798	Hypothetical protein	Uncharacterized protein		279	0.10746
MAB_4237c	Putative amino acid ABC transporter, ATP-binding protein	Putative amino acid ABC transporter, ATP-binding protein	ABC transporter	MAB_4239	Putative pyridoxamine 5'-phosphate oxidase	Putative pyridoxamine 5'-phosphate oxidase	ABC transporter	278	0.127677
MAB_4242c	Probable O-succinylhomoserine sulfhydrylase MetZ	O-succinylhomoserine sulfhydrylase (OSH sulfhydrylase) (OSHS sulfhydrylase)	Cys/Met metabolism PLP-dependent enzyme	MAB_4243c	Conserved Hypothetical protein (Rhodanese-like)	Uncharacterized protein	Cys/Met metabolism PLP-dependent enzyme	278	0.114805
MAB_4623c	5-methyltetrahydropteroyltriglutamate--homocysteine S-methyltransferase	5-methyltetrahydropteroyltriglutamate--homocysteine methyltransferase	Cobalamin-independent synthase, Catalytic domain; Cobalamin-independent synthase, N-terminal domain	MAB_4626c	Probable fatty-acid-CoA ligase FadD	Probable fatty-acid-CoA ligase FadD	Cobalamin-independent synthase, Catalytic domain; Cobalamin-independent synthase, N-terminal domain	278	0.103471
MAB_2494c	Hypothetical transcriptional regulator	Hypothetical transcriptional regulator		MAB_2495	Probable acyl-CoA dehydrogenase	Probable acyl-CoA dehydrogenase		278	0.0913299
MAB_0430	Hypothetical protein	Uncharacterized protein		MAB_0473	Hypothetical protein	Uncharacterized protein		277	0.101824
MAB_0428	Probable peptide ABC transporter DppC	Probable peptide ABC transporter DppC	Binding-protein-dependent transport system inner membrane component	MAB_0472	Hypothetical protein	Conserved hypothetical membrane protein	Binding-protein-dependent transport system inner membrane component	276	0.100594
MAB_2560	Hypothetical protein	Uncharacterized protein	LGFP repeat	MAB_2561c	Phosphoenolpyruvate carboxykinase	Phosphoenolpyruvate carboxykinase [GTP] (PEP carboxykinase) (PEPCK)	LGFP repeat	276	0.0990455
MAB_0816	Probable glucose-methanol-choline oxidoreductase	Probable glucose-methanol-choline oxidoreductase	GMC oxidoreductase	MAB_0820c	Probable NAD-glutamate dehydrogenase	Probable NAD-glutamate dehydrogenase	GMC oxidoreductase	276	0.102693
MAB_2365	Hypothetical MutT/nudix family protein	Hypothetical MutT/nudix family protein	NUDIX domain	MAB_2366	Tyrosine recombinase XerD	Tyrosine recombinase XerD	NUDIX domain	274	0.204976
MAB_4607c	Hypothetical protein	Putative S-adenosyl-L-methionine-dependent methyltransferase MAB_4607c	Leucine carboxyl methyltransferase	MAB_4610c	O-methyltransferase-like	O-methyltransferase-like	Leucine carboxyl methyltransferase	274	0.104611
MAB_0473	Hypothetical protein	Uncharacterized protein	Protein of unknown function (DUF4244)	MAB_0474	Hypothetical protein	Uncharacterized protein	Protein of unknown function (DUF4244)	274	0.114994
MAB_0410c	Probable anion transporter ATPase	Probable anion transporter ATPase	Anion-transporting ATPase	MAB_0415	Hypothetical protein	Conserved hypothetical membrane protein	Anion-transporting ATPase	274	0.103845
MAB_0947c	Putative luciferase	Putative luciferase	Luciferase-like monooxygenase	MAB_0948c	Conserved Hypothetical protein (phytoene dehydrogenase?)	Uncharacterized protein	Luciferase-like monooxygenase	273	0.0945655
MAB_0920	Putative repressor in the phenylacetic acid catabolism	Putative repressor in the phenylacetic acid catabolism	PaaX-like protein C-terminal domain	MAB_0928c	Putative phosphoserine aminotransferase	Phosphoserine aminotransferase	PaaX-like protein C-terminal domain	273	0.0996771
MAB_1945c	2-oxoglutarate dehydrogenase, E2 component, dihydrolipoamide succinyltransferase	Dihydrolipoamide acetyltransferase component of pyruvate dehydrogenase complex	2-oxoacid dehydrogenases acyltransferase (catalytic domain); Biotin-requiring enzyme; e3 binding domain	MAB_2122	Putative peptide synthetase MbtE	Putative peptide synthetase MbtE	2-oxoacid dehydrogenases acyltransferase (catalytic domain); Biotin-requiring enzyme; e3 binding domain	272	0.100525
MAB_4230c	F420-dependent glucose-6-phosphate dehydrogenase	F420-dependent glucose-6-phosphate dehydrogenase (FGD) (G6PD)	Luciferase-like monooxygenase	MAB_4233c	Putative monooxygenase (luciferase-like)	Putative monooxygenase (Luciferase-like)	Luciferase-like monooxygenase	272	0.105236
MAB_2976	Conserved Hypothetical protein (possible reductase)	Uncharacterized protein	RibD C-terminal domain	MAB_4810c	Hypothetical protein	Uncharacterized protein	RibD C-terminal domain	272	0.101624
MAB_2967c	Hypothetical protein	Uncharacterized protein	Predicted metal-dependent hydrolase	MAB_2972	Hypothetical protein	Uncharacterized protein	Predicted metal-dependent hydrolase	271	0.126311
MAB_3834c	Possible L-lactate dehydrogenase (cytochrome) LldD1	Possible L-lactate dehydrogenase (Cytochrome) LldD1	FMN-dependent dehydrogenase	MAB_3838c	Putative ferredoxin reductase	Putative ferredoxin reductase	FMN-dependent dehydrogenase	271	0.107412
MAB_1944c	Hypothetical protein	Uncharacterized protein	Domain of unknown function (DUF1731); NAD dependent epimerase/dehydratase family	MAB_1945c	2-oxoglutarate dehydrogenase, E2 component, dihydrolipoamide succinyltransferase	Dihydrolipoamide acetyltransferase component of pyruvate dehydrogenase complex	Domain of unknown function (DUF1731); NAD dependent epimerase/dehydratase family	271	0.0981299
MAB_1000	Hypothetical protein	Uncharacterized protein		MAB_1005c	Putative MCE family protein	Putative MCE family protein		269	0.100238
MAB_0398c	Exodeoxyribonuclease V, alpha subunit (RecD)	RecBCD enzyme subunit RecD	AAA domain; UvrD-like helicase C-terminal domain	MAB_0400c	Exodeoxyribonuclease V, gamma subunit (RecC)	RecBCD enzyme subunit RecC	AAA domain; UvrD-like helicase C-terminal domain	269	0.09297
MAB_0920	Putative repressor in the phenylacetic acid catabolism	Putative repressor in the phenylacetic acid catabolism	PaaX-like protein C-terminal domain	MAB_0923c	Hypothetical protein	Uncharacterized protein	PaaX-like protein C-terminal domain	269	0.103239
MAB_0428	Probable peptide ABC transporter DppC	Probable peptide ABC transporter DppC	Binding-protein-dependent transport system inner membrane component	MAB_0432	Hypothetical protein	Uncharacterized protein	Binding-protein-dependent transport system inner membrane component	269	0.108034
MAB_0401	acyltransferase	Putative acyltransferase	Acyltransferase family	MAB_0404c	Putative acetyltransferase	Putative acetyltransferase	Acyltransferase family	268	0.0923029
MAB_0414	Possible hydrolase (beta-lactamase-like)	Possible hydrolase (Beta-lactamase-like)	Beta-lactamase associated winged helix domain; Metallo-beta-lactamase superfamily	MAB_0415	Hypothetical protein	Conserved hypothetical membrane protein	Beta-lactamase associated winged helix domain; Metallo-beta-lactamase superfamily	268	0.10304
MAB_2588	Hypothetical protein	Uncharacterized protein		MAB_2590	Putative polysaccharide deacetylase	Putative polysaccharide deacetylase		267	0.0924082
MAB_3522c	Probable nitrite reductase	Probable nitrite reductase	BFD-like [2Fe-2S] binding domain; Nitrite and sulphite reductase 4Fe-4S domain; Nitrite/Sulfite reductase ferredoxin-like half domain; Pyridine nucleotide-disulphide oxidoreductase; Rubredoxin NAD+ reductase C-terminal domain	MAB_3523c	Probable integral membrane nitrite extrusion protein NarK3	Probable integral membrane nitrite extrusion protein NarK3	BFD-like [2Fe-2S] binding domain; Nitrite and sulphite reductase 4Fe-4S domain; Nitrite/Sulfite reductase ferredoxin-like half domain; Pyridine nucleotide-disulphide oxidoreductase; Rubredoxin NAD+ reductase C-terminal domain	267	0.106528
MAB_4475	Hypothetical protein	Uncharacterized protein		MAB_4477c	Hypothetical protein	Uncharacterized protein		266	0.0983576
MAB_4605c	Probable aldehyde dehydrogenase	Aldehyde dehydrogenase	Aldehyde dehydrogenase family	MAB_4610c	O-methyltransferase-like	O-methyltransferase-like	Aldehyde dehydrogenase family	265	0.104784
MAB_3908c	Hypothetical protein	Uncharacterized protein		MAB_3911	Hypothetical protein	Uncharacterized protein		265	0.140866
MAB_2589c	Hypothetical protein	Uncharacterized protein	Predicted membrane protein (DUF2127)	MAB_2590	Putative polysaccharide deacetylase	Putative polysaccharide deacetylase	Predicted membrane protein (DUF2127)	265	0.0947557
MAB_2688c	adenosylmethionine--8-amino-7-oxononanoate aminotransferase BioA	Adenosylmethionine-8-amino-7-oxononanoate aminotransferase	Aminotransferase class-III	MAB_2696c	DNA polymerase III alpha subunit	DNA-directed DNA polymerase	Aminotransferase class-III	265	0.104756
MAB_4033	Putative Mce family protein	Putative Mce family protein	MlaD protein	MAB_4037	Hypothetical protein	Uncharacterized protein	MlaD protein	264	0.140044
MAB_3831c	Putative glycosyltransferase	Putative glycosyltransferase	Glycosyl transferase family 2	MAB_3836c	Hypothetical protein	Uncharacterized protein	Glycosyl transferase family 2	264	0.116404
MAB_2694	Hypothetical protein	Uncharacterized protein		MAB_2695	Hypothetical protein	Uncharacterized protein		264	0.0990759
MAB_3835c	Probable coenzyme PQQ synthesis protein E PqqE	Probable coenzyme PQQ synthesis protein E PqqE	4Fe-4S single cluster domain; Iron-sulfur cluster-binding domain; Radical SAM superfamily	MAB_3838c	Putative ferredoxin reductase	Putative ferredoxin reductase	4Fe-4S single cluster domain; Iron-sulfur cluster-binding domain; Radical SAM superfamily	264	0.113019
MAB_2966c	Possible hemoglobine-related protein HMP	Possible hemoglobine-related protein HMP	2Fe-2S iron-sulfur cluster binding domain	MAB_2976	Conserved Hypothetical protein (possible reductase)	Uncharacterized protein	2Fe-2S iron-sulfur cluster binding domain	263	0.106291
MAB_0752c	Putative transcriptional regulator	Putative transcriptional regulator	Cell envelope-related transcriptional attenuator domain; LytR cell envelope-related transcriptional attenuator	MAB_0753c	Probable tRNA-dihydrouridine synthase	tRNA-dihydrouridine synthase	Cell envelope-related transcriptional attenuator domain; LytR cell envelope-related transcriptional attenuator	261	0.108898
MAB_4292	Putative transcriptional regulator, LuxR family	Putative transcriptional regulator, LuxR family	Bacterial regulatory proteins, luxR family	MAB_4294	Probable aspartate aminotransferase AspC	Probable aspartate aminotransferase AspC	Bacterial regulatory proteins, luxR family	261	0.106316
MAB_4597c	Putative Mce family protein	Putative Mce family protein	MlaD protein	MAB_4603c	Probable oxidoreductase	Probable oxidoreductase	MlaD protein	261	0.104359
MAB_0410c	Probable anion transporter ATPase	Probable anion transporter ATPase	Anion-transporting ATPase	MAB_0411c	Putative anion transporter ATPase	Putative anion transporter ATPase	Anion-transporting ATPase	260	0.107847
MAB_2691c	Probable threonine dehydratase biosynthetic	L-threonine dehydratase	C-terminal regulatory domain of Threonine dehydratase; Pyridoxal-phosphate dependent enzyme	MAB_2695	Hypothetical protein	Uncharacterized protein	C-terminal regulatory domain of Threonine dehydratase; Pyridoxal-phosphate dependent enzyme	260	0.1001
MAB_4232c	Putative oxygenase	Putative oxygenase	Luciferase-like monooxygenase	MAB_4238c	Putative amino acid ABC transporter, permease protein	Putative amino acid ABC transporter, permease protein	Luciferase-like monooxygenase	260	0.0964888
MAB_4796	Hypothetical protein	Uncharacterized protein		MAB_4799c	Conserved Hypothetical protein (methyltransferase?)	Uncharacterized protein		260	0.105623
MAB_1431	Conserved Hypothetical protein (Putative monooxygenase)	Uncharacterized protein	FAD binding domain	MAB_1433	Arginyl-tRNA synthetase (ArgS)	Arginine--tRNA ligase	FAD binding domain	259	0.107709
MAB_0432	Hypothetical protein	Uncharacterized protein		MAB_0472	Hypothetical protein	Conserved hypothetical membrane protein		259	0.106655
MAB_3758	Putative protease	Putative protease	Subtilase family	MAB_3834c	Possible L-lactate dehydrogenase (cytochrome) LldD1	Possible L-lactate dehydrogenase (Cytochrome) LldD1	Subtilase family	259	0.0979734
MAB_4584c	Hypothetical protein	Putative S-adenosyl-L-methionine-dependent methyltransferase MAB_4584c	Leucine carboxyl methyltransferase	MAB_4585c	Hypothetical protein	Putative S-adenosyl-L-methionine-dependent methyltransferase MAB_4585c	Leucine carboxyl methyltransferase	258	0.0977591
MAB_4033	Putative Mce family protein	Putative Mce family protein	MlaD protein	MAB_4038c	Hypothetical protein	Uncharacterized protein	MlaD protein	258	0.151619
MAB_0431c	Hypothetical protein	Uncharacterized protein	haloacid dehalogenase-like hydrolase	MAB_0432	Hypothetical protein	Uncharacterized protein	haloacid dehalogenase-like hydrolase	258	0.125456
MAB_1001	Hypothetical protein	Uncharacterized protein	Domain of unknown function (DUF4345)	MAB_1006c	Putative MCE family protein	Putative MCE family protein	Domain of unknown function (DUF4345)	258	0.102633
MAB_2460	Hypothetical protein	Uncharacterized protein		MAB_2461	Putative sulfate ABC transporter, ATP-binding protein	Putative sulfate ABC transporter, ATP-binding protein		258	0.134836
MAB_0858	Hypothetical luciferase-like monooxygenase	Hypothetical luciferase-like monooxygenase	Luciferase-like monooxygenase	MAB_0862c	Hypothetical protein	Uncharacterized protein	Luciferase-like monooxygenase	257	0.101222
MAB_2458c	Putative transcriptional regulator, TetR family	Putative transcriptional regulator, TetR family	Bacterial regulatory proteins, tetR family	MAB_2466c	Putative transcriptional regulator, TetR	Putative transcriptional regulator, TetR	Bacterial regulatory proteins, tetR family	257	0.116841
MAB_0415	Hypothetical protein	Conserved hypothetical membrane protein	EamA-like transporter family	MAB_0416c	Putative Crp/Fnr-family transriptional regulator	Putative Crp/Fnr-family transriptional regulator	EamA-like transporter family	257	0.111317
MAB_4604c	Putative short-chain dehydrogenase/reductase	Putative short-chain dehydrogenase/reductase	short chain dehydrogenase	MAB_4609c	Putative acyl-CoA dehydrogenase FadE	Putative acyl-CoA dehydrogenase FadE	short chain dehydrogenase	257	0.104636
MAB_4034	Putative Mce family protein	Putative Mce family protein	MlaD protein	MAB_4036	Hypothetical protein	Uncharacterized protein	MlaD protein	257	0.142691
MAB_2969	Putative ATP-binding protein	Putative ATP-binding protein	ABC1 family	MAB_2973c	Putative methyltransferase	Putative methyltransferase	ABC1 family	256	0.12727
MAB_2605c	Hypothetical protein	Uncharacterized protein	Amidohydrolase family	MAB_2607	Putative flavin-containing monooxygenase	Putative flavin-containing monooxygenase	Amidohydrolase family	256	0.0921083
MAB_2974c	Hypothetical protein	Uncharacterized protein		MAB_2975c	AFG1-like ATPase	AFG1-like ATPase		255	0.147228
MAB_0938c	Probable conserved polyketide synthase associated protein PapA3	Probable conserved polyketide synthase associated protein PapA3	Condensation domain	MAB_0939	Probable polyketide synthase	Probable polyketide synthase	Condensation domain	253	0.107206
MAB_3041	Putative biotin sulfoxide reductase BisC	Putative biotin sulfoxide reductase BisC	Molybdopterin oxidoreductase; Molybdopterin oxidoreductase N-terminal domain; Molydopterin dinucleotide binding domain	MAB_3042c	Probable GTP-binding protein HflX	GTPase HflX (GTP-binding protein HflX)	Molybdopterin oxidoreductase; Molybdopterin oxidoreductase N-terminal domain; Molydopterin dinucleotide binding domain	253	0.118418
MAB_4596c	Putative Mce family protein	Putative Mce family protein	MlaD protein	MAB_4600c	Putative YrbE family protein	Putative YrbE family protein	MlaD protein	253	0.110983
MAB_2664c	Imidazole glycerol phosphate synthase, cyclase subunit HisF	Imidazole glycerol phosphate synthase subunit HisF	Histidine biosynthesis protein	MAB_2696c	DNA polymerase III alpha subunit	DNA-directed DNA polymerase	Histidine biosynthesis protein	253	0.096562
MAB_4474	Hypothetical protein	Uncharacterized protein	Porin PorA	MAB_4475	Hypothetical protein	Uncharacterized protein	Porin PorA	252	0.1011
MAB_2664c	Imidazole glycerol phosphate synthase, cyclase subunit HisF	Imidazole glycerol phosphate synthase subunit HisF	Histidine biosynthesis protein	MAB_2675	Conserved Hypothetical protein (NUDIX hydrolase?)	Uncharacterized protein	Histidine biosynthesis protein	252	0.101588
MAB_2518	Hypothetical protein	Uncharacterized protein	CsbD-like	MAB_2519c	Hypothetical protein	Uncharacterized protein	CsbD-like	251	0.0998446
MAB_0887c	Hypothetical protein	Uncharacterized protein	Domain of unknown function (DUF202)	MAB_0920	Putative repressor in the phenylacetic acid catabolism	Putative repressor in the phenylacetic acid catabolism	Domain of unknown function (DUF202)	251	0.10422
MAB_2375	Hypothetical protein	Uncharacterized protein		MAB_2389	Possible fumarate reductase/succinate dehydrogenase	Possible fumarate reductase/succinate dehydrogenase		251	0.109068
MAB_3759c	Hypothetical protein	Uncharacterized protein	Type VII secretion system ESX-1, transport TM domain B	MAB_3830c	Probable dehydrogenase (glucose-methanol-choline oxidoreductase?)	Probable dehydrogenase (Glucose-methanol-choline oxidoreductase?)	Type VII secretion system ESX-1, transport TM domain B	251	0.0956575
MAB_2664c	Imidazole glycerol phosphate synthase, cyclase subunit HisF	Imidazole glycerol phosphate synthase subunit HisF	Histidine biosynthesis protein	MAB_2676	Conserved Hypothetical protein (lipase?)	Uncharacterized protein	Histidine biosynthesis protein	251	0.104945
MAB_2689	acyltransferase	Probable acyltransferase	Acyltransferase family	MAB_2691c	Probable threonine dehydratase biosynthetic	L-threonine dehydratase	Acyltransferase family	250	0.107909
MAB_4607c	Hypothetical protein	Putative S-adenosyl-L-methionine-dependent methyltransferase MAB_4607c	Leucine carboxyl methyltransferase	MAB_4608	3-oxoacyl-[acyl-carrier-protein] synthase 1 KasA	3-oxoacyl-[acyl-carrier-protein] synthase 1 KasA	Leucine carboxyl methyltransferase	250	0.101824
MAB_0995	Hypothetical protein	Uncharacterized protein	Luciferase-like monooxygenase	MAB_1001	Hypothetical protein	Uncharacterized protein	Luciferase-like monooxygenase	249	0.0949639
MAB_0880	Hypothetical protein	Uncharacterized protein	Transmembrane secretion effector	MAB_0887c	Hypothetical protein	Uncharacterized protein	Transmembrane secretion effector	248	0.113376
MAB_2632	Probable ATP-binding protein ABC transporter CydD	Probable ATP-binding protein ABC transporter CydD	ABC transporter; ABC transporter transmembrane region	MAB_2635c	Conserved Hypothetical protein (sensor protein?)	Uncharacterized protein	ABC transporter; ABC transporter transmembrane region	247	0.108091
MAB_2687c	8-amino-7-oxononanoate synthase (BioF)	8-amino-7-oxononanoate synthase (BioF)	Aminotransferase class I and II	MAB_2691c	Probable threonine dehydratase biosynthetic	L-threonine dehydratase	Aminotransferase class I and II	247	0.104455
MAB_0817	Putative aldehyde dehydrogenase	Putative aldehyde dehydrogenase	Aldehyde dehydrogenase family	MAB_0820c	Probable NAD-glutamate dehydrogenase	Probable NAD-glutamate dehydrogenase	Aldehyde dehydrogenase family	246	0.107664
MAB_4617	Methylcitrate dehydratase family (MmgE/PrpD)	Methylcitrate dehydratase family (MmgE/PrpD)	MmgE/PrpD family	MAB_4620c	Hypothetical protein	Uncharacterized protein	MmgE/PrpD family	246	0.105468
MAB_0995	Hypothetical protein	Uncharacterized protein	Luciferase-like monooxygenase	MAB_1005c	Putative MCE family protein	Putative MCE family protein	Luciferase-like monooxygenase	246	0.093916
MAB_2691c	Probable threonine dehydratase biosynthetic	L-threonine dehydratase	C-terminal regulatory domain of Threonine dehydratase; Pyridoxal-phosphate dependent enzyme	MAB_2694	Hypothetical protein	Uncharacterized protein	C-terminal regulatory domain of Threonine dehydratase; Pyridoxal-phosphate dependent enzyme	246	0.0994462
MAB_0937c	Putative membrane protein, MmpL family	Putative membrane protein, MmpL family	MMPL family	MAB_0939	Probable polyketide synthase	Probable polyketide synthase	MMPL family	245	0.119019
MAB_0426	Probable peptide ABC transporter DppA	Probable peptide ABC transporter DppA	Bacterial extracellular solute-binding proteins, family 5 Middle	MAB_0430	Hypothetical protein	Uncharacterized protein	Bacterial extracellular solute-binding proteins, family 5 Middle	244	0.099005
MAB_2519c	Hypothetical protein	Uncharacterized protein		MAB_2522c	Hypothetical protein	Uncharacterized protein		243	0.102369
MAB_2366	Tyrosine recombinase XerD	Tyrosine recombinase XerD	Phage integrase family; Phage integrase, N-terminal SAM-like domain	MAB_4290c	Hypothetical protein	Uncharacterized protein	Phage integrase family; Phage integrase, N-terminal SAM-like domain	243	0.0968916
MAB_1944c	Hypothetical protein	Uncharacterized protein	Domain of unknown function (DUF1731); NAD dependent epimerase/dehydratase family	MAB_2122	Putative peptide synthetase MbtE	Putative peptide synthetase MbtE	Domain of unknown function (DUF1731); NAD dependent epimerase/dehydratase family	243	0.0962215
MAB_3907c	Putative regulatory protein, LuxR	Putative regulatory protein, LuxR	AAA domain; Bacterial regulatory proteins, luxR family	MAB_3911	Hypothetical protein	Uncharacterized protein	AAA domain; Bacterial regulatory proteins, luxR family	242	0.129434
MAB_2458c	Putative transcriptional regulator, TetR family	Putative transcriptional regulator, TetR family	Bacterial regulatory proteins, tetR family	MAB_2461	Putative sulfate ABC transporter, ATP-binding protein	Putative sulfate ABC transporter, ATP-binding protein	Bacterial regulatory proteins, tetR family	240	0.129258
MAB_2561c	Phosphoenolpyruvate carboxykinase	Phosphoenolpyruvate carboxykinase [GTP] (PEP carboxykinase) (PEPCK)	Phosphoenolpyruvate carboxykinase C-terminal P-loop domain; Phosphoenolpyruvate carboxykinase N-terminal domain	MAB_2567	Probable arsenic-transport integral membrane protein ArsC	Probable arsenic-transport integral membrane protein ArsC	Phosphoenolpyruvate carboxykinase C-terminal P-loop domain; Phosphoenolpyruvate carboxykinase N-terminal domain	240	0.0924209
MAB_2967c	Hypothetical protein	Uncharacterized protein	Predicted metal-dependent hydrolase	MAB_2974c	Hypothetical protein	Uncharacterized protein	Predicted metal-dependent hydrolase	238	0.109145
MAB_0818	Probable tryptophan 2-monooxygenase	Probable tryptophan 2-monooxygenase	Flavin containing amine oxidoreductase	MAB_0819	Hypothetical carbon-nitrogen hydrolase family protein	Hypothetical carbon-nitrogen hydrolase family protein	Flavin containing amine oxidoreductase	238	0.109543
MAB_3759c	Hypothetical protein	Uncharacterized protein	Type VII secretion system ESX-1, transport TM domain B	MAB_3834c	Possible L-lactate dehydrogenase (cytochrome) LldD1	Possible L-lactate dehydrogenase (Cytochrome) LldD1	Type VII secretion system ESX-1, transport TM domain B	238	0.0961074
MAB_2505c	Probable phosphoketolase	Probable phosphoketolase	D-xylulose 5-phosphate/D-fructose 6-phosphate phosphoketolase; XFP C-terminal domain; XFP N-terminal domain	MAB_2507	Putative oxidoreductase	Putative oxidoreductase	D-xylulose 5-phosphate/D-fructose 6-phosphate phosphoketolase; XFP C-terminal domain; XFP N-terminal domain	238	0.0982739
MAB_3830c	Probable dehydrogenase (glucose-methanol-choline oxidoreductase?)	Probable dehydrogenase (Glucose-methanol-choline oxidoreductase?)	GMC oxidoreductase	MAB_3836c	Hypothetical protein	Uncharacterized protein	GMC oxidoreductase	238	0.119821
MAB_3874c	Putative dioxygenase	Dioxygenase	Retinal pigment epithelial membrane protein	MAB_4584c	Hypothetical protein	Putative S-adenosyl-L-methionine-dependent methyltransferase MAB_4584c	Retinal pigment epithelial membrane protein	237	0.0980576
MAB_2518	Hypothetical protein	Uncharacterized protein	CsbD-like	MAB_2520c	Hypothetical protein	Uncharacterized protein	CsbD-like	236	0.103336
MAB_0429	Putative oligopeptide ABC transporter, ATP-binding protein	Putative oligopeptide ABC transporter,ATP-binding protein	ABC transporter; Oligopeptide/dipeptide transporter, C-terminal region	MAB_0473	Hypothetical protein	Uncharacterized protein	ABC transporter; Oligopeptide/dipeptide transporter, C-terminal region	236	0.102278
MAB_0750	Putative oxidoreductase	Putative oxidoreductase	Alcohol dehydrogenase GroES-like domain; Zinc-binding dehydrogenase	MAB_0753c	Probable tRNA-dihydrouridine synthase	tRNA-dihydrouridine synthase	Alcohol dehydrogenase GroES-like domain; Zinc-binding dehydrogenase	236	0.107134
MAB_4032	Putative Mce family protein	Putative Mce family protein	MlaD protein	MAB_4035	Putative Mce family protein	Putative Mce family protein	MlaD protein	235	0.114364
MAB_2590	Putative polysaccharide deacetylase	Putative polysaccharide deacetylase	Polysaccharide deacetylase	MAB_2591c	Hypothetical protein	Uncharacterized protein	Polysaccharide deacetylase	235	0.0961875
MAB_2517c	Hypothetical protein	Uncharacterized protein	Low affinity iron permease	MAB_2519c	Hypothetical protein	Uncharacterized protein	Low affinity iron permease	234	0.101944
MAB_0753c	Probable tRNA-dihydrouridine synthase	tRNA-dihydrouridine synthase	Dihydrouridine synthase (Dus)	MAB_0754c	Probable fatty acid desaturase	Probable fatty acid desaturase	Dihydrouridine synthase (Dus)	234	0.110374
MAB_0880	Hypothetical protein	Uncharacterized protein	Transmembrane secretion effector	MAB_0881	Hypothetical tRNA/rRNA methyltransferase	Hypothetical tRNA/rRNA methyltransferase	Transmembrane secretion effector	234	0.1111
MAB_2431c	Possible luciferase-like oxidoreductase	Possible luciferase-like oxidoreductase	Luciferase-like monooxygenase	MAB_2434	Molybdenum ABC transporter ModB, permease	Molybdenum ABC transporter ModB, permease	Luciferase-like monooxygenase	234	0.115812
MAB_0887c	Hypothetical protein	Uncharacterized protein	Domain of unknown function (DUF202)	MAB_0928c	Putative phosphoserine aminotransferase	Phosphoserine aminotransferase	Domain of unknown function (DUF202)	233	0.100203
MAB_2461	Putative sulfate ABC transporter, ATP-binding protein	Putative sulfate ABC transporter, ATP-binding protein	ABC transporter	MAB_2462	Putative sulfonate ABC transporter, periplasmic protein	Putative sulfonate ABC transporter, periplasmic protein	ABC transporter	232	0.122575
MAB_4236c	Putative amino acid ABC transporter, substrate-binding protein	Putative amino acid ABC transporter,substrate-binding protein	Bacterial extracellular solute-binding proteins, family 3	MAB_4239	Putative pyridoxamine 5'-phosphate oxidase	Putative pyridoxamine 5'-phosphate oxidase	Bacterial extracellular solute-binding proteins, family 3	231	0.116987
MAB_2962	Probable fatty-acid-CoA ligase FadD	Probable fatty-acid-CoA ligase FadD	AMP-binding enzyme; Male sterility protein; Phosphopantetheine attachment site	MAB_2971c	Putative oxidoreductase	Putative oxidoreductase	AMP-binding enzyme; Male sterility protein; Phosphopantetheine attachment site	231	0.116865
MAB_0886c	Hypothetical protein	Uncharacterized protein	Domain of unknown function (DUF202)	MAB_0887c	Hypothetical protein	Uncharacterized protein	Domain of unknown function (DUF202)	231	0.115516
MAB_2962	Probable fatty-acid-CoA ligase FadD	Probable fatty-acid-CoA ligase FadD	AMP-binding enzyme; Male sterility protein; Phosphopantetheine attachment site	MAB_2976	Conserved Hypothetical protein (possible reductase)	Uncharacterized protein	AMP-binding enzyme; Male sterility protein; Phosphopantetheine attachment site	231	0.102282
MAB_4570c	Probable enoyl-CoA hydratase/isomerase	Probable enoyl-CoA hydratase/isomerase	Enoyl-CoA hydratase/isomerase	MAB_4572c	Hypothetical protein	Uncharacterized protein	Enoyl-CoA hydratase/isomerase	231	0.118366
MAB_4597c	Putative Mce family protein	Putative Mce family protein	MlaD protein	MAB_4600c	Putative YrbE family protein	Putative YrbE family protein	MlaD protein	231	0.109542
MAB_1868c	Hypothetical protein	Uncharacterized protein	Amidohydrolase family	MAB_1869c	Probable zinc-dependent alcohol dehydrogenase AdhE2	Probable zinc-dependent alcohol dehydrogenase AdhE2	Amidohydrolase family	230	0.184824
MAB_2568	Putative arsenate reductase or tyrosine phosphatase	Putative arsenate reductase or tyrosine phosphatase	Low molecular weight phosphotyrosine protein phosphatase	MAB_2570c	Probable membrane protein, MmpL family	Probable membrane protein, MmpL family	Low molecular weight phosphotyrosine protein phosphatase	230	0.0948198
MAB_0857	Putative monooxygenase	Putative monooxygenase	FAD binding domain	MAB_0859	Hypothetical protein	Uncharacterized protein	FAD binding domain	230	0.106071
MAB_4604c	Putative short-chain dehydrogenase/reductase	Putative short-chain dehydrogenase/reductase	short chain dehydrogenase	MAB_4610c	O-methyltransferase-like	O-methyltransferase-like	short chain dehydrogenase	229	0.105794
MAB_4475	Hypothetical protein	Uncharacterized protein		MAB_4476c	Putative monooxygenase	Putative monooxygenase		229	0.100958
MAB_2971c	Putative oxidoreductase	Putative oxidoreductase	NAD dependent epimerase/dehydratase family	MAB_2977	Hypothetical protein	Uncharacterized protein	NAD dependent epimerase/dehydratase family	228	0.121282
MAB_2717c	Hypothetical protein	Uncharacterized protein	CBS domain; MgtE intracellular N domain	MAB_2718c	Hypothetical protein	Uncharacterized protein	CBS domain; MgtE intracellular N domain	228	0.091998
MAB_3831c	Putative glycosyltransferase	Putative glycosyltransferase	Glycosyl transferase family 2	MAB_3840	Hypothetical protein	Uncharacterized protein	Glycosyl transferase family 2	228	0.112881
MAB_2925c	Xanthine dehydrogenase family protein	Xanthine dehydrogenase family protein	2Fe-2S iron-sulfur cluster binding domain; Aldehyde oxidase and xanthine dehydrogenase, a/b hammerhead domain; Molybdopterin-binding domain of aldehyde dehydrogenase; [2Fe-2S] binding domain	MAB_2927c	8-oxoguanine deaminase	Putative hydrolase	2Fe-2S iron-sulfur cluster binding domain; Aldehyde oxidase and xanthine dehydrogenase, a/b hammerhead domain; Molybdopterin-binding domain of aldehyde dehydrogenase; [2Fe-2S] binding domain	227	0.102804
MAB_2456	Hypothetical protein	Uncharacterized protein	Berberine and berberine like; FAD binding domain	MAB_2467	Ubiquinol-cytochrome c reductase cytochrome b subunit	Ubiquinol-cytochrome c reductase cytochrome b subunit	Berberine and berberine like; FAD binding domain	227	0.111777
MAB_0862c	Hypothetical protein	Uncharacterized protein	Helicase conserved C-terminal domain	MAB_0864	Hypothetical molybdenum cofactor biosynthesis protein MoaC2	Cyclic pyranopterin monophosphate synthase	Helicase conserved C-terminal domain	227	0.110258
MAB_3904	Hypothetical protein	Uncharacterized protein	Universal stress protein family	MAB_3907c	Putative regulatory protein, LuxR	Putative regulatory protein, LuxR	Universal stress protein family	227	0.131029
MAB_2432c	Putative short chain dehydrogenase/reductase	Putative short chain dehydrogenase/reductase	Enoyl-(Acyl carrier protein) reductase	MAB_2434	Molybdenum ABC transporter ModB, permease	Molybdenum ABC transporter ModB, permease	Enoyl-(Acyl carrier protein) reductase	227	0.111224
MAB_4036	Hypothetical protein	Uncharacterized protein		MAB_4038c	Hypothetical protein	Uncharacterized protein		226	0.170762
MAB_2975c	AFG1-like ATPase	AFG1-like ATPase	AFG1-like ATPase	MAB_2976	Conserved Hypothetical protein (possible reductase)	Uncharacterized protein	AFG1-like ATPase	226	0.142787
MAB_3924c	Putative transcriptional regulator, TetR family	Putative transcriptional regulator, TetR family	Bacterial regulatory proteins, tetR family	MAB_3926	Hypothetical protein	Uncharacterized protein	Bacterial regulatory proteins, tetR family	226	0.0970701
MAB_2644c	Tryptophan synthase, beta subunit (TrpB)	Tryptophan synthase beta chain	Pyridoxal-phosphate dependent enzyme	MAB_2696c	DNA polymerase III alpha subunit	DNA-directed DNA polymerase	Pyridoxal-phosphate dependent enzyme	225	0.107106
MAB_0429	Putative oligopeptide ABC transporter, ATP-binding protein	Putative oligopeptide ABC transporter,ATP-binding protein	ABC transporter; Oligopeptide/dipeptide transporter, C-terminal region	MAB_0476c	Putative transcriptional regulator, TetR family	Putative transcriptional regulator, TetR family	ABC transporter; Oligopeptide/dipeptide transporter, C-terminal region	224	0.0992245
MAB_4605c	Probable aldehyde dehydrogenase	Aldehyde dehydrogenase	Aldehyde dehydrogenase family	MAB_4608	3-oxoacyl-[acyl-carrier-protein] synthase 1 KasA	3-oxoacyl-[acyl-carrier-protein] synthase 1 KasA	Aldehyde dehydrogenase family	224	0.107674
MAB_2664c	Imidazole glycerol phosphate synthase, cyclase subunit HisF	Imidazole glycerol phosphate synthase subunit HisF	Histidine biosynthesis protein	MAB_2689	acyltransferase	Probable acyltransferase	Histidine biosynthesis protein	224	0.0917761
MAB_4380	Putative IclR-family regulatory protein	Putative IclR-family regulatory protein	Bacterial transcriptional regulator; IclR helix-turn-helix domain	MAB_4382c	Putative membrane protein, MmpL	Putative membrane protein, MmpL	Bacterial transcriptional regulator; IclR helix-turn-helix domain	224	0.0997281
MAB_4042c	Probable monooxygenase	Probable monooxygenase	Pyridine nucleotide-disulphide oxidoreductase	MAB_4043c	Probable short-chain dehydrogenase/reductase	Probable short-chain dehydrogenase/reductase	Pyridine nucleotide-disulphide oxidoreductase	223	0.0977842
MAB_2590	Putative polysaccharide deacetylase	Putative polysaccharide deacetylase	Polysaccharide deacetylase	MAB_2592c	Hypothetical protein	Uncharacterized protein	Polysaccharide deacetylase	223	0.0956708
MAB_0923c	Hypothetical protein	Uncharacterized protein	X-Pro dipeptidyl-peptidase (S15 family)	MAB_0928c	Putative phosphoserine aminotransferase	Phosphoserine aminotransferase	X-Pro dipeptidyl-peptidase (S15 family)	223	0.10118
MAB_2457c	Hypothetical protein	Uncharacterized protein	Polyketide cyclase / dehydrase and lipid transport	MAB_2466c	Putative transcriptional regulator, TetR	Putative transcriptional regulator, TetR	Polyketide cyclase / dehydrase and lipid transport	222	0.113812
MAB_4606c	Hypothetical protein	Putative S-adenosyl-L-methionine-dependent methyltransferase MAB_4606c	Leucine carboxyl methyltransferase	MAB_4610c	O-methyltransferase-like	O-methyltransferase-like	Leucine carboxyl methyltransferase	222	0.107789
MAB_4801	Possible twin-arginine translocation pathway	Possible twin-arginine translocation pathway	Domain of unknown function (DUF1906)	MAB_4802	Hypothetical protein	Uncharacterized protein	Domain of unknown function (DUF1906)	221	0.171698
MAB_2375	Hypothetical protein	Uncharacterized protein		MAB_2388	Conserved Hypothetical protein (lactoylglutathione lyase and related lyases?)	Uncharacterized protein		221	0.101446
MAB_3922c	Hypothetical protein	Uncharacterized protein	P-aminobenzoate N-oxygenase AurF	MAB_3923	Hypothetical protein	Uncharacterized protein	P-aminobenzoate N-oxygenase AurF	221	0.0976537
MAB_3922c	Hypothetical protein	Uncharacterized protein	P-aminobenzoate N-oxygenase AurF	MAB_3924c	Putative transcriptional regulator, TetR family	Putative transcriptional regulator, TetR family	P-aminobenzoate N-oxygenase AurF	221	0.0933471
MAB_4031	Putative Mce family protein	Putative Mce family protein	MlaD protein	MAB_4039c	Probable monooxygenase	Probable monooxygenase	MlaD protein	221	0.100204
MAB_0097	Conserved Hypothetical protein (PHP domain protein)	Uncharacterized protein	Helix-hairpin-helix domain; PHP domain	MAB_0099	Probable monooxygenase	Probable monooxygenase	Helix-hairpin-helix domain; PHP domain	221	0.10389
MAB_4599c	Putative Mce family protein	Putative Mce family protein	Cholesterol uptake porter CUP1 of Mce4, putative; MlaD protein	MAB_4609c	Putative acyl-CoA dehydrogenase FadE	Putative acyl-CoA dehydrogenase FadE	Cholesterol uptake porter CUP1 of Mce4, putative; MlaD protein	221	0.0987368
MAB_0400c	Exodeoxyribonuclease V, gamma subunit (RecC)	RecBCD enzyme subunit RecC	Exodeoxyribonuclease V, gamma subunit; RecC C-terminal domain	MAB_0402	Hypothetical protein	Uncharacterized protein	Exodeoxyribonuclease V, gamma subunit; RecC C-terminal domain	221	0.0927844
MAB_1002	Putative acetyl-CoA C-acyltransferase (thiolase)	Putative acetyl-CoA C-acyltransferase (Thiolase)	Thiolase, C-terminal domain; Thiolase, N-terminal domain	MAB_1007c	Putative MCE family protein	Putative MCE family protein	Thiolase, C-terminal domain; Thiolase, N-terminal domain	220	0.0944738
MAB_2606c	Putative transcriptional regulator, TetR family	Putative transcriptional regulator, TetR family	Bacterial regulatory proteins, tetR family	MAB_2608	Putative hydrolase, alpha/beta fold	Putative hydrolase, alpha/beta fold	Bacterial regulatory proteins, tetR family	220	0.0957109
MAB_0815	Putative amino acid permease	Putative amino acid permease	Amino acid permease	MAB_0819	Hypothetical carbon-nitrogen hydrolase family protein	Hypothetical carbon-nitrogen hydrolase family protein	Amino acid permease	219	0.101904
MAB_0885c	Hypothetical lipoprotein lpqH precursor	Hypothetical lipoprotein lpqH	Mycobacterium 19 kDa lipoprotein antigen	MAB_0887c	Hypothetical protein	Uncharacterized protein	Mycobacterium 19 kDa lipoprotein antigen	219	0.110474
MAB_2457c	Hypothetical protein	Uncharacterized protein	Polyketide cyclase / dehydrase and lipid transport	MAB_2461	Putative sulfate ABC transporter, ATP-binding protein	Putative sulfate ABC transporter, ATP-binding protein	Polyketide cyclase / dehydrase and lipid transport	218	0.12971
MAB_1159	Putative iron permease FTR1	Putative iron permease FTR1	Imelysin; Iron permease FTR1 family	MAB_2375	Hypothetical protein	Uncharacterized protein	Imelysin; Iron permease FTR1 family	218	0.095034
MAB_2494c	Hypothetical transcriptional regulator	Hypothetical transcriptional regulator		MAB_2496	Probable acyl-CoA dehydrogenase	Probable acyl-CoA dehydrogenase		218	0.0934323
MAB_3308	Putative transcriptional regulator, LysR family	Putative transcriptional regulator, LysR family	Bacterial regulatory helix-turn-helix protein, lysR family; LysR substrate binding domain	MAB_3310c	Oxygen-insensitive NAD(P)H nitroreductase	Oxygen-insensitive NAD(P)H nitroreductase	Bacterial regulatory helix-turn-helix protein, lysR family; LysR substrate binding domain	215	0.11969
MAB_0860c	Probable DNA helicase	Probable DNA helicase	ERCC3/RAD25/XPB C-terminal helicase; Helicase conserved C-terminal domain; Type III restriction enzyme, res subunit	MAB_0864	Hypothetical molybdenum cofactor biosynthesis protein MoaC2	Cyclic pyranopterin monophosphate synthase	ERCC3/RAD25/XPB C-terminal helicase; Helicase conserved C-terminal domain; Type III restriction enzyme, res subunit	215	0.106406
MAB_2461	Putative sulfate ABC transporter, ATP-binding protein	Putative sulfate ABC transporter, ATP-binding protein	ABC transporter	MAB_2464	Hypothetical protein	Uncharacterized protein	ABC transporter	215	0.11727
MAB_0936c	Hypothetical protein	Uncharacterized protein	PE-PPE domain	MAB_0937c	Putative membrane protein, MmpL family	Putative membrane protein, MmpL family	PE-PPE domain	214	0.122916
MAB_3831c	Putative glycosyltransferase	Putative glycosyltransferase	Glycosyl transferase family 2	MAB_3839c	Putative transcriptional regulator, AsnC family	Putative transcriptional regulator, AsnC family	Glycosyl transferase family 2	214	0.117606
MAB_2974c	Hypothetical protein	Uncharacterized protein		MAB_4810c	Hypothetical protein	Uncharacterized protein		214	0.117295
MAB_4236c	Putative amino acid ABC transporter, substrate-binding protein	Putative amino acid ABC transporter,substrate-binding protein	Bacterial extracellular solute-binding proteins, family 3	MAB_4237c	Putative amino acid ABC transporter, ATP-binding protein	Putative amino acid ABC transporter, ATP-binding protein	Bacterial extracellular solute-binding proteins, family 3	213	0.124093
MAB_0475	Hypothetical protein	Uncharacterized protein	Putative Flp pilus-assembly TadE/G-like	MAB_0476c	Putative transcriptional regulator, TetR family	Putative transcriptional regulator, TetR family	Putative Flp pilus-assembly TadE/G-like	213	0.127548
MAB_1005c	Putative MCE family protein	Putative MCE family protein	MlaD protein	MAB_1012c	Putative YrbE family protein	Putative YrbE family protein	MlaD protein	213	0.101483
MAB_4504c	Hypothetical protein	Uncharacterized protein		MAB_4505c	Hypothetical protein	Uncharacterized protein		213	0.103944
MAB_3891c	Probable transcriptional regulator, LuxR family	Probable transcriptional regulator, LuxR family	Bacterial regulatory proteins, luxR family; Response regulator receiver domain	rplA	50S ribosomal protein L1	50S ribosomal protein L1	Bacterial regulatory proteins, luxR family; Response regulator receiver domain	213	0.0959708
MAB_2664c	Imidazole glycerol phosphate synthase, cyclase subunit HisF	Imidazole glycerol phosphate synthase subunit HisF	Histidine biosynthesis protein	MAB_2672c	Probable nicotinate-nucleotide pyrophosphatase NadC	Probable nicotinate-nucleotide pyrophosphatase NadC	Histidine biosynthesis protein	213	0.105643
MAB_0818	Probable tryptophan 2-monooxygenase	Probable tryptophan 2-monooxygenase	Flavin containing amine oxidoreductase	MAB_1284c	Hypothetical protein	Uncharacterized protein	Flavin containing amine oxidoreductase	212	0.0964984
MAB_0094c	Probable methionine aminopeptidase, type I (MAP)	Methionine aminopeptidase (MAP) (MetAP)	Metallopeptidase family M24	MAB_0096	Hypothetical protein	Uncharacterized protein	Metallopeptidase family M24	212	0.101323
MAB_1040	Hypothetical protein	Uncharacterized protein	Polyphosphate kinase 2 (PPK2)	MAB_1041	Hypothetical protein	Uncharacterized protein	Polyphosphate kinase 2 (PPK2)	211	0.117126
MAB_1124c	Probable para-aminobenzoate synthase component I	Probable para-aminobenzoate synthase component I	chorismate binding enzyme	MAB_1125c	Hypothetical acetyltransferase, GNAT family	Hypothetical acetyltransferase, GNAT family	chorismate binding enzyme	211	0.171969
MAB_4232c	Putative oxygenase	Putative oxygenase	Luciferase-like monooxygenase	MAB_4239	Putative pyridoxamine 5'-phosphate oxidase	Putative pyridoxamine 5'-phosphate oxidase	Luciferase-like monooxygenase	211	0.0945137
MAB_3912	Hypothetical protein	UPF0234 protein MAB_3912	Protein of unknown function (DUF520)	MAB_3913	Putative translocator	Putative translocator	Protein of unknown function (DUF520)	210	0.151009
MAB_3907c	Putative regulatory protein, LuxR	Putative regulatory protein, LuxR	AAA domain; Bacterial regulatory proteins, luxR family	MAB_3912	Hypothetical protein	UPF0234 protein MAB_3912	AAA domain; Bacterial regulatory proteins, luxR family	210	0.130972
MAB_1005c	Putative MCE family protein	Putative MCE family protein	MlaD protein	MAB_1010c	Putative MCE family protein	Putative MCE family protein	MlaD protein	210	0.0951589
MAB_2635c	Conserved Hypothetical protein (sensor protein?)	Uncharacterized protein		MAB_2679	Hypothetical protein	Uncharacterized protein		210	0.0979031
MAB_3305c	Hypothetical protein	Uncharacterized protein		MAB_3308	Putative transcriptional regulator, LysR family	Putative transcriptional regulator, LysR family		209	0.119374
MAB_2633	Probable ATP-binding protein ABC transporter CydC	Probable ATP-binding protein ABC transporter CydC	ABC transporter	MAB_2635c	Conserved Hypothetical protein (sensor protein?)	Uncharacterized protein	ABC transporter	209	0.111807
MAB_3834c	Possible L-lactate dehydrogenase (cytochrome) LldD1	Possible L-lactate dehydrogenase (Cytochrome) LldD1	FMN-dependent dehydrogenase	MAB_3836c	Hypothetical protein	Uncharacterized protein	FMN-dependent dehydrogenase	209	0.103433
MAB_2554	Hypothetical protein	Uncharacterized protein		MAB_2555	Hypothetical protein	Uncharacterized protein		208	0.104589
MAB_4595c	Putative Mce family protein	Putative Mce family protein	MlaD protein	MAB_4609c	Putative acyl-CoA dehydrogenase FadE	Putative acyl-CoA dehydrogenase FadE	MlaD protein	208	0.100847
MAB_4031	Putative Mce family protein	Putative Mce family protein	MlaD protein	MAB_4033	Putative Mce family protein	Putative Mce family protein	MlaD protein	207	0.10873
MAB_0473	Hypothetical protein	Uncharacterized protein	Protein of unknown function (DUF4244)	MAB_0476c	Putative transcriptional regulator, TetR family	Putative transcriptional regulator, TetR family	Protein of unknown function (DUF4244)	207	0.104593
MAB_2459	Hypothetical protein	Uncharacterized protein	Protein of unknown function (DUF4242)	MAB_2466c	Putative transcriptional regulator, TetR	Putative transcriptional regulator, TetR	Protein of unknown function (DUF4242)	207	0.114366
MAB_0857	Putative monooxygenase	Putative monooxygenase	FAD binding domain	MAB_0860c	Probable DNA helicase	Probable DNA helicase	FAD binding domain	207	0.106231
MAB_3522c	Probable nitrite reductase	Probable nitrite reductase	BFD-like [2Fe-2S] binding domain; Nitrite and sulphite reductase 4Fe-4S domain; Nitrite/Sulfite reductase ferredoxin-like half domain; Pyridine nucleotide-disulphide oxidoreductase; Rubredoxin NAD+ reductase C-terminal domain	MAB_3524c	Hypothetical protein	Uncharacterized protein	BFD-like [2Fe-2S] binding domain; Nitrite and sulphite reductase 4Fe-4S domain; Nitrite/Sulfite reductase ferredoxin-like half domain; Pyridine nucleotide-disulphide oxidoreductase; Rubredoxin NAD+ reductase C-terminal domain	207	0.101527
MAB_1945c	2-oxoglutarate dehydrogenase, E2 component, dihydrolipoamide succinyltransferase	Dihydrolipoamide acetyltransferase component of pyruvate dehydrogenase complex	2-oxoacid dehydrogenases acyltransferase (catalytic domain); Biotin-requiring enzyme; e3 binding domain	MAB_2123	Putative peptide synthetase MbtF	Putative peptide synthetase MbtF	2-oxoacid dehydrogenases acyltransferase (catalytic domain); Biotin-requiring enzyme; e3 binding domain	205	0.103615
MAB_0816	Probable glucose-methanol-choline oxidoreductase	Probable glucose-methanol-choline oxidoreductase	GMC oxidoreductase	MAB_0817	Putative aldehyde dehydrogenase	Putative aldehyde dehydrogenase	GMC oxidoreductase	204	0.116573
MAB_2456	Hypothetical protein	Uncharacterized protein	Berberine and berberine like; FAD binding domain	MAB_2460	Hypothetical protein	Uncharacterized protein	Berberine and berberine like; FAD binding domain	204	0.113579
MAB_3830c	Probable dehydrogenase (glucose-methanol-choline oxidoreductase?)	Probable dehydrogenase (Glucose-methanol-choline oxidoreductase?)	GMC oxidoreductase	MAB_3840	Hypothetical protein	Uncharacterized protein	GMC oxidoreductase	203	0.115572
MAB_0501c	Probable peptidase S15	Probable peptidase S15	X-Pro dipeptidyl-peptidase (S15 family); X-Pro dipeptidyl-peptidase C-terminal non-catalytic domain	MAB_0503	Probable UDP-glucose 4-epimerase GalE1	Probable UDP-glucose 4-epimerase GalE1	X-Pro dipeptidyl-peptidase (S15 family); X-Pro dipeptidyl-peptidase C-terminal non-catalytic domain	203	0.0944204
MAB_0056c	ATP-dependent helicase HrpA	ATP-dependent helicase HrpA	Domain of unknown function (DUF3418); Helicase associated domain (HA2); Helicase conserved C-terminal domain; Oligonucleotide/oligosaccharide-binding (OB)-fold	MAB_0057	Putative short chain dehydrogenase/reductase	Putative short chain dehydrogenase/reductase	Domain of unknown function (DUF3418); Helicase associated domain (HA2); Helicase conserved C-terminal domain; Oligonucleotide/oligosaccharide-binding (OB)-fold	203	0.0936758
MAB_2587	Conserved Hypothetical protein (Copper resistance D precursor?)	Uncharacterized protein	Cytochrome c oxidase caa3 assembly factor (Caa3_CtaG)	MAB_2591c	Hypothetical protein	Uncharacterized protein	Cytochrome c oxidase caa3 assembly factor (Caa3_CtaG)	203	0.0943401
MAB_4800	Putative beta-lactamase	Putative beta-lactamase	Beta-lactamase	MAB_4810c	Hypothetical protein	Uncharacterized protein	Beta-lactamase	203	0.09732
MAB_2926c	Putative oxidoreductase (molybdopterin dehydrogenase?)	Putative oxidoreductase (Molybdopterin dehydrogenase?)	FAD binding domain in molybdopterin dehydrogenase	MAB_2927c	8-oxoguanine deaminase	Putative hydrolase	FAD binding domain in molybdopterin dehydrogenase	202	0.142689
MAB_2971c	Putative oxidoreductase	Putative oxidoreductase	NAD dependent epimerase/dehydratase family	MAB_2975c	AFG1-like ATPase	AFG1-like ATPase	NAD dependent epimerase/dehydratase family	202	0.112574
MAB_0426	Probable peptide ABC transporter DppA	Probable peptide ABC transporter DppA	Bacterial extracellular solute-binding proteins, family 5 Middle	MAB_0427	Probable dipeptide-transport integral membrane protein ABC transporter DppB	Probable dipeptide-transport integral membrane protein ABC transporter DppB	Bacterial extracellular solute-binding proteins, family 5 Middle	202	0.106579
MAB_0431c	Hypothetical protein	Uncharacterized protein	haloacid dehalogenase-like hydrolase	MAB_0472	Hypothetical protein	Conserved hypothetical membrane protein	haloacid dehalogenase-like hydrolase	202	0.106187
MAB_4610c	O-methyltransferase-like	O-methyltransferase-like	Leucine carboxyl methyltransferase	MAB_4611c	Putative transcriptional regulator	Putative transcriptional regulator	Leucine carboxyl methyltransferase	202	0.110566
MAB_3910	Serine peptidase	Serine peptidase	Subtilase family	MAB_3912	Hypothetical protein	UPF0234 protein MAB_3912	Subtilase family	202	0.146872
MAB_4569c	Probable fatty-acid-CoA ligase FadD	Probable fatty-acid-CoA ligase FadD	AMP-binding enzyme; AMP-binding enzyme C-terminal domain	MAB_4570c	Probable enoyl-CoA hydratase/isomerase	Probable enoyl-CoA hydratase/isomerase	AMP-binding enzyme; AMP-binding enzyme C-terminal domain	202	0.118292
MAB_4233c	Putative monooxygenase (luciferase-like)	Putative monooxygenase (Luciferase-like)	Luciferase-like monooxygenase	MAB_4240c	Putative membrane protein, MmpL	Putative membrane protein, MmpL	Luciferase-like monooxygenase	202	0.0945218
MAB_0400c	Exodeoxyribonuclease V, gamma subunit (RecC)	RecBCD enzyme subunit RecC	Exodeoxyribonuclease V, gamma subunit; RecC C-terminal domain	MAB_0403	Hypothetical protein	Uncharacterized protein	Exodeoxyribonuclease V, gamma subunit; RecC C-terminal domain	202	0.0946515
MAB_2687c	8-amino-7-oxononanoate synthase (BioF)	8-amino-7-oxononanoate synthase (BioF)	Aminotransferase class I and II	MAB_2690	Glycogen operon protein GlgX homolog	Glycogen operon protein GlgX homolog	Aminotransferase class I and II	202	0.102245
MAB_0998	Transcriptional regulator, LysR family	Transcriptional regulator, LysR family	Bacterial regulatory helix-turn-helix protein, lysR family; LysR substrate binding domain	MAB_1001	Hypothetical protein	Uncharacterized protein	Bacterial regulatory helix-turn-helix protein, lysR family; LysR substrate binding domain	202	0.0997493
MAB_1943c	Probable lipoyltransferase LipB	Octanoyltransferase	Biotin/lipoate A/B protein ligase family	MAB_1945c	2-oxoglutarate dehydrogenase, E2 component, dihydrolipoamide succinyltransferase	Dihydrolipoamide acetyltransferase component of pyruvate dehydrogenase complex	Biotin/lipoate A/B protein ligase family	201	0.103456
MAB_0813c	Putative transcriptional regulator, IclR	Putative transcriptional regulator, IclR	Bacterial transcriptional regulator; IclR helix-turn-helix domain	MAB_0818	Probable tryptophan 2-monooxygenase	Probable tryptophan 2-monooxygenase	Bacterial transcriptional regulator; IclR helix-turn-helix domain	201	0.103342
MAB_4603c	Probable oxidoreductase	Probable oxidoreductase	Alcohol dehydrogenase GroES-like domain; Zinc-binding dehydrogenase	MAB_4609c	Putative acyl-CoA dehydrogenase FadE	Putative acyl-CoA dehydrogenase FadE	Alcohol dehydrogenase GroES-like domain; Zinc-binding dehydrogenase	201	0.101348
MAB_2558	Putative carboxylate-amine ligase	Putative glutamate--cysteine ligase 2	Glutamate-cysteine ligase family 2(GCS2)	MAB_2561c	Phosphoenolpyruvate carboxykinase	Phosphoenolpyruvate carboxykinase [GTP] (PEP carboxykinase) (PEPCK)	Glutamate-cysteine ligase family 2(GCS2)	201	0.0926988
MAB_0857	Putative monooxygenase	Putative monooxygenase	FAD binding domain	MAB_0862c	Hypothetical protein	Uncharacterized protein	FAD binding domain	200	0.108307
MAB_0432	Hypothetical protein	Uncharacterized protein		MAB_0476c	Putative transcriptional regulator, TetR family	Putative transcriptional regulator, TetR family		200	0.112727
MAB_1943c	Probable lipoyltransferase LipB	Octanoyltransferase	Biotin/lipoate A/B protein ligase family	MAB_2122	Putative peptide synthetase MbtE	Putative peptide synthetase MbtE	Biotin/lipoate A/B protein ligase family	200	0.0979551
MAB_2647c	Anthranilate synthase component I (TrpE)	Anthranilate synthase component 1	Anthranilate synthase component I, N terminal region; chorismate binding enzyme	MAB_2664c	Imidazole glycerol phosphate synthase, cyclase subunit HisF	Imidazole glycerol phosphate synthase subunit HisF	Anthranilate synthase component I, N terminal region; chorismate binding enzyme	199	0.0973565
MAB_0476c	Putative transcriptional regulator, TetR family	Putative transcriptional regulator, TetR family	Bacterial regulatory proteins, tetR family	MAB_0478	Probable membrane protein, MmpL	Probable membrane protein, MmpL	Bacterial regulatory proteins, tetR family	199	0.101879
MAB_3908c	Hypothetical protein	Uncharacterized protein		MAB_3912	Hypothetical protein	UPF0234 protein MAB_3912		199	0.142429
MAB_2590	Putative polysaccharide deacetylase	Putative polysaccharide deacetylase	Polysaccharide deacetylase	MAB_2593	Putative transcriptional regulator, TetR	Putative transcriptional regulator, TetR	Polysaccharide deacetylase	199	0.0962568
MAB_2678	Conserved Hypothetical protein (putative oxidoreductase	Uncharacterized protein	FAD binding domain	MAB_2679	Hypothetical protein	Uncharacterized protein	FAD binding domain	198	0.112869
MAB_2966c	Possible hemoglobine-related protein HMP	Possible hemoglobine-related protein HMP	2Fe-2S iron-sulfur cluster binding domain	MAB_2972	Hypothetical protein	Uncharacterized protein	2Fe-2S iron-sulfur cluster binding domain	198	0.124551
MAB_2690	Glycogen operon protein GlgX homolog	Glycogen operon protein GlgX homolog	Alpha amylase, catalytic domain; Carbohydrate-binding module 48 (Isoamylase N-terminal domain)	MAB_2695	Hypothetical protein	Uncharacterized protein	Alpha amylase, catalytic domain; Carbohydrate-binding module 48 (Isoamylase N-terminal domain)	198	0.100892
MAB_2631	Probable cytochrome D ubiquinol oxydase CydB	Probable cytochrome D ubiquinol oxydase CydB	Cytochrome bd terminal oxidase subunit II	MAB_2635c	Conserved Hypothetical protein (sensor protein?)	Uncharacterized protein	Cytochrome bd terminal oxidase subunit II	198	0.107519
MAB_2507	Putative oxidoreductase	Putative oxidoreductase	Flavin reductase like domain	MAB_2508	Hypothetical protein	Uncharacterized protein	Flavin reductase like domain	198	0.103292
MAB_4606c	Hypothetical protein	Putative S-adenosyl-L-methionine-dependent methyltransferase MAB_4606c	Leucine carboxyl methyltransferase	MAB_4607c	Hypothetical protein	Putative S-adenosyl-L-methionine-dependent methyltransferase MAB_4607c	Leucine carboxyl methyltransferase	197	0.102879
MAB_3922c	Hypothetical protein	Uncharacterized protein	P-aminobenzoate N-oxygenase AurF	MAB_3926	Hypothetical protein	Uncharacterized protein	P-aminobenzoate N-oxygenase AurF	197	0.0934968
MAB_1944c	Hypothetical protein	Uncharacterized protein	Domain of unknown function (DUF1731); NAD dependent epimerase/dehydratase family	MAB_2123	Putative peptide synthetase MbtF	Putative peptide synthetase MbtF	Domain of unknown function (DUF1731); NAD dependent epimerase/dehydratase family	197	0.0989064
MAB_3902c	Hypothetical protein	Uncharacterized protein	AAA domain	MAB_3904	Hypothetical protein	Uncharacterized protein	AAA domain	196	0.163879
MAB_3913	Putative translocator	Putative translocator	LysE type translocator	MAB_3914c	Probable oxidoreductase	Probable oxidoreductase	LysE type translocator	196	0.113564
MAB_3902c	Hypothetical protein	Uncharacterized protein	AAA domain	MAB_3903	Hypothetical protein	Uncharacterized protein	AAA domain	195	0.187904
MAB_2557c	Putative isochorismatase hydrolase EntB	Putative isochorismatase hydrolase EntB	Isochorismatase family	MAB_2558	Putative carboxylate-amine ligase	Putative glutamate--cysteine ligase 2	Isochorismatase family	195	0.119754
MAB_1943c	Probable lipoyltransferase LipB	Octanoyltransferase	Biotin/lipoate A/B protein ligase family	MAB_1944c	Hypothetical protein	Uncharacterized protein	Biotin/lipoate A/B protein ligase family	195	0.100775
MAB_0859	Hypothetical protein	Uncharacterized protein	Polyketide cyclase / dehydrase and lipid transport	MAB_0887c	Hypothetical protein	Uncharacterized protein	Polyketide cyclase / dehydrase and lipid transport	195	0.101978
MAB_0428	Probable peptide ABC transporter DppC	Probable peptide ABC transporter DppC	Binding-protein-dependent transport system inner membrane component	MAB_0431c	Hypothetical protein	Uncharacterized protein	Binding-protein-dependent transport system inner membrane component	195	0.104307
MAB_4291	Hypothetical protein	Uncharacterized protein	Hsp70 protein	MAB_4294	Probable aspartate aminotransferase AspC	Probable aspartate aminotransferase AspC	Hsp70 protein	195	0.106578
MAB_2650	Putative membrane protein, MmpL family	Putative membrane protein, MmpL family	MMPL family	MAB_2696c	DNA polymerase III alpha subunit	DNA-directed DNA polymerase	MMPL family	195	0.105181
MAB_3903	Hypothetical protein	Uncharacterized protein		MAB_3904	Hypothetical protein	Uncharacterized protein		194	0.157802
MAB_3759c	Hypothetical protein	Uncharacterized protein	Type VII secretion system ESX-1, transport TM domain B	MAB_3835c	Probable coenzyme PQQ synthesis protein E PqqE	Probable coenzyme PQQ synthesis protein E PqqE	Type VII secretion system ESX-1, transport TM domain B	194	0.0985618
MAB_2974c	Hypothetical protein	Uncharacterized protein		MAB_2977	Hypothetical protein	Uncharacterized protein		193	0.134556
MAB_2690	Glycogen operon protein GlgX homolog	Glycogen operon protein GlgX homolog	Alpha amylase, catalytic domain; Carbohydrate-binding module 48 (Isoamylase N-terminal domain)	MAB_2694	Hypothetical protein	Uncharacterized protein	Alpha amylase, catalytic domain; Carbohydrate-binding module 48 (Isoamylase N-terminal domain)	193	0.0990403
MAB_4595c	Putative Mce family protein	Putative Mce family protein	MlaD protein	MAB_4610c	O-methyltransferase-like	O-methyltransferase-like	MlaD protein	193	0.103075
MAB_3835c	Probable coenzyme PQQ synthesis protein E PqqE	Probable coenzyme PQQ synthesis protein E PqqE	4Fe-4S single cluster domain; Iron-sulfur cluster-binding domain; Radical SAM superfamily	MAB_3836c	Hypothetical protein	Uncharacterized protein	4Fe-4S single cluster domain; Iron-sulfur cluster-binding domain; Radical SAM superfamily	193	0.112345
MAB_0998	Transcriptional regulator, LysR family	Transcriptional regulator, LysR family	Bacterial regulatory helix-turn-helix protein, lysR family; LysR substrate binding domain	MAB_1005c	Putative MCE family protein	Putative MCE family protein	Bacterial regulatory helix-turn-helix protein, lysR family; LysR substrate binding domain	192	0.0964661
MAB_0055c	Transcription regulator LysR family	Transcription regulator LysR family	Bacterial regulatory helix-turn-helix protein, lysR family; LysR substrate binding domain	MAB_0056c	ATP-dependent helicase HrpA	ATP-dependent helicase HrpA	Bacterial regulatory helix-turn-helix protein, lysR family; LysR substrate binding domain	192	0.094368
MAB_3759c	Hypothetical protein	Uncharacterized protein	Type VII secretion system ESX-1, transport TM domain B	MAB_3831c	Putative glycosyltransferase	Putative glycosyltransferase	Type VII secretion system ESX-1, transport TM domain B	192	0.0998896
MAB_0995	Hypothetical protein	Uncharacterized protein	Luciferase-like monooxygenase	MAB_1000	Hypothetical protein	Uncharacterized protein	Luciferase-like monooxygenase	191	0.0972673
MAB_2624c	High-affinity branched-chain amino acid ABC transporter (LivM)	High-affinity branched-chain amino acid ABC transporter (LivM)	Branched-chain amino acid transport system / permease component	MAB_2635c	Conserved Hypothetical protein (sensor protein?)	Uncharacterized protein	Branched-chain amino acid transport system / permease component	191	0.110499
MAB_2967c	Hypothetical protein	Uncharacterized protein	Predicted metal-dependent hydrolase	MAB_2969	Putative ATP-binding protein	Putative ATP-binding protein	Predicted metal-dependent hydrolase	191	0.122104
MAB_2119c	Putative polyketide synthase MbtD	Putative polyketide synthase MbtD	Acyl transferase domain; KR domain; Phosphopantetheine attachment site	MAB_4071	Hypothetical protein	Uncharacterized protein	Acyl transferase domain; KR domain; Phosphopantetheine attachment site	191	0.101009
MAB_2517c	Hypothetical protein	Uncharacterized protein	Low affinity iron permease	MAB_2520c	Hypothetical protein	Uncharacterized protein	Low affinity iron permease	191	0.102056
MAB_3758	Putative protease	Putative protease	Subtilase family	MAB_3831c	Putative glycosyltransferase	Putative glycosyltransferase	Subtilase family	191	0.0985732
MAB_2871c	Hypothetical protein	Uncharacterized protein		MAB_2872c	Histidyl-tRNA synthetase	Histidine--tRNA ligase		191	0.102832
MAB_1005c	Putative MCE family protein	Putative MCE family protein	MlaD protein	MAB_1009c	Putative MCE family protein	Putative MCE family protein	MlaD protein	191	0.0960607
MAB_3904	Hypothetical protein	Uncharacterized protein	Universal stress protein family	MAB_3913	Putative translocator	Putative translocator	Universal stress protein family	190	0.119016
MAB_2485c	Probable sulfite reductase	Probable sulfite reductase	FAD binding domain; Flavodoxin; Oxidoreductase NAD-binding domain	MAB_2486c	Glutamate synthase, large subunit	Glutamate synthase, large subunit	FAD binding domain; Flavodoxin; Oxidoreductase NAD-binding domain	190	0.0861246
MAB_2665c	Inositol monophosphatase family protein	Inositol monophosphatase family protein	Inositol monophosphatase family	MAB_2666c	1-(5-phosphoribosyl)-5-((5-phosphoribosylamino)methylideneamino)imidazole-4-carboxamide isomerase	Phosphoribosyl isomerase A (1-(5-phosphoribosyl)-5-[(5-phosphoribosylamino)methylideneamino] imidazole-4-carboxamide isomerase)	Inositol monophosphatase family	189	0.135336
MAB_0859	Hypothetical protein	Uncharacterized protein	Polyketide cyclase / dehydrase and lipid transport	MAB_0861	Hypothetical protein	Uncharacterized protein	Polyketide cyclase / dehydrase and lipid transport	189	0.106675
MAB_0998	Transcriptional regulator, LysR family	Transcriptional regulator, LysR family	Bacterial regulatory helix-turn-helix protein, lysR family; LysR substrate binding domain	MAB_1000	Hypothetical protein	Uncharacterized protein	Bacterial regulatory helix-turn-helix protein, lysR family; LysR substrate binding domain	188	0.0985243
MAB_4606c	Hypothetical protein	Putative S-adenosyl-L-methionine-dependent methyltransferase MAB_4606c	Leucine carboxyl methyltransferase	MAB_4608	3-oxoacyl-[acyl-carrier-protein] synthase 1 KasA	3-oxoacyl-[acyl-carrier-protein] synthase 1 KasA	Leucine carboxyl methyltransferase	188	0.106205
MAB_0750	Putative oxidoreductase	Putative oxidoreductase	Alcohol dehydrogenase GroES-like domain; Zinc-binding dehydrogenase	MAB_0752c	Putative transcriptional regulator	Putative transcriptional regulator	Alcohol dehydrogenase GroES-like domain; Zinc-binding dehydrogenase	188	0.112101
MAB_4618	Probable carboxyvinyl-carboxyphosphonate phosphorylmutase; possible methylisocitrate lyase (PrpB)	2-methylisocitrate lyase (2-MIC) (MICL)	Phosphoenolpyruvate phosphomutase	MAB_4621c	Putative acetyltransferase	Putative acetyltransferase	Phosphoenolpyruvate phosphomutase	187	0.113964
MAB_4034	Putative Mce family protein	Putative Mce family protein	MlaD protein	MAB_4040c	Hypothetical protein	Uncharacterized protein	MlaD protein	187	0.127398
MAB_0881	Hypothetical tRNA/rRNA methyltransferase	Hypothetical tRNA/rRNA methyltransferase	SpoU rRNA Methylase family	MAB_0887c	Hypothetical protein	Uncharacterized protein	SpoU rRNA Methylase family	187	0.113535
MAB_1685	Putative decarboxylase	Putative decarboxylase	Pyridoxal-dependent decarboxylase conserved domain	MAB_1686	Hypothetical protein	Uncharacterized protein	Pyridoxal-dependent decarboxylase conserved domain	187	0.0970435
MAB_2717c	Hypothetical protein	Uncharacterized protein	CBS domain; MgtE intracellular N domain	MAB_2721c	Ferrochelatase (Protoheme ferro-lyase)	Ferrochelatase	CBS domain; MgtE intracellular N domain	187	0.0999161
MAB_0007	Hypothetical protein	Uncharacterized protein		MAB_0010c	Hypothetical protein	Uncharacterized protein		186	0.106565
MAB_2557c	Putative isochorismatase hydrolase EntB	Putative isochorismatase hydrolase EntB	Isochorismatase family	MAB_2559c	Probable peptidyl-prolyl cis-trans isomerase	Peptidyl-prolyl cis-trans isomerase	Isochorismatase family	186	0.116038
MAB_4604c	Putative short-chain dehydrogenase/reductase	Putative short-chain dehydrogenase/reductase	short chain dehydrogenase	MAB_4605c	Probable aldehyde dehydrogenase	Aldehyde dehydrogenase	short chain dehydrogenase	186	0.104591
MAB_0219	Hypothetical protein	Uncharacterized protein	Thioester domain	MAB_0220c	Putative phenylalanine aminotransferase	Putative phenylalanine aminotransferase	Thioester domain	186	0.100995
MAB_4605c	Probable aldehyde dehydrogenase	Aldehyde dehydrogenase	Aldehyde dehydrogenase family	MAB_4606c	Hypothetical protein	Putative S-adenosyl-L-methionine-dependent methyltransferase MAB_4606c	Aldehyde dehydrogenase family	185	0.105617
MAB_3909	Putative peroxidase	Putative peroxidase	Animal haem peroxidase	MAB_3914c	Probable oxidoreductase	Probable oxidoreductase	Animal haem peroxidase	185	0.122207
MAB_0813c	Putative transcriptional regulator, IclR	Putative transcriptional regulator, IclR	Bacterial transcriptional regulator; IclR helix-turn-helix domain	MAB_0820c	Probable NAD-glutamate dehydrogenase	Probable NAD-glutamate dehydrogenase	Bacterial transcriptional regulator; IclR helix-turn-helix domain	185	0.0972473
MAB_2470c	Catalase/peroxidase (KatG)	Catalase-peroxidase (CP)	Peroxidase	MAB_2528c	Hypothetical protein	Uncharacterized protein	Peroxidase	185	0.0970425
MAB_4608	3-oxoacyl-[acyl-carrier-protein] synthase 1 KasA	3-oxoacyl-[acyl-carrier-protein] synthase 1 KasA	Beta-ketoacyl synthase, C-terminal domain; Beta-ketoacyl synthase, N-terminal domain	MAB_4611c	Putative transcriptional regulator	Putative transcriptional regulator	Beta-ketoacyl synthase, C-terminal domain; Beta-ketoacyl synthase, N-terminal domain	185	0.11182
MAB_3830c	Probable dehydrogenase (glucose-methanol-choline oxidoreductase?)	Probable dehydrogenase (Glucose-methanol-choline oxidoreductase?)	GMC oxidoreductase	MAB_3839c	Putative transcriptional regulator, AsnC family	Putative transcriptional regulator, AsnC family	GMC oxidoreductase	185	0.111984
MAB_1943c	Probable lipoyltransferase LipB	Octanoyltransferase	Biotin/lipoate A/B protein ligase family	MAB_2123	Putative peptide synthetase MbtF	Putative peptide synthetase MbtF	Biotin/lipoate A/B protein ligase family	185	0.0993316
MAB_0045	Hypothetical TetR transcriptional regulator	Hypothetical TetR transcriptional regulator	Bacterial regulatory proteins, tetR family	MAB_0047	Probable PPE family protein	Probable PPE family protein	Bacterial regulatory proteins, tetR family	184	0.104894
MAB_2966c	Possible hemoglobine-related protein HMP	Possible hemoglobine-related protein HMP	2Fe-2S iron-sulfur cluster binding domain	MAB_2974c	Hypothetical protein	Uncharacterized protein	2Fe-2S iron-sulfur cluster binding domain	184	0.10879
MAB_4607c	Hypothetical protein	Putative S-adenosyl-L-methionine-dependent methyltransferase MAB_4607c	Leucine carboxyl methyltransferase	MAB_4611c	Putative transcriptional regulator	Putative transcriptional regulator	Leucine carboxyl methyltransferase	184	0.104692
MAB_4322	Aldehyde dehydrogenase family protein	Aldehyde dehydrogenase family protein	Aldehyde dehydrogenase family	MAB_4323	Putative amino acid transporter	Putative amino acid transporter	Aldehyde dehydrogenase family	183	0.129161
MAB_2467	Ubiquinol-cytochrome c reductase cytochrome b subunit	Ubiquinol-cytochrome c reductase cytochrome b subunit	Cytochrome b(N-terminal)/b6/petB	MAB_2468	Putative guanyl-specific ribonuclease Sa	Putative guanyl-specific ribonuclease Sa	Cytochrome b(N-terminal)/b6/petB	183	0.111403
MAB_2688c	adenosylmethionine--8-amino-7-oxononanoate aminotransferase BioA	Adenosylmethionine-8-amino-7-oxononanoate aminotransferase	Aminotransferase class-III	MAB_2690	Glycogen operon protein GlgX homolog	Glycogen operon protein GlgX homolog	Aminotransferase class-III	183	0.105209
MAB_2635c	Conserved Hypothetical protein (sensor protein?)	Uncharacterized protein		MAB_2675	Conserved Hypothetical protein (NUDIX hydrolase?)	Uncharacterized protein		183	0.0992307
MAB_3309c	Hypothetical protein	Uncharacterized protein	Protein of unknown function, DUF417	MAB_3310c	Oxygen-insensitive NAD(P)H nitroreductase	Oxygen-insensitive NAD(P)H nitroreductase	Protein of unknown function, DUF417	182	0.143854
MAB_4598c	Putative Mce family protein	Putative Mce family protein	MlaD protein	MAB_4609c	Putative acyl-CoA dehydrogenase FadE	Putative acyl-CoA dehydrogenase FadE	MlaD protein	182	0.0973914
MAB_2684c	Probable biotin synthase BioB	Biotin synthase	Biotin and Thiamin Synthesis associated domain; Radical SAM superfamily	MAB_2685	Putative transcriptional regulator, TetR family	Putative transcriptional regulator, TetR family	Biotin and Thiamin Synthesis associated domain; Radical SAM superfamily	181	0.126201
MAB_0431c	Hypothetical protein	Uncharacterized protein	haloacid dehalogenase-like hydrolase	MAB_0476c	Putative transcriptional regulator, TetR family	Putative transcriptional regulator, TetR family	haloacid dehalogenase-like hydrolase	181	0.109712
MAB_2467	Ubiquinol-cytochrome c reductase cytochrome b subunit	Ubiquinol-cytochrome c reductase cytochrome b subunit	Cytochrome b(N-terminal)/b6/petB	MAB_2555	Hypothetical protein	Uncharacterized protein	Cytochrome b(N-terminal)/b6/petB	181	0.109059
MAB_2635c	Conserved Hypothetical protein (sensor protein?)	Uncharacterized protein		MAB_2678	Conserved Hypothetical protein (putative oxidoreductase	Uncharacterized protein		181	0.103138
MAB_1434	Probable diaminopimelate decarboxylase	Diaminopimelate decarboxylase (DAP decarboxylase) (DAPDC)	Pyridoxal-dependent decarboxylase, C-terminal sheet domain; Pyridoxal-dependent decarboxylase, pyridoxal binding domain	MAB_1435	Probable homoserine dehydrogenase	Homoserine dehydrogenase	Pyridoxal-dependent decarboxylase, C-terminal sheet domain; Pyridoxal-dependent decarboxylase, pyridoxal binding domain	181	0.111132
MAB_2972	Hypothetical protein	Uncharacterized protein		MAB_4810c	Hypothetical protein	Uncharacterized protein		181	0.109195
MAB_4603c	Probable oxidoreductase	Probable oxidoreductase	Alcohol dehydrogenase GroES-like domain; Zinc-binding dehydrogenase	MAB_4604c	Putative short-chain dehydrogenase/reductase	Putative short-chain dehydrogenase/reductase	Alcohol dehydrogenase GroES-like domain; Zinc-binding dehydrogenase	180	0.106073
MAB_2626c	Putative ABC transporter/extracellular ligand-binding receptor	Putative ABC transporter/extracellular ligand-binding receptor	Periplasmic binding protein	MAB_2635c	Conserved Hypothetical protein (sensor protein?)	Uncharacterized protein	Periplasmic binding protein	180	0.107083
MAB_2605c	Hypothetical protein	Uncharacterized protein	Amidohydrolase family	MAB_2609	Possible fatty-acid-CoA ligase FadD	Possible fatty-acid-CoA ligase FadD	Amidohydrolase family	180	0.0943261
MAB_3834c	Possible L-lactate dehydrogenase (cytochrome) LldD1	Possible L-lactate dehydrogenase (Cytochrome) LldD1	FMN-dependent dehydrogenase	MAB_3839c	Putative transcriptional regulator, AsnC family	Putative transcriptional regulator, AsnC family	FMN-dependent dehydrogenase	180	0.105883
MAB_4570c	Probable enoyl-CoA hydratase/isomerase	Probable enoyl-CoA hydratase/isomerase	Enoyl-CoA hydratase/isomerase	MAB_4571	Possible GntR transcriptional regulatory protein	Possible GntR transcriptional regulatory protein	Enoyl-CoA hydratase/isomerase	179	0.120438
MAB_4293	Putative Fe-S oxidoreductase	Putative Fe-S oxidoreductase	4Fe-4S dicluster domain; Cysteine-rich domain	MAB_4294	Probable aspartate aminotransferase AspC	Probable aspartate aminotransferase AspC	4Fe-4S dicluster domain; Cysteine-rich domain	178	0.104815
MAB_0858	Hypothetical luciferase-like monooxygenase	Hypothetical luciferase-like monooxygenase	Luciferase-like monooxygenase	MAB_0887c	Hypothetical protein	Uncharacterized protein	Luciferase-like monooxygenase	178	0.101811
MAB_3692c	Probable bifunctional protein FolD	Bifunctional protein FolD [Includes: Methylenetetrahydrofolate dehydrogenase	Tetrahydrofolate dehydrogenase/cyclohydrolase, NAD(P)-binding domain; Tetrahydrofolate dehydrogenase/cyclohydrolase, catalytic domain	MAB_4810c	Hypothetical protein	Uncharacterized protein	Tetrahydrofolate dehydrogenase/cyclohydrolase, NAD(P)-binding domain; Tetrahydrofolate dehydrogenase/cyclohydrolase, catalytic domain	178	0.104585
MAB_3758	Putative protease	Putative protease	Subtilase family	MAB_3762	Hypothetical protein	Uncharacterized protein	Subtilase family	177	0.111547
MAB_3921c	Hypothetical protein	Uncharacterized protein	P-aminobenzoate N-oxygenase AurF	MAB_3922c	Hypothetical protein	Uncharacterized protein	P-aminobenzoate N-oxygenase AurF	177	0.0965818
MAB_2493c	Similar to streptomycin adenyltransferase	Similar to streptomycin adenyltransferase	Streptomycin adenylyltransferase	MAB_2494c	Hypothetical transcriptional regulator	Hypothetical transcriptional regulator	Streptomycin adenylyltransferase	177	0.0995906
MAB_0860c	Probable DNA helicase	Probable DNA helicase	ERCC3/RAD25/XPB C-terminal helicase; Helicase conserved C-terminal domain; Type III restriction enzyme, res subunit	MAB_0887c	Hypothetical protein	Uncharacterized protein	ERCC3/RAD25/XPB C-terminal helicase; Helicase conserved C-terminal domain; Type III restriction enzyme, res subunit	177	0.108755
MAB_1067	Hypothetical protein	Uncharacterized protein		MAB_1068c	Hypothetical protein	Uncharacterized protein		176	0.119295
MAB_4036	Hypothetical protein	Uncharacterized protein		MAB_4037	Hypothetical protein	Uncharacterized protein		176	0.164219
MAB_3402	Hypothetical protein	Uncharacterized protein		MAB_3413c	Ribonucleoside-diphosphate reductase alpha subunit	Ribonucleoside-diphosphate reductase		176	0.0977189
MAB_2459	Hypothetical protein	Uncharacterized protein	Protein of unknown function (DUF4242)	MAB_2461	Putative sulfate ABC transporter, ATP-binding protein	Putative sulfate ABC transporter, ATP-binding protein	Protein of unknown function (DUF4242)	176	0.130139
MAB_2688c	adenosylmethionine--8-amino-7-oxononanoate aminotransferase BioA	Adenosylmethionine-8-amino-7-oxononanoate aminotransferase	Aminotransferase class-III	MAB_2691c	Probable threonine dehydratase biosynthetic	L-threonine dehydratase	Aminotransferase class-III	176	0.108657
MAB_0857	Putative monooxygenase	Putative monooxygenase	FAD binding domain	MAB_0887c	Hypothetical protein	Uncharacterized protein	FAD binding domain	176	0.113101
MAB_0835c	Putative transcriptional regulator, TetR family	Putative transcriptional regulator, TetR family	Bacterial regulatory proteins, tetR family	MAB_0836c	Putative enoyl-CoA hydratase/isomerase	Putative enoyl-CoA hydratase/isomerase	Bacterial regulatory proteins, tetR family	175	0.106693
MAB_2648c	Putative transcriptional regulator, MarR family	Putative transcriptional regulator, MarR family	MarR family	MAB_2664c	Imidazole glycerol phosphate synthase, cyclase subunit HisF	Imidazole glycerol phosphate synthase subunit HisF	MarR family	175	0.0988347
MAB_0411c	Putative anion transporter ATPase	Putative anion transporter ATPase	Anion-transporting ATPase	MAB_0414	Possible hydrolase (beta-lactamase-like)	Possible hydrolase (Beta-lactamase-like)	Anion-transporting ATPase	175	0.10317
MAB_2687c	8-amino-7-oxononanoate synthase (BioF)	8-amino-7-oxononanoate synthase (BioF)	Aminotransferase class I and II	MAB_2689	acyltransferase	Probable acyltransferase	Aminotransferase class I and II	175	0.0985763
MAB_2456	Hypothetical protein	Uncharacterized protein	Berberine and berberine like; FAD binding domain	MAB_2458c	Putative transcriptional regulator, TetR family	Putative transcriptional regulator, TetR family	Berberine and berberine like; FAD binding domain	175	0.109119
MAB_3308	Putative transcriptional regulator, LysR family	Putative transcriptional regulator, LysR family	Bacterial regulatory helix-turn-helix protein, lysR family; LysR substrate binding domain	MAB_3323c	Acetolactate synthase, large subunit (IlvB)	Acetolactate synthase	Bacterial regulatory helix-turn-helix protein, lysR family; LysR substrate binding domain	175	0.096565
MAB_2528c	Hypothetical protein	Uncharacterized protein	ChaB; Rho termination factor, N-terminal domain	MAB_2530c	Catalase CatB	Catalase	ChaB; Rho termination factor, N-terminal domain	174	0.140095
MAB_0430	Hypothetical protein	Uncharacterized protein		MAB_0476c	Putative transcriptional regulator, TetR family	Putative transcriptional regulator, TetR family		174	0.105613
MAB_1128c	Methionyl-tRNA synthetase (MetG)	Methionine--tRNA ligase	tRNA synthetases class I (M)	MAB_1129	Probable deoxyribonuclease TatD	Probable deoxyribonuclease TatD	tRNA synthetases class I (M)	174	0.165014
MAB_0886c	Hypothetical protein	Uncharacterized protein	Domain of unknown function (DUF202)	MAB_0920	Putative repressor in the phenylacetic acid catabolism	Putative repressor in the phenylacetic acid catabolism	Domain of unknown function (DUF202)	174	0.106027
MAB_1549c	Putative RNA binding protein, contains S1 domain	Putative RNA binding protein, contains S1 domain	HHH domain; Helix-hairpin-helix motif; S1 RNA binding domain; Tex protein YqgF-like domain; Tex-like protein N-terminal domain	MAB_4810c	Hypothetical protein	Uncharacterized protein	HHH domain; Helix-hairpin-helix motif; S1 RNA binding domain; Tex protein YqgF-like domain; Tex-like protein N-terminal domain	174	0.104965
MAB_0486c	ATP-dependent RNA helicase, DEAD/DEAH box family	ATP-dependent RNA helicase, DEAD/DEAH box family	DEAD/DEAH box helicase; Domain of unknown function (DUF1998); Helicase conserved C-terminal domain	MAB_0489	DNA topoisomerase I (Omega-protein)	DNA topoisomerase 1	DEAD/DEAH box helicase; Domain of unknown function (DUF1998); Helicase conserved C-terminal domain	174	0.0957004
MAB_2604c	Putative transcriptional regulator, ArsR family	Putative transcriptional regulator, ArsR family	Bacterial regulatory protein, arsR family	MAB_2605c	Hypothetical protein	Uncharacterized protein	Bacterial regulatory protein, arsR family	174	0.0945514
MAB_0887c	Hypothetical protein	Uncharacterized protein	Domain of unknown function (DUF202)	MAB_0923c	Hypothetical protein	Uncharacterized protein	Domain of unknown function (DUF202)	173	0.103359
MAB_2689	acyltransferase	Probable acyltransferase	Acyltransferase family	MAB_2695	Hypothetical protein	Uncharacterized protein	Acyltransferase family	173	0.0993628
MAB_2461	Putative sulfate ABC transporter, ATP-binding protein	Putative sulfate ABC transporter, ATP-binding protein	ABC transporter	MAB_2463	Putative sulfonate ABC transporter, permease	Putative sulfonate ABC transporter, permease	ABC transporter	173	0.123841
MAB_4422	Putative succinate dehydrogenase, flavoprotein subunit	Putative succinate dehydrogenase, flavoprotein subunit	FAD binding domain; Fumarate reductase flavoprotein C-term	MAB_4428	Putative short chain dehydrogenase/reductase	Putative short chain dehydrogenase/reductase	FAD binding domain; Fumarate reductase flavoprotein C-term	173	0.0959397
MAB_4604c	Putative short-chain dehydrogenase/reductase	Putative short-chain dehydrogenase/reductase	short chain dehydrogenase	MAB_4608	3-oxoacyl-[acyl-carrier-protein] synthase 1 KasA	3-oxoacyl-[acyl-carrier-protein] synthase 1 KasA	short chain dehydrogenase	173	0.104001
MAB_2964	Hypothetical protein	Uncharacterized protein	SnoaL-like domain	MAB_4810c	Hypothetical protein	Uncharacterized protein	SnoaL-like domain	173	0.102022
MAB_2603c	Probable conserved integral membrane protein	Probable conserved integral membrane protein	Cation efflux family	MAB_2605c	Hypothetical protein	Uncharacterized protein	Cation efflux family	173	0.0917527
MAB_4012c	Hypothetical protein	Uncharacterized protein		MAB_4136c	Putative aldehyde dehydrogenase	Aldehyde dehydrogenase		172	0.100385
MAB_3692c	Probable bifunctional protein FolD	Bifunctional protein FolD [Includes: Methylenetetrahydrofolate dehydrogenase	Tetrahydrofolate dehydrogenase/cyclohydrolase, NAD(P)-binding domain; Tetrahydrofolate dehydrogenase/cyclohydrolase, catalytic domain	MAB_3693c	Possible oxidoreductase	Possible oxidoreductase	Tetrahydrofolate dehydrogenase/cyclohydrolase, NAD(P)-binding domain; Tetrahydrofolate dehydrogenase/cyclohydrolase, catalytic domain	172	0.123848
MAB_2470c	Catalase/peroxidase (KatG)	Catalase-peroxidase (CP)	Peroxidase	MAB_2557c	Putative isochorismatase hydrolase EntB	Putative isochorismatase hydrolase EntB	Peroxidase	172	0.109237
MAB_1001	Hypothetical protein	Uncharacterized protein	Domain of unknown function (DUF4345)	MAB_1004c	Hypothetical protein	Uncharacterized protein	Domain of unknown function (DUF4345)	172	0.111914
MAB_2687c	8-amino-7-oxononanoate synthase (BioF)	8-amino-7-oxononanoate synthase (BioF)	Aminotransferase class I and II	MAB_2695	Hypothetical protein	Uncharacterized protein	Aminotransferase class I and II	171	0.102042
MAB_4603c	Probable oxidoreductase	Probable oxidoreductase	Alcohol dehydrogenase GroES-like domain; Zinc-binding dehydrogenase	MAB_4610c	O-methyltransferase-like	O-methyltransferase-like	Alcohol dehydrogenase GroES-like domain; Zinc-binding dehydrogenase	171	0.101487
MAB_3758	Putative protease	Putative protease	Subtilase family	MAB_3835c	Probable coenzyme PQQ synthesis protein E PqqE	Probable coenzyme PQQ synthesis protein E PqqE	Subtilase family	171	0.101784
MAB_2607	Putative flavin-containing monooxygenase	Putative flavin-containing monooxygenase	Flavin-binding monooxygenase-like	MAB_2609	Possible fatty-acid-CoA ligase FadD	Possible fatty-acid-CoA ligase FadD	Flavin-binding monooxygenase-like	170	0.104429
MAB_2222c	Probable peptidase	Probable peptidase	X-Pro dipeptidyl-peptidase (S15 family); X-Pro dipeptidyl-peptidase C-terminal non-catalytic domain	MAB_2223	Putative TspO/MBR-related protein precursor	Putative TspO/MBR-related protein	X-Pro dipeptidyl-peptidase (S15 family); X-Pro dipeptidyl-peptidase C-terminal non-catalytic domain	170	0.0951489
MAB_1860	Probable ABC transporter antibiotic-transport integral membrane protein	Probable ABC transporter antibiotic-transport integral membrane protein		MAB_1862	Conserved Hypothetical protein (L-carnitine dehydratase?)	Uncharacterized protein		170	0.101162
MAB_0858	Hypothetical luciferase-like monooxygenase	Hypothetical luciferase-like monooxygenase	Luciferase-like monooxygenase	MAB_0886c	Hypothetical protein	Uncharacterized protein	Luciferase-like monooxygenase	170	0.100645
MAB_0432	Hypothetical protein	Uncharacterized protein		MAB_0473	Hypothetical protein	Uncharacterized protein		170	0.102741
MAB_2467	Ubiquinol-cytochrome c reductase cytochrome b subunit	Ubiquinol-cytochrome c reductase cytochrome b subunit	Cytochrome b(N-terminal)/b6/petB	MAB_2469	Hypothetical protein	Uncharacterized protein	Cytochrome b(N-terminal)/b6/petB	169	0.109935
MAB_3834c	Possible L-lactate dehydrogenase (cytochrome) LldD1	Possible L-lactate dehydrogenase (Cytochrome) LldD1	FMN-dependent dehydrogenase	MAB_3840	Hypothetical protein	Uncharacterized protein	FMN-dependent dehydrogenase	169	0.103755
MAB_4599c	Putative Mce family protein	Putative Mce family protein	Cholesterol uptake porter CUP1 of Mce4, putative; MlaD protein	MAB_4610c	O-methyltransferase-like	O-methyltransferase-like	Cholesterol uptake porter CUP1 of Mce4, putative; MlaD protein	169	0.10483
MAB_4232c	Putative oxygenase	Putative oxygenase	Luciferase-like monooxygenase	MAB_4237c	Putative amino acid ABC transporter, ATP-binding protein	Putative amino acid ABC transporter, ATP-binding protein	Luciferase-like monooxygenase	169	0.0949167
MAB_0990c	Hypothetical protein	Uncharacterized protein	Domain of unknown function (DUF222)	MAB_0992	Probable arsenate reductase (ArsC)	Probable arsenate reductase (ArsC)	Domain of unknown function (DUF222)	168	0.103142
MAB_0413	Putative endoribonuclease	Putative endoribonuclease	YjgF/chorismate_mutase-like, putative endoribonuclease	MAB_0415	Hypothetical protein	Conserved hypothetical membrane protein	YjgF/chorismate_mutase-like, putative endoribonuclease	168	0.105228
MAB_1048c	Probable class II aldolase	Probable class II aldolase	Class II Aldolase and Adducin N-terminal domain	MAB_1051c	Probable glucose-6-phosphate isomerase (PGI)	Glucose-6-phosphate isomerase (GPI)	Class II Aldolase and Adducin N-terminal domain	168	0.0893821
MAB_4415	Probable amidase	Probable amidase	Amidase	MAB_4417c	Probable aminotransferase	Probable aminotransferase	Amidase	168	0.097151
MAB_1432	Hypothetical protein	Uncharacterized protein		MAB_1433	Arginyl-tRNA synthetase (ArgS)	Arginine--tRNA ligase		167	0.111686
MAB_0880	Hypothetical protein	Uncharacterized protein	Transmembrane secretion effector	MAB_0883c	Hypothetical protein	Uncharacterized protein	Transmembrane secretion effector	167	0.107052
MAB_4031	Putative Mce family protein	Putative Mce family protein	MlaD protein	MAB_4035	Putative Mce family protein	Putative Mce family protein	MlaD protein	167	0.102634
MAB_0428	Probable peptide ABC transporter DppC	Probable peptide ABC transporter DppC	Binding-protein-dependent transport system inner membrane component	MAB_0473	Hypothetical protein	Uncharacterized protein	Binding-protein-dependent transport system inner membrane component	167	0.102541
MAB_2375	Hypothetical protein	Uncharacterized protein		tRNA-Pro(GGG)			Binding-protein-dependent transport system inner membrane component	167	0.114947
MAB_0752c	Putative transcriptional regulator	Putative transcriptional regulator	Cell envelope-related transcriptional attenuator domain; LytR cell envelope-related transcriptional attenuator	MAB_0754c	Probable fatty acid desaturase	Probable fatty acid desaturase	Cell envelope-related transcriptional attenuator domain; LytR cell envelope-related transcriptional attenuator	167	0.105057
MAB_4229c	Hypothetical protein	Uncharacterized protein	F420H(2)-dependent quinone reductase	MAB_4230c	F420-dependent glucose-6-phosphate dehydrogenase	F420-dependent glucose-6-phosphate dehydrogenase (FGD) (G6PD)	F420H(2)-dependent quinone reductase	167	0.109535
MAB_1000	Hypothetical protein	Uncharacterized protein		MAB_1006c	Putative MCE family protein	Putative MCE family protein		166	0.102141
MAB_3759c	Hypothetical protein	Uncharacterized protein	Type VII secretion system ESX-1, transport TM domain B	MAB_3762	Hypothetical protein	Uncharacterized protein	Type VII secretion system ESX-1, transport TM domain B	166	0.102182
MAB_4599c	Putative Mce family protein	Putative Mce family protein	Cholesterol uptake porter CUP1 of Mce4, putative; MlaD protein	MAB_4608	3-oxoacyl-[acyl-carrier-protein] synthase 1 KasA	3-oxoacyl-[acyl-carrier-protein] synthase 1 KasA	Cholesterol uptake porter CUP1 of Mce4, putative; MlaD protein	166	0.102384
MAB_0860c	Probable DNA helicase	Probable DNA helicase	ERCC3/RAD25/XPB C-terminal helicase; Helicase conserved C-terminal domain; Type III restriction enzyme, res subunit	MAB_0861	Hypothetical protein	Uncharacterized protein	ERCC3/RAD25/XPB C-terminal helicase; Helicase conserved C-terminal domain; Type III restriction enzyme, res subunit	166	0.108822
MAB_0886c	Hypothetical protein	Uncharacterized protein	Domain of unknown function (DUF202)	MAB_0928c	Putative phosphoserine aminotransferase	Phosphoserine aminotransferase	Domain of unknown function (DUF202)	166	0.100902
MAB_0858	Hypothetical luciferase-like monooxygenase	Hypothetical luciferase-like monooxygenase	Luciferase-like monooxygenase	MAB_0864	Hypothetical molybdenum cofactor biosynthesis protein MoaC2	Cyclic pyranopterin monophosphate synthase	Luciferase-like monooxygenase	166	0.104064
MAB_0630	Hypothetical protein	Uncharacterized protein	CobQ/CobB/MinD/ParA nucleotide binding domain	MAB_0633c	Putative cation antiporter subunit	Putative cation antiporter subunit	CobQ/CobB/MinD/ParA nucleotide binding domain	166	0.0991861
MAB_2679	Hypothetical protein	Uncharacterized protein		MAB_2696c	DNA polymerase III alpha subunit	DNA-directed DNA polymerase		166	0.105581
MAB_4796	Hypothetical protein	Uncharacterized protein		MAB_4800	Putative beta-lactamase	Putative beta-lactamase		166	0.105445
MAB_4012c	Hypothetical protein	Uncharacterized protein		MAB_4013c	Conserved Hypothetical protein (phosphatase?)	Uncharacterized protein		165	0.179177
MAB_2039	Probable lipase LipH (carboxylesterase)	Probable lipase LipH (Carboxylesterase)	alpha/beta hydrolase fold	MAB_2041c	Probable zinc-containing alcohol dehydrogenase	Probable zinc-containing alcohol dehydrogenase	alpha/beta hydrolase fold	165	0.0925484
MAB_1284c	Hypothetical protein	Uncharacterized protein		MAB_4226c	Probable phosphate acetyltransferase (PTA)	Phosphate acetyltransferase		165	0.101158
MAB_4604c	Putative short-chain dehydrogenase/reductase	Putative short-chain dehydrogenase/reductase	short chain dehydrogenase	MAB_4607c	Hypothetical protein	Putative S-adenosyl-L-methionine-dependent methyltransferase MAB_4607c	short chain dehydrogenase	165	0.102917
MAB_0425c	Acetyl-CoA synthetase	Acetyl-coenzyme A synthetase (AcCoA synthetase) (Acs)	AMP-binding enzyme; AMP-binding enzyme C-terminal domain; Acetyl-coenzyme A synthetase N-terminus	MAB_0426	Probable peptide ABC transporter DppA	Probable peptide ABC transporter DppA	AMP-binding enzyme; AMP-binding enzyme C-terminal domain; Acetyl-coenzyme A synthetase N-terminus	165	0.107174
MAB_4037	Hypothetical protein	Uncharacterized protein		MAB_4040c	Hypothetical protein	Uncharacterized protein		164	0.150154
MAB_1005c	Putative MCE family protein	Putative MCE family protein	MlaD protein	MAB_1008c	Putative MCE family protein	Putative MCE family protein	MlaD protein	164	0.0969938
MAB_0429	Putative oligopeptide ABC transporter, ATP-binding protein	Putative oligopeptide ABC transporter,ATP-binding protein	ABC transporter; Oligopeptide/dipeptide transporter, C-terminal region	MAB_0471	Hypothetical protein	Conserved hypothetical transmembrane protein	ABC transporter; Oligopeptide/dipeptide transporter, C-terminal region	164	0.0938442
MAB_0937c	Putative membrane protein, MmpL family	Putative membrane protein, MmpL family	MMPL family	MAB_2305c	Hypothetical protein	Uncharacterized protein	MMPL family	164	0.11069
MAB_2644c	Tryptophan synthase, beta subunit (TrpB)	Tryptophan synthase beta chain	Pyridoxal-phosphate dependent enzyme	MAB_2650	Putative membrane protein, MmpL family	Putative membrane protein, MmpL family	Pyridoxal-phosphate dependent enzyme	164	0.114836
MAB_0656	Hypothetical protein	Uncharacterized protein		MAB_1549c	Putative RNA binding protein, contains S1 domain	Putative RNA binding protein, contains S1 domain		163	0.103444
MAB_4799c	Conserved Hypothetical protein (methyltransferase?)	Uncharacterized protein	Methyltransferase domain	MAB_4801	Possible twin-arginine translocation pathway	Possible twin-arginine translocation pathway	Methyltransferase domain	163	0.100119
MAB_1067	Hypothetical protein	Uncharacterized protein		MAB_2664c	Imidazole glycerol phosphate synthase, cyclase subunit HisF	Imidazole glycerol phosphate synthase subunit HisF		162	0.0939103
MAB_1004c	Hypothetical protein	Uncharacterized protein		MAB_1007c	Putative MCE family protein	Putative MCE family protein		162	0.0977747
MAB_2461	Putative sulfate ABC transporter, ATP-binding protein	Putative sulfate ABC transporter, ATP-binding protein	ABC transporter	MAB_2465c	Putative enoyl-coa hydratase/isomerase family	Putative enoyl-coa hydratase/isomerase family	ABC transporter	162	0.126852
MAB_0096	Hypothetical protein	Uncharacterized protein	Glycosyltransferase family 87	MAB_0099	Probable monooxygenase	Probable monooxygenase	Glycosyltransferase family 87	162	0.100583
MAB_3759c	Hypothetical protein	Uncharacterized protein	Type VII secretion system ESX-1, transport TM domain B	MAB_3760	Hypothetical protein	Uncharacterized protein	Type VII secretion system ESX-1, transport TM domain B	161	0.112637
MAB_2689	acyltransferase	Probable acyltransferase	Acyltransferase family	MAB_2694	Hypothetical protein	Uncharacterized protein	Acyltransferase family	161	0.0980791
MAB_1004c	Hypothetical protein	Uncharacterized protein		MAB_1006c	Putative MCE family protein	Putative MCE family protein		161	0.10283
MAB_0399c	Exodeoxyribonuclease V, beta subunit (RecB)	RecBCD enzyme subunit RecB	UvrD-like helicase C-terminal domain; UvrD/REP helicase N-terminal domain	MAB_0404c	Putative acetyltransferase	Putative acetyltransferase	UvrD-like helicase C-terminal domain; UvrD/REP helicase N-terminal domain	161	0.0913708
MAB_2516c	Hypothetical protein	Uncharacterized protein	Low affinity iron permease	MAB_2519c	Hypothetical protein	Uncharacterized protein	Low affinity iron permease	160	0.102912
MAB_2520c	Hypothetical protein	Uncharacterized protein	NADPH-dependent FMN reductase	MAB_2521c	Hypothetical protein	Uncharacterized protein	NADPH-dependent FMN reductase	160	0.108557
MAB_4032	Putative Mce family protein	Putative Mce family protein	MlaD protein	MAB_4036	Hypothetical protein	Uncharacterized protein	MlaD protein	160	0.12909
MAB_4595c	Putative Mce family protein	Putative Mce family protein	MlaD protein	MAB_4604c	Putative short-chain dehydrogenase/reductase	Putative short-chain dehydrogenase/reductase	MlaD protein	160	0.108015
MAB_3758	Putative protease	Putative protease	Subtilase family	MAB_3760	Hypothetical protein	Uncharacterized protein	Subtilase family	160	0.114124
MAB_3904	Hypothetical protein	Uncharacterized protein	Universal stress protein family	MAB_3910	Serine peptidase	Serine peptidase	Universal stress protein family	160	0.120796
MAB_2520c	Hypothetical protein	Uncharacterized protein	NADPH-dependent FMN reductase	MAB_2523c	Putative transcription antitermination regulator	Putative transcription antitermination regulator	NADPH-dependent FMN reductase	160	0.100081
MAB_4502c	Phosphoenolpyruvate carboxykinase [GTP]	Phosphoenolpyruvate carboxykinase [GTP] (PEP carboxykinase) (PEPCK)	Phosphoenolpyruvate carboxykinase C-terminal P-loop domain; Phosphoenolpyruvate carboxykinase N-terminal domain	MAB_4503c	Hypothetical protein	Uncharacterized protein	Phosphoenolpyruvate carboxykinase C-terminal P-loop domain; Phosphoenolpyruvate carboxykinase N-terminal domain	159	0.0992173
MAB_0862c	Hypothetical protein	Uncharacterized protein	Helicase conserved C-terminal domain	MAB_0887c	Hypothetical protein	Uncharacterized protein	Helicase conserved C-terminal domain	159	0.104713
MAB_4038c	Hypothetical protein	Uncharacterized protein	Polyketide cyclase / dehydrase and lipid transport	MAB_4040c	Hypothetical protein	Uncharacterized protein	Polyketide cyclase / dehydrase and lipid transport	159	0.149192
MAB_2664c	Imidazole glycerol phosphate synthase, cyclase subunit HisF	Imidazole glycerol phosphate synthase subunit HisF	Histidine biosynthesis protein	MAB_2688c	adenosylmethionine--8-amino-7-oxononanoate aminotransferase BioA	Adenosylmethionine-8-amino-7-oxononanoate aminotransferase	Histidine biosynthesis protein	159	0.0950009
MAB_2587	Conserved Hypothetical protein (Copper resistance D precursor?)	Uncharacterized protein	Cytochrome c oxidase caa3 assembly factor (Caa3_CtaG)	MAB_2592c	Hypothetical protein	Uncharacterized protein	Cytochrome c oxidase caa3 assembly factor (Caa3_CtaG)	159	0.093064
MAB_0861	Hypothetical protein	Uncharacterized protein	Protein of unknown function (DUF2628)	MAB_0862c	Hypothetical protein	Uncharacterized protein	Protein of unknown function (DUF2628)	159	0.108649
MAB_4598c	Putative Mce family protein	Putative Mce family protein	MlaD protein	MAB_4604c	Putative short-chain dehydrogenase/reductase	Putative short-chain dehydrogenase/reductase	MlaD protein	159	0.101176
MAB_2972	Hypothetical protein	Uncharacterized protein		MAB_2977	Hypothetical protein	Uncharacterized protein		159	0.127662
MAB_0628	Hypothetical protein	Uncharacterized protein	AAA domain	MAB_0631c	Putative cation antiporter subunit	Putative cation antiporter subunit	AAA domain	159	0.0992735
MAB_0997c	Hypothetical protein	Uncharacterized protein	Fusaric acid resistance protein-like	MAB_0998	Transcriptional regulator, LysR family	Transcriptional regulator, LysR family	Fusaric acid resistance protein-like	158	0.114709
MAB_0880	Hypothetical protein	Uncharacterized protein	Transmembrane secretion effector	MAB_0920	Putative repressor in the phenylacetic acid catabolism	Putative repressor in the phenylacetic acid catabolism	Transmembrane secretion effector	158	0.100283
MAB_2434	Molybdenum ABC transporter ModB, permease	Molybdenum ABC transporter ModB, permease	Binding-protein-dependent transport system inner membrane component	MAB_2435	Molybdenum ABC transporter ModC, ATP-binding protein	Molybdenum ABC transporter ModC, ATP-binding protein	Binding-protein-dependent transport system inner membrane component	158	0.110555
MAB_2375	Hypothetical protein	Uncharacterized protein		MAB_2403	Hypothetical protein	Uncharacterized protein		158	0.10037
MAB_1121	Probable arginine deiminase	Arginine deiminase (ADI)	Amidinotransferase	MAB_1125c	Hypothetical acetyltransferase, GNAT family	Hypothetical acetyltransferase, GNAT family	Amidinotransferase	157	0.171739
MAB_0813c	Putative transcriptional regulator, IclR	Putative transcriptional regulator, IclR	Bacterial transcriptional regulator; IclR helix-turn-helix domain	MAB_0816	Probable glucose-methanol-choline oxidoreductase	Probable glucose-methanol-choline oxidoreductase	Bacterial transcriptional regulator; IclR helix-turn-helix domain	157	0.106759
MAB_2965c	Hypothetical protein	Uncharacterized protein	Amidohydrolase family	MAB_2971c	Putative oxidoreductase	Putative oxidoreductase	Amidohydrolase family	157	0.0997663
MAB_2962	Probable fatty-acid-CoA ligase FadD	Probable fatty-acid-CoA ligase FadD	AMP-binding enzyme; Male sterility protein; Phosphopantetheine attachment site	MAB_2974c	Hypothetical protein	Uncharacterized protein	AMP-binding enzyme; Male sterility protein; Phosphopantetheine attachment site	157	0.105228
MAB_0824	Putative L-carnitine dehydratase	Putative L-carnitine dehydratase	CoA-transferase family III	MAB_0825	Hypothetical peptidase	Hypothetical peptidase	CoA-transferase family III	157	0.096723
MAB_2650	Putative membrane protein, MmpL family	Putative membrane protein, MmpL family	MMPL family	MAB_2678	Conserved Hypothetical protein (putative oxidoreductase	Uncharacterized protein	MMPL family	157	0.113159
MAB_2962	Probable fatty-acid-CoA ligase FadD	Probable fatty-acid-CoA ligase FadD	AMP-binding enzyme; Male sterility protein; Phosphopantetheine attachment site	MAB_2972	Hypothetical protein	Uncharacterized protein	AMP-binding enzyme; Male sterility protein; Phosphopantetheine attachment site	156	0.11154
MAB_4595c	Putative Mce family protein	Putative Mce family protein	MlaD protein	MAB_4605c	Probable aldehyde dehydrogenase	Aldehyde dehydrogenase	MlaD protein	156	0.10206
MAB_0859	Hypothetical protein	Uncharacterized protein	Polyketide cyclase / dehydrase and lipid transport	MAB_0886c	Hypothetical protein	Uncharacterized protein	Polyketide cyclase / dehydrase and lipid transport	156	0.0997836
MAB_3926	Hypothetical protein	Uncharacterized protein	Mycothiol maleylpyruvate isomerase N-terminal domain	MAB_3927c	Probable protease HtpX homolog	Protease HtpX homolog	Mycothiol maleylpyruvate isomerase N-terminal domain	156	0.0950538
MAB_4600c	Putative YrbE family protein	Putative YrbE family protein	Permease MlaE	MAB_4603c	Probable oxidoreductase	Probable oxidoreductase	Permease MlaE	156	0.104644
MAB_2642c	Probable prolipoprotein diacylglyceryl transferase	Prolipoprotein diacylglyceryl transferase	Prolipoprotein diacylglyceryl transferase	MAB_2664c	Imidazole glycerol phosphate synthase, cyclase subunit HisF	Imidazole glycerol phosphate synthase subunit HisF	Prolipoprotein diacylglyceryl transferase	156	0.0981881
MAB_2467	Ubiquinol-cytochrome c reductase cytochrome b subunit	Ubiquinol-cytochrome c reductase cytochrome b subunit	Cytochrome b(N-terminal)/b6/petB	MAB_4810c	Hypothetical protein	Uncharacterized protein	Cytochrome b(N-terminal)/b6/petB	156	0.101843
MAB_0887c	Hypothetical protein	Uncharacterized protein	Domain of unknown function (DUF202)	MAB_2122	Putative peptide synthetase MbtE	Putative peptide synthetase MbtE	Domain of unknown function (DUF202)	156	0.0982758
MAB_2530c	Catalase CatB	Catalase	C-terminal domain found in long catalases; Catalase; Catalase-related immune-responsive	MAB_2535	Probable amino acid transporter	Probable amino acid transporter	C-terminal domain found in long catalases; Catalase; Catalase-related immune-responsive	156	0.092611
MAB_3401	Putative monooxygenase	Putative monooxygenase	Luciferase-like monooxygenase	MAB_3413c	Ribonucleoside-diphosphate reductase alpha subunit	Ribonucleoside-diphosphate reductase	Luciferase-like monooxygenase	156	0.102052
MAB_3902c	Hypothetical protein	Uncharacterized protein	AAA domain	MAB_3907c	Putative regulatory protein, LuxR	Putative regulatory protein, LuxR	AAA domain	155	0.109005
MAB_2629	Hypothetical protein	Uncharacterized protein	SnoaL-like domain	MAB_2635c	Conserved Hypothetical protein (sensor protein?)	Uncharacterized protein	SnoaL-like domain	155	0.104579
MAB_2717c	Hypothetical protein	Uncharacterized protein	CBS domain; MgtE intracellular N domain	MAB_2719c	Hypothetical protein	Uncharacterized protein	CBS domain; MgtE intracellular N domain	155	0.0910487
MAB_0189c	Probable arabinosyltransferase C	Probable arabinosyltransferase C	Arabinosyltransferase concanavalin like domain; EmbC C-terminal domain; Mycobacterial cell wall arabinan synthesis protein	MAB_0190c	Hypothetical protein	Uncharacterized protein	Arabinosyltransferase concanavalin like domain; EmbC C-terminal domain; Mycobacterial cell wall arabinan synthesis protein	155	0.102068
MAB_4596c	Putative Mce family protein	Putative Mce family protein	MlaD protein	MAB_4609c	Putative acyl-CoA dehydrogenase FadE	Putative acyl-CoA dehydrogenase FadE	MlaD protein	155	0.101285
MAB_2456	Hypothetical protein	Uncharacterized protein	Berberine and berberine like; FAD binding domain	MAB_2464	Hypothetical protein	Uncharacterized protein	Berberine and berberine like; FAD binding domain	155	0.120648
MAB_2590	Putative polysaccharide deacetylase	Putative polysaccharide deacetylase	Polysaccharide deacetylase	MAB_2594	Hypothetical protein	Uncharacterized protein	Polysaccharide deacetylase	154	0.094768
MAB_4605c	Probable aldehyde dehydrogenase	Aldehyde dehydrogenase	Aldehyde dehydrogenase family	MAB_4611c	Putative transcriptional regulator	Putative transcriptional regulator	Aldehyde dehydrogenase family	154	0.113839
MAB_0880	Hypothetical protein	Uncharacterized protein	Transmembrane secretion effector	MAB_0886c	Hypothetical protein	Uncharacterized protein	Transmembrane secretion effector	154	0.110545
MAB_2535	Probable amino acid transporter	Probable amino acid transporter	Amino acid permease	MAB_2537c	Putative pyruvate decarboxylase	Putative pyruvate decarboxylase	Amino acid permease	154	0.092522
MAB_2636c	Hypothetical protein	Uncharacterized protein	Uncharacterised conserved protein (DUF2156)	MAB_2664c	Imidazole glycerol phosphate synthase, cyclase subunit HisF	Imidazole glycerol phosphate synthase subunit HisF	Uncharacterised conserved protein (DUF2156)	154	0.0939131
MAB_2155c	Hypothetical protein	Uncharacterized protein	PD-(D/E)XK nuclease superfamily	MAB_2156	Probable peptidase	Probable peptidase	PD-(D/E)XK nuclease superfamily	154	0.0930969
MAB_0398c	Exodeoxyribonuclease V, alpha subunit (RecD)	RecBCD enzyme subunit RecD	AAA domain; UvrD-like helicase C-terminal domain	MAB_0399c	Exodeoxyribonuclease V, beta subunit (RecB)	RecBCD enzyme subunit RecB	AAA domain; UvrD-like helicase C-terminal domain	153	0.100194
MAB_0885c	Hypothetical lipoprotein lpqH precursor	Hypothetical lipoprotein lpqH	Mycobacterium 19 kDa lipoprotein antigen	MAB_0886c	Hypothetical protein	Uncharacterized protein	Mycobacterium 19 kDa lipoprotein antigen	153	0.111302
MAB_3832c	Conserved Hypothetical protein (creatininase?)	Uncharacterized protein	Creatinine amidohydrolase	MAB_3835c	Probable coenzyme PQQ synthesis protein E PqqE	Probable coenzyme PQQ synthesis protein E PqqE	Creatinine amidohydrolase	153	0.107122
MAB_2456	Hypothetical protein	Uncharacterized protein	Berberine and berberine like; FAD binding domain	MAB_2457c	Hypothetical protein	Uncharacterized protein	Berberine and berberine like; FAD binding domain	152	0.105451
MAB_4604c	Putative short-chain dehydrogenase/reductase	Putative short-chain dehydrogenase/reductase	short chain dehydrogenase	MAB_4606c	Hypothetical protein	Putative S-adenosyl-L-methionine-dependent methyltransferase MAB_4606c	short chain dehydrogenase	152	0.104201
MAB_4618	Probable carboxyvinyl-carboxyphosphonate phosphorylmutase; possible methylisocitrate lyase (PrpB)	2-methylisocitrate lyase (2-MIC) (MICL)	Phosphoenolpyruvate phosphomutase	MAB_4626c	Probable fatty-acid-CoA ligase FadD	Probable fatty-acid-CoA ligase FadD	Phosphoenolpyruvate phosphomutase	152	0.103968
MAB_4595c	Putative Mce family protein	Putative Mce family protein	MlaD protein	MAB_4608	3-oxoacyl-[acyl-carrier-protein] synthase 1 KasA	3-oxoacyl-[acyl-carrier-protein] synthase 1 KasA	MlaD protein	152	0.0987972
MAB_2625c	Branched-chain amino acid ABC transporter (LivH)	Branched-chain amino acid ABC transporter (LivH)	Branched-chain amino acid transport system / permease component	MAB_2635c	Conserved Hypothetical protein (sensor protein?)	Uncharacterized protein	Branched-chain amino acid transport system / permease component	151	0.105886
MAB_4621c	Putative acetyltransferase	Putative acetyltransferase	Acetyltransferase (GNAT) domain	MAB_4623c	5-methyltetrahydropteroyltriglutamate--homocysteine S-methyltransferase	5-methyltetrahydropteroyltriglutamate--homocysteine methyltransferase	Acetyltransferase (GNAT) domain	151	0.107236
MAB_0429	Putative oligopeptide ABC transporter, ATP-binding protein	Putative oligopeptide ABC transporter,ATP-binding protein	ABC transporter; Oligopeptide/dipeptide transporter, C-terminal region	MAB_0475	Hypothetical protein	Uncharacterized protein	ABC transporter; Oligopeptide/dipeptide transporter, C-terminal region	151	0.101184
MAB_4231	Beta-lactamase-like protein	Beta-lactamase-like protein	Metallo-beta-lactamase superfamily	MAB_4233c	Putative monooxygenase (luciferase-like)	Putative monooxygenase (Luciferase-like)	Metallo-beta-lactamase superfamily	151	0.111045
MAB_4475	Hypothetical protein	Uncharacterized protein		MAB_4481	Hypothetical protein	Uncharacterized methyltransferase MAB_4481		151	0.0959915
MAB_2505c	Probable phosphoketolase	Probable phosphoketolase	D-xylulose 5-phosphate/D-fructose 6-phosphate phosphoketolase; XFP C-terminal domain; XFP N-terminal domain	MAB_2506c	Putative transcriptional regulator	Putative transcriptional regulator	D-xylulose 5-phosphate/D-fructose 6-phosphate phosphoketolase; XFP C-terminal domain; XFP N-terminal domain	151	0.0937203
MAB_0663	Probable cyclic synthetase (peptide synthase)	Probable cyclic synthetase (Peptide synthase)	AMP-binding enzyme; NAD dependent epimerase/dehydratase family	MAB_0664	PE family protein	PE family protein	AMP-binding enzyme; NAD dependent epimerase/dehydratase family	151	0.0935728
MAB_0051	Hypothetical protein	Uncharacterized protein	P-aminobenzoate N-oxygenase AurF	MAB_0056c	ATP-dependent helicase HrpA	ATP-dependent helicase HrpA	P-aminobenzoate N-oxygenase AurF	150	0.0925181
MAB_2612	Putative oxidoreductase	Putative oxidoreductase	Oxidoreductase family, C-terminal alpha/beta domain; Oxidoreductase family, NAD-binding Rossmann fold	MAB_2613	Putative glucose/mannose:H+ symporter GlcP	Putative glucose/mannose:H+ symporter GlcP	Oxidoreductase family, C-terminal alpha/beta domain; Oxidoreductase family, NAD-binding Rossmann fold	150	0.0993096
MAB_2587	Conserved Hypothetical protein (Copper resistance D precursor?)	Uncharacterized protein	Cytochrome c oxidase caa3 assembly factor (Caa3_CtaG)	MAB_2594	Hypothetical protein	Uncharacterized protein	Cytochrome c oxidase caa3 assembly factor (Caa3_CtaG)	150	0.0929992
MAB_3692c	Probable bifunctional protein FolD	Bifunctional protein FolD [Includes: Methylenetetrahydrofolate dehydrogenase	Tetrahydrofolate dehydrogenase/cyclohydrolase, NAD(P)-binding domain; Tetrahydrofolate dehydrogenase/cyclohydrolase, catalytic domain	MAB_3694	Possible oxidoreductase	Possible oxidoreductase	Tetrahydrofolate dehydrogenase/cyclohydrolase, NAD(P)-binding domain; Tetrahydrofolate dehydrogenase/cyclohydrolase, catalytic domain	150	0.127073
MAB_4596c	Putative Mce family protein	Putative Mce family protein	MlaD protein	MAB_4610c	O-methyltransferase-like	O-methyltransferase-like	MlaD protein	150	0.103013
MAB_2606c	Putative transcriptional regulator, TetR family	Putative transcriptional regulator, TetR family	Bacterial regulatory proteins, tetR family	MAB_2609	Possible fatty-acid-CoA ligase FadD	Possible fatty-acid-CoA ligase FadD	Bacterial regulatory proteins, tetR family	150	0.0941984
MAB_0817	Putative aldehyde dehydrogenase	Putative aldehyde dehydrogenase	Aldehyde dehydrogenase family	MAB_2555	Hypothetical protein	Uncharacterized protein	Aldehyde dehydrogenase family	150	0.0981876
MAB_4031	Putative Mce family protein	Putative Mce family protein	MlaD protein	MAB_4032	Putative Mce family protein	Putative Mce family protein	MlaD protein	149	0.145048
MAB_3911	Hypothetical protein	Uncharacterized protein		MAB_3912	Hypothetical protein	UPF0234 protein MAB_3912		149	0.149077
MAB_2530c	Catalase CatB	Catalase	C-terminal domain found in long catalases; Catalase; Catalase-related immune-responsive	MAB_2531c	Hypothetical protein	Uncharacterized protein	C-terminal domain found in long catalases; Catalase; Catalase-related immune-responsive	149	0.105247
MAB_0171	galactofuranosyl transferase	Uncharacterized protein	Galactofuranosyltransferase 2 N-terminal; Glycosyltransferase like family 2	MAB_0174	Hypothetical protein	Uncharacterized protein	Galactofuranosyltransferase 2 N-terminal; Glycosyltransferase like family 2	149	0.094037
MAB_0402	Hypothetical protein	Uncharacterized protein	GDSL-like Lipase/Acylhydrolase family	MAB_0404c	Putative acetyltransferase	Putative acetyltransferase	GDSL-like Lipase/Acylhydrolase family	149	0.0955254
MAB_4599c	Putative Mce family protein	Putative Mce family protein	Cholesterol uptake porter CUP1 of Mce4, putative; MlaD protein	MAB_4605c	Probable aldehyde dehydrogenase	Aldehyde dehydrogenase	Cholesterol uptake porter CUP1 of Mce4, putative; MlaD protein	149	0.102107
MAB_1040	Hypothetical protein	Uncharacterized protein	Polyphosphate kinase 2 (PPK2)	MAB_1042c	Probable cytochrome c oxidase polypeptide I	Cytochrome c oxidase subunit 1	Polyphosphate kinase 2 (PPK2)	149	0.103929
MAB_0430	Hypothetical protein	Uncharacterized protein		MAB_0471	Hypothetical protein	Conserved hypothetical transmembrane protein		149	0.097056
MAB_4597c	Putative Mce family protein	Putative Mce family protein	MlaD protein	MAB_4609c	Putative acyl-CoA dehydrogenase FadE	Putative acyl-CoA dehydrogenase FadE	MlaD protein	149	0.0982385
MAB_3317c	Probable peptide synthetase NRP	Probable peptide synthetase NRP	AMP-binding enzyme; AMP-binding enzyme C-terminal domain; Condensation domain; Male sterility protein; Phosphopantetheine attachment site	MAB_3569c	Hypothetical protein	Uncharacterized protein	AMP-binding enzyme; AMP-binding enzyme C-terminal domain; Condensation domain; Male sterility protein; Phosphopantetheine attachment site	149	0.105701
MAB_0411c	Putative anion transporter ATPase	Putative anion transporter ATPase	Anion-transporting ATPase	MAB_0413	Putative endoribonuclease	Putative endoribonuclease	Anion-transporting ATPase	148	0.107616
MAB_4691c	Probable non-ribosomal peptide synthetase PstA	Probable non-ribosomal peptide synthetase PstA	Condensation domain	MAB_4693	Probable cytochrome P450	Probable cytochrome P450	Condensation domain	148	0.10523
MAB_0421	Possible membrane-associated serine protease	Possible membrane-associated serine protease	Colicin V production protein; Trypsin-like peptidase domain	MAB_0422c	Possible epoxide hydrolase EphE	Possible epoxide hydrolase EphE	Colicin V production protein; Trypsin-like peptidase domain	148	0.102532
MAB_2971c	Putative oxidoreductase	Putative oxidoreductase	NAD dependent epimerase/dehydratase family	MAB_2972	Hypothetical protein	Uncharacterized protein	NAD dependent epimerase/dehydratase family	147	0.179224
MAB_1520c	Probable membrane protein, MmpL family	Probable membrane protein, MmpL family	MMPL family	MAB_1521	Conserved Hypothetical protein (putative two-component system sensor protein?)	Uncharacterized protein	MMPL family	147	0.102005
MAB_1002	Putative acetyl-CoA C-acyltransferase (thiolase)	Putative acetyl-CoA C-acyltransferase (Thiolase)	Thiolase, C-terminal domain; Thiolase, N-terminal domain	MAB_1009c	Putative MCE family protein	Putative MCE family protein	Thiolase, C-terminal domain; Thiolase, N-terminal domain	147	0.0930422
MAB_0433	Type II secretion system protein E	Type II secretion system protein E	Type II/IV secretion system protein	MAB_0472	Hypothetical protein	Conserved hypothetical membrane protein	Type II/IV secretion system protein	147	0.115522
MAB_2456	Hypothetical protein	Uncharacterized protein	Berberine and berberine like; FAD binding domain	MAB_2462	Putative sulfonate ABC transporter, periplasmic protein	Putative sulfonate ABC transporter, periplasmic protein	Berberine and berberine like; FAD binding domain	146	0.106019
MAB_2650	Putative membrane protein, MmpL family	Putative membrane protein, MmpL family	MMPL family	MAB_2690	Glycogen operon protein GlgX homolog	Glycogen operon protein GlgX homolog	MMPL family	146	0.102653
MAB_2606c	Putative transcriptional regulator, TetR family	Putative transcriptional regulator, TetR family	Bacterial regulatory proteins, tetR family	MAB_2607	Putative flavin-containing monooxygenase	Putative flavin-containing monooxygenase	Bacterial regulatory proteins, tetR family	146	0.0928826
MAB_1137c	Putative membrane protein, MmpL family	Putative membrane protein, MmpL family	MMPL family	MAB_1139	4-(cytidine 5'-diphospho)-2-C-methyl-D-erythritol kinase	4-diphosphocytidyl-2-C-methyl-D-erythritol kinase (CMK)	MMPL family	145	0.121182
MAB_1124c	Probable para-aminobenzoate synthase component I	Probable para-aminobenzoate synthase component I	chorismate binding enzyme	MAB_1284c	Hypothetical protein	Uncharacterized protein	chorismate binding enzyme	145	0.103972
MAB_4599c	Putative Mce family protein	Putative Mce family protein	Cholesterol uptake porter CUP1 of Mce4, putative; MlaD protein	MAB_4604c	Putative short-chain dehydrogenase/reductase	Putative short-chain dehydrogenase/reductase	Cholesterol uptake porter CUP1 of Mce4, putative; MlaD protein	145	0.105159
MAB_2678	Conserved Hypothetical protein (putative oxidoreductase	Uncharacterized protein	FAD binding domain	MAB_2696c	DNA polymerase III alpha subunit	DNA-directed DNA polymerase	FAD binding domain	145	0.106119
MAB_0920	Putative repressor in the phenylacetic acid catabolism	Putative repressor in the phenylacetic acid catabolism	PaaX-like protein C-terminal domain	MAB_2122	Putative peptide synthetase MbtE	Putative peptide synthetase MbtE	PaaX-like protein C-terminal domain	145	0.100408
MAB_1039	Putative short-chain dehydrogenase/reductase	Putative short-chain dehydrogenase/reductase	short chain dehydrogenase	MAB_1040	Hypothetical protein	Uncharacterized protein	short chain dehydrogenase	144	0.120515
MAB_4598c	Putative Mce family protein	Putative Mce family protein	MlaD protein	MAB_4610c	O-methyltransferase-like	O-methyltransferase-like	MlaD protein	144	0.101979
MAB_0998	Transcriptional regulator, LysR family	Transcriptional regulator, LysR family	Bacterial regulatory helix-turn-helix protein, lysR family; LysR substrate binding domain	MAB_0999	Putative NAD-dependent formate dehydrogenase	Formate dehydrogenase (FDH)	Bacterial regulatory helix-turn-helix protein, lysR family; LysR substrate binding domain	144	0.113472
MAB_2331	Hypothetical protein	Conserved hypothetical transmembrane protein		MAB_2332c	Putative methylated-DNA:protein-cysteine methyltransferase	Putative methylated-DNA:protein-cysteine methyltransferase		143	0.12107
MAB_4601c	Putative YrbE family protein	Putative YrbE family protein	Permease MlaE	MAB_4603c	Probable oxidoreductase	Probable oxidoreductase	Permease MlaE	143	0.100913
MAB_2687c	8-amino-7-oxononanoate synthase (BioF)	8-amino-7-oxononanoate synthase (BioF)	Aminotransferase class I and II	MAB_2694	Hypothetical protein	Uncharacterized protein	Aminotransferase class I and II	143	0.0985187
MAB_0880	Hypothetical protein	Uncharacterized protein	Transmembrane secretion effector	MAB_0923c	Hypothetical protein	Uncharacterized protein	Transmembrane secretion effector	143	0.100324
MAB_3836c	Hypothetical protein	Uncharacterized protein		MAB_3838c	Putative ferredoxin reductase	Putative ferredoxin reductase		143	0.119371
MAB_1121	Probable arginine deiminase	Arginine deiminase (ADI)	Amidinotransferase	MAB_1123	Hypothetical protein	Ribosomal RNA small subunit methyltransferase I	Amidinotransferase	142	0.137482
MAB_0881	Hypothetical tRNA/rRNA methyltransferase	Hypothetical tRNA/rRNA methyltransferase	SpoU rRNA Methylase family	MAB_0883c	Hypothetical protein	Uncharacterized protein	SpoU rRNA Methylase family	142	0.112785
MAB_0472	Hypothetical protein	Conserved hypothetical membrane protein	Type II secretion system (T2SS), protein F	MAB_0475	Hypothetical protein	Uncharacterized protein	Type II secretion system (T2SS), protein F	142	0.108335
MAB_2650	Putative membrane protein, MmpL family	Putative membrane protein, MmpL family	MMPL family	MAB_2691c	Probable threonine dehydratase biosynthetic	L-threonine dehydratase	MMPL family	142	0.10446
MAB_2116	Cysteinyl-tRNA synthetase (CysS)	L-cysteine:1D-myo-inositol 2-amino-2-deoxy-alpha-D-glucopyranoside ligase (L-Cys:GlcN-Ins ligase)	tRNA synthetases class I (C) catalytic domain	MAB_2119c	Putative polyketide synthase MbtD	Putative polyketide synthase MbtD	tRNA synthetases class I (C) catalytic domain	142	0.097216
MAB_3924c	Putative transcriptional regulator, TetR family	Putative transcriptional regulator, TetR family	Bacterial regulatory proteins, tetR family	MAB_3927c	Probable protease HtpX homolog	Protease HtpX homolog	Bacterial regulatory proteins, tetR family	141	0.0984471
MAB_0995	Hypothetical protein	Uncharacterized protein	Luciferase-like monooxygenase	MAB_0997c	Hypothetical protein	Uncharacterized protein	Luciferase-like monooxygenase	141	0.104004
MAB_2456	Hypothetical protein	Uncharacterized protein	Berberine and berberine like; FAD binding domain	MAB_2459	Hypothetical protein	Uncharacterized protein	Berberine and berberine like; FAD binding domain	141	0.111478
MAB_4604c	Putative short-chain dehydrogenase/reductase	Putative short-chain dehydrogenase/reductase	short chain dehydrogenase	MAB_4611c	Putative transcriptional regulator	Putative transcriptional regulator	short chain dehydrogenase	141	0.109944
MAB_4233c	Putative monooxygenase (luciferase-like)	Putative monooxygenase (Luciferase-like)	Luciferase-like monooxygenase	MAB_4238c	Putative amino acid ABC transporter, permease protein	Putative amino acid ABC transporter, permease protein	Luciferase-like monooxygenase	141	0.0994604
MAB_2972	Hypothetical protein	Uncharacterized protein		MAB_2975c	AFG1-like ATPase	AFG1-like ATPase		140	0.115813
MAB_0400c	Exodeoxyribonuclease V, gamma subunit (RecC)	RecBCD enzyme subunit RecC	Exodeoxyribonuclease V, gamma subunit; RecC C-terminal domain	MAB_0406c	Cysteine synthase/cystathionine beta-synthase family	Cysteine synthase/cystathionine beta-synthase family	Exodeoxyribonuclease V, gamma subunit; RecC C-terminal domain	140	0.0931508
MAB_2688c	adenosylmethionine--8-amino-7-oxononanoate aminotransferase BioA	Adenosylmethionine-8-amino-7-oxononanoate aminotransferase	Aminotransferase class-III	MAB_2689	acyltransferase	Probable acyltransferase	Aminotransferase class-III	140	0.104276
MAB_0750	Putative oxidoreductase	Putative oxidoreductase	Alcohol dehydrogenase GroES-like domain; Zinc-binding dehydrogenase	MAB_0754c	Probable fatty acid desaturase	Probable fatty acid desaturase	Alcohol dehydrogenase GroES-like domain; Zinc-binding dehydrogenase	140	0.107734
MAB_4603c	Probable oxidoreductase	Probable oxidoreductase	Alcohol dehydrogenase GroES-like domain; Zinc-binding dehydrogenase	MAB_4608	3-oxoacyl-[acyl-carrier-protein] synthase 1 KasA	3-oxoacyl-[acyl-carrier-protein] synthase 1 KasA	Alcohol dehydrogenase GroES-like domain; Zinc-binding dehydrogenase	140	0.105792
MAB_4229c	Hypothetical protein	Uncharacterized protein	F420H(2)-dependent quinone reductase	MAB_4233c	Putative monooxygenase (luciferase-like)	Putative monooxygenase (Luciferase-like)	F420H(2)-dependent quinone reductase	140	0.106508
MAB_1068c	Hypothetical protein	Uncharacterized protein	Domain of unknown function (DUF1707)	MAB_1069c	Probable enoyl-CoA hydratase/isomerase	Probable enoyl-CoA hydratase/isomerase	Domain of unknown function (DUF1707)	139	0.170845
MAB_2116	Cysteinyl-tRNA synthetase (CysS)	L-cysteine:1D-myo-inositol 2-amino-2-deoxy-alpha-D-glucopyranoside ligase (L-Cys:GlcN-Ins ligase)	tRNA synthetases class I (C) catalytic domain	MAB_4071	Hypothetical protein	Uncharacterized protein	tRNA synthetases class I (C) catalytic domain	139	0.103
MAB_2664c	Imidazole glycerol phosphate synthase, cyclase subunit HisF	Imidazole glycerol phosphate synthase subunit HisF	Histidine biosynthesis protein	MAB_2679	Hypothetical protein	Uncharacterized protein	Histidine biosynthesis protein	139	0.0950441
MAB_2636c	Hypothetical protein	Uncharacterized protein	Uncharacterised conserved protein (DUF2156)	MAB_2644c	Tryptophan synthase, beta subunit (TrpB)	Tryptophan synthase beta chain	Uncharacterised conserved protein (DUF2156)	139	0.110384
MAB_2610	Putative aminotransferase	Putative aminotransferase	DegT/DnrJ/EryC1/StrS aminotransferase family	MAB_2611	Putative hydrolase	Putative hydrolase	DegT/DnrJ/EryC1/StrS aminotransferase family	139	0.0934064
MAB_2664c	Imidazole glycerol phosphate synthase, cyclase subunit HisF	Imidazole glycerol phosphate synthase subunit HisF	Histidine biosynthesis protein	MAB_2694	Hypothetical protein	Uncharacterized protein	Histidine biosynthesis protein	139	0.0927012
MAB_4230c	F420-dependent glucose-6-phosphate dehydrogenase	F420-dependent glucose-6-phosphate dehydrogenase (FGD) (G6PD)	Luciferase-like monooxygenase	MAB_4231	Beta-lactamase-like protein	Beta-lactamase-like protein	Luciferase-like monooxygenase	139	0.116456
MAB_0471	Hypothetical protein	Conserved hypothetical transmembrane protein	Type II secretion system (T2SS), protein F	MAB_2373	Putative mannose-specific lectin precursor	Putative mannose-specific lectin	Type II secretion system (T2SS), protein F	139	0.0968314
MAB_4571	Possible GntR transcriptional regulatory protein	Possible GntR transcriptional regulatory protein	Bacterial regulatory proteins, gntR family; FCD domain	MAB_4572c	Hypothetical protein	Uncharacterized protein	Bacterial regulatory proteins, gntR family; FCD domain	138	0.126977
MAB_2664c	Imidazole glycerol phosphate synthase, cyclase subunit HisF	Imidazole glycerol phosphate synthase subunit HisF	Histidine biosynthesis protein	MAB_2695	Hypothetical protein	Uncharacterized protein	Histidine biosynthesis protein	138	0.0942415
MAB_0974	Hypothetical protein	Uncharacterized protein		MAB_0975c	Hypothetical protein	Uncharacterized protein		138	0.0932474
MAB_0881	Hypothetical tRNA/rRNA methyltransferase	Hypothetical tRNA/rRNA methyltransferase	SpoU rRNA Methylase family	MAB_0886c	Hypothetical protein	Uncharacterized protein	SpoU rRNA Methylase family	137	0.109748
MAB_0880	Hypothetical protein	Uncharacterized protein	Transmembrane secretion effector	MAB_0885c	Hypothetical lipoprotein lpqH precursor	Hypothetical lipoprotein lpqH	Transmembrane secretion effector	137	0.107867
MAB_2506c	Putative transcriptional regulator	Putative transcriptional regulator	Crp-like helix-turn-helix domain; Cyclic nucleotide-binding domain	MAB_2508	Hypothetical protein	Uncharacterized protein	Crp-like helix-turn-helix domain; Cyclic nucleotide-binding domain	137	0.096023
MAB_4419	Tartrate dehydrogenase	Tartrate dehydrogenase	Isocitrate/isopropylmalate dehydrogenase	MAB_4422	Putative succinate dehydrogenase, flavoprotein subunit	Putative succinate dehydrogenase, flavoprotein subunit	Isocitrate/isopropylmalate dehydrogenase	137	0.110344
MAB_4598c	Putative Mce family protein	Putative Mce family protein	MlaD protein	MAB_4608	3-oxoacyl-[acyl-carrier-protein] synthase 1 KasA	3-oxoacyl-[acyl-carrier-protein] synthase 1 KasA	MlaD protein	137	0.0970676
MAB_0886c	Hypothetical protein	Uncharacterized protein	Domain of unknown function (DUF202)	MAB_0923c	Hypothetical protein	Uncharacterized protein	Domain of unknown function (DUF202)	137	0.106157
MAB_0990c	Hypothetical protein	Uncharacterized protein	Domain of unknown function (DUF222)	MAB_0993c	Putative transcriptional regulator, LysR family	Putative transcriptional regulator, LysR family	Domain of unknown function (DUF222)	136	0.0974695
MAB_0094c	Probable methionine aminopeptidase, type I (MAP)	Methionine aminopeptidase (MAP) (MetAP)	Metallopeptidase family M24	MAB_0097	Conserved Hypothetical protein (PHP domain protein)	Uncharacterized protein	Metallopeptidase family M24	136	0.0922849
MAB_1131	16S rRNA (adenine(1518)-N(6)/adenine(1519)-N(6))-dimethyltransferase	Ribosomal RNA small subunit methyltransferase A	Ribosomal RNA adenine dimethylase	MAB_1132c	Probable L-asparagine permease 1 (transport protein)	Probable L-asparagine permease 1 (Transport protein)	Ribosomal RNA adenine dimethylase	136	0.186646
MAB_3872c	Probable drug-transport integral membrane protein	Probable drug-transport integral membrane protein		MAB_3874c	Putative dioxygenase	Dioxygenase		136	0.103573
MAB_2635c	Conserved Hypothetical protein (sensor protein?)	Uncharacterized protein		MAB_2639c	Probable pyruvate kinase PykA	Pyruvate kinase		136	0.122134
MAB_0995	Hypothetical protein	Uncharacterized protein	Luciferase-like monooxygenase	MAB_1006c	Putative MCE family protein	Putative MCE family protein	Luciferase-like monooxygenase	136	0.0968338
MAB_4597c	Putative Mce family protein	Putative Mce family protein	MlaD protein	MAB_4604c	Putative short-chain dehydrogenase/reductase	Putative short-chain dehydrogenase/reductase	MlaD protein	136	0.106218
MAB_4418	Succinate-semialdehyde dehydrogenase	Succinate-semialdehyde dehydrogenase	Aldehyde dehydrogenase family	MAB_4422	Putative succinate dehydrogenase, flavoprotein subunit	Putative succinate dehydrogenase, flavoprotein subunit	Aldehyde dehydrogenase family	135	0.103147
MAB_0881	Hypothetical tRNA/rRNA methyltransferase	Hypothetical tRNA/rRNA methyltransferase	SpoU rRNA Methylase family	MAB_0920	Putative repressor in the phenylacetic acid catabolism	Putative repressor in the phenylacetic acid catabolism	SpoU rRNA Methylase family	135	0.102257
MAB_4603c	Probable oxidoreductase	Probable oxidoreductase	Alcohol dehydrogenase GroES-like domain; Zinc-binding dehydrogenase	MAB_4605c	Probable aldehyde dehydrogenase	Aldehyde dehydrogenase	Alcohol dehydrogenase GroES-like domain; Zinc-binding dehydrogenase	135	0.101505
MAB_3317c	Probable peptide synthetase NRP	Probable peptide synthetase NRP	AMP-binding enzyme; AMP-binding enzyme C-terminal domain; Condensation domain; Male sterility protein; Phosphopantetheine attachment site	MAB_3402	Hypothetical protein	Uncharacterized protein	AMP-binding enzyme; AMP-binding enzyme C-terminal domain; Condensation domain; Male sterility protein; Phosphopantetheine attachment site	135	0.0984282
MAB_4032	Putative Mce family protein	Putative Mce family protein	MlaD protein	MAB_4040c	Hypothetical protein	Uncharacterized protein	MlaD protein	135	0.116516
MAB_2630	Probable integral membrane cytochrome D ubiquinol oxidase (Subunit I) CydA	Probable integral membrane cytochrome D ubiquinol oxidase (Subunit I) CydA	Cytochrome bd terminal oxidase subunit I	MAB_2664c	Imidazole glycerol phosphate synthase, cyclase subunit HisF	Imidazole glycerol phosphate synthase subunit HisF	Cytochrome bd terminal oxidase subunit I	135	0.092222
MAB_3904	Hypothetical protein	Uncharacterized protein	Universal stress protein family	MAB_3911	Hypothetical protein	Uncharacterized protein	Universal stress protein family	135	0.11561
MAB_2643c	Tryptophan synthase, alpha subunit (TrpA)	Tryptophan synthase alpha chain	Tryptophan synthase alpha chain	MAB_2664c	Imidazole glycerol phosphate synthase, cyclase subunit HisF	Imidazole glycerol phosphate synthase subunit HisF	Tryptophan synthase alpha chain	135	0.101352
MAB_4595c	Putative Mce family protein	Putative Mce family protein	MlaD protein	MAB_4607c	Hypothetical protein	Putative S-adenosyl-L-methionine-dependent methyltransferase MAB_4607c	MlaD protein	135	0.103429
MAB_1522	Putative two-component system response regulator LuxR	Putative two-component system response regulator LuxR	Bacterial regulatory proteins, luxR family; Response regulator receiver domain	MAB_1524c	Hypothetical protein	Uncharacterized protein	Bacterial regulatory proteins, luxR family; Response regulator receiver domain	134	0.128186
MAB_2964	Hypothetical protein	Uncharacterized protein	SnoaL-like domain	MAB_2966c	Possible hemoglobine-related protein HMP	Possible hemoglobine-related protein HMP	SnoaL-like domain	134	0.114271
MAB_0471	Hypothetical protein	Conserved hypothetical transmembrane protein	Type II secretion system (T2SS), protein F	MAB_2372	Probable GTP-binding protein EngA	GTPase Der (GTP-binding protein EngA)	Type II secretion system (T2SS), protein F	134	0.0976812
MAB_3922c	Hypothetical protein	Uncharacterized protein	P-aminobenzoate N-oxygenase AurF	MAB_3927c	Probable protease HtpX homolog	Protease HtpX homolog	P-aminobenzoate N-oxygenase AurF	134	0.0910257
MAB_2650	Putative membrane protein, MmpL family	Putative membrane protein, MmpL family	MMPL family	MAB_2675	Conserved Hypothetical protein (NUDIX hydrolase?)	Uncharacterized protein	MMPL family	134	0.120635
MAB_2630	Probable integral membrane cytochrome D ubiquinol oxidase (Subunit I) CydA	Probable integral membrane cytochrome D ubiquinol oxidase (Subunit I) CydA	Cytochrome bd terminal oxidase subunit I	MAB_2635c	Conserved Hypothetical protein (sensor protein?)	Uncharacterized protein	Cytochrome bd terminal oxidase subunit I	134	0.10315
MAB_0753c	Probable tRNA-dihydrouridine synthase	tRNA-dihydrouridine synthase	Dihydrouridine synthase (Dus)	MAB_0757	Hypothetical protein	Uncharacterized protein	Dihydrouridine synthase (Dus)	134	0.105783
MAB_2366	Tyrosine recombinase XerD	Tyrosine recombinase XerD	Phage integrase family; Phage integrase, N-terminal SAM-like domain	MAB_4289	Hypothetical protein	Uncharacterized protein	Phage integrase family; Phage integrase, N-terminal SAM-like domain	133	0.107342
MAB_0403	Hypothetical protein	Uncharacterized protein		MAB_0404c	Putative acetyltransferase	Putative acetyltransferase		133	0.0950462
MAB_0096	Hypothetical protein	Uncharacterized protein	Glycosyltransferase family 87	MAB_0097	Conserved Hypothetical protein (PHP domain protein)	Uncharacterized protein	Glycosyltransferase family 87	133	0.0983432
MAB_4619	Probable citrate synthase	Citrate synthase	Citrate synthase, C-terminal domain	MAB_4621c	Putative acetyltransferase	Putative acetyltransferase	Citrate synthase, C-terminal domain	133	0.116849
MAB_2716c	Probable manganese transport transmembrane protein	Probable manganese transport transmembrane protein	Natural resistance-associated macrophage protein	MAB_2717c	Hypothetical protein	Uncharacterized protein	Natural resistance-associated macrophage protein	133	0.08779
MAB_2650	Putative membrane protein, MmpL family	Putative membrane protein, MmpL family	MMPL family	MAB_2689	acyltransferase	Probable acyltransferase	MMPL family	133	0.103059
MAB_0009	Hypothetical protein	Uncharacterized protein	Protein of unknown function (DUF3558)	MAB_0010c	Hypothetical protein	Uncharacterized protein	Protein of unknown function (DUF3558)	132	0.101153
MAB_4056c	Hypothetical protein	Uncharacterized protein	Putative bacterial sensory transduction regulator	MAB_4057c	Hypothetical glycosyl transferase	D-inositol 3-phosphate glycosyltransferase	Putative bacterial sensory transduction regulator	132	0.114119
MAB_2372	Probable GTP-binding protein EngA	GTPase Der (GTP-binding protein EngA)	50S ribosome-binding GTPase; KH-domain-like of EngA bacterial GTPase enzymes, C-terminal	MAB_2373	Putative mannose-specific lectin precursor	Putative mannose-specific lectin	50S ribosome-binding GTPase; KH-domain-like of EngA bacterial GTPase enzymes, C-terminal	132	0.220782
MAB_1068c	Hypothetical protein	Uncharacterized protein	Domain of unknown function (DUF1707)	MAB_1124c	Probable para-aminobenzoate synthase component I	Probable para-aminobenzoate synthase component I	Domain of unknown function (DUF1707)	132	0.101838
MAB_3838c	Putative ferredoxin reductase	Putative ferredoxin reductase	Pyridine nucleotide-disulphide oxidoreductase; Reductase C-terminal	MAB_3840	Hypothetical protein	Uncharacterized protein	Pyridine nucleotide-disulphide oxidoreductase; Reductase C-terminal	132	0.112217
MAB_2678	Conserved Hypothetical protein (putative oxidoreductase	Uncharacterized protein	FAD binding domain	MAB_2691c	Probable threonine dehydratase biosynthetic	L-threonine dehydratase	FAD binding domain	132	0.101819
MAB_2666c	1-(5-phosphoribosyl)-5-((5-phosphoribosylamino)methylideneamino)imidazole-4-carboxamide isomerase	Phosphoribosyl isomerase A (1-(5-phosphoribosyl)-5-[(5-phosphoribosylamino)methylideneamino] imidazole-4-carboxamide isomerase)	Histidine biosynthesis protein	MAB_2667c	Imidazole glycerol phosphate synthase	Imidazole glycerol phosphate synthase subunit HisH	Histidine biosynthesis protein	131	0.114865
MAB_4595c	Putative Mce family protein	Putative Mce family protein	MlaD protein	MAB_4601c	Putative YrbE family protein	Putative YrbE family protein	MlaD protein	131	0.10882
MAB_0422c	Possible epoxide hydrolase EphE	Possible epoxide hydrolase EphE	Alpha/beta hydrolase family	MAB_0423c	Hypothetical protein	Conserved hypothetical membrane protein	Alpha/beta hydrolase family	131	0.102231
MAB_0094c	Probable methionine aminopeptidase, type I (MAP)	Methionine aminopeptidase (MAP) (MetAP)	Metallopeptidase family M24	MAB_0099	Probable monooxygenase	Probable monooxygenase	Metallopeptidase family M24	131	0.0989435
MAB_2371	Probable cytidylate kinase (Cmk)	Cytidylate kinase (CK)	Cytidylate kinase	MAB_2375	Hypothetical protein	Uncharacterized protein	Cytidylate kinase	131	0.140453
MAB_0887c	Hypothetical protein	Uncharacterized protein	Domain of unknown function (DUF202)	MAB_2123	Putative peptide synthetase MbtF	Putative peptide synthetase MbtF	Domain of unknown function (DUF202)	131	0.0966802
MAB_2650	Putative membrane protein, MmpL family	Putative membrane protein, MmpL family	MMPL family	MAB_2688c	adenosylmethionine--8-amino-7-oxononanoate aminotransferase BioA	Adenosylmethionine-8-amino-7-oxononanoate aminotransferase	MMPL family	131	0.107513
MAB_0430	Hypothetical protein	Uncharacterized protein		MAB_0475	Hypothetical protein	Uncharacterized protein		130	0.103317
MAB_0862c	Hypothetical protein	Uncharacterized protein	Helicase conserved C-terminal domain	MAB_0886c	Hypothetical protein	Uncharacterized protein	Helicase conserved C-terminal domain	130	0.103142
MAB_0877c	Hypothetical protein	Uncharacterized protein	Polyketide cyclase / dehydrase and lipid transport	MAB_0880	Hypothetical protein	Uncharacterized protein	Polyketide cyclase / dehydrase and lipid transport	130	0.109286
MAB_2679	Hypothetical protein	Uncharacterized protein		MAB_2691c	Probable threonine dehydratase biosynthetic	L-threonine dehydratase		130	0.106131
MAB_2431c	Possible luciferase-like oxidoreductase	Possible luciferase-like oxidoreductase	Luciferase-like monooxygenase	MAB_2432c	Putative short chain dehydrogenase/reductase	Putative short chain dehydrogenase/reductase	Luciferase-like monooxygenase	130	0.125031
MAB_2587	Conserved Hypothetical protein (Copper resistance D precursor?)	Uncharacterized protein	Cytochrome c oxidase caa3 assembly factor (Caa3_CtaG)	MAB_2593	Putative transcriptional regulator, TetR	Putative transcriptional regulator, TetR	Cytochrome c oxidase caa3 assembly factor (Caa3_CtaG)	130	0.0951142
MAB_4011c	Conserved Hypothetical protein (xylose isomerase-like)	Uncharacterized protein	Xylose isomerase-like TIM barrel	MAB_4012c	Hypothetical protein	Uncharacterized protein	Xylose isomerase-like TIM barrel	129	0.186114
MAB_0858	Hypothetical luciferase-like monooxygenase	Hypothetical luciferase-like monooxygenase	Luciferase-like monooxygenase	MAB_0861	Hypothetical protein	Uncharacterized protein	Luciferase-like monooxygenase	129	0.107554
MAB_0947c	Putative luciferase	Putative luciferase	Luciferase-like monooxygenase	MAB_0949c	Hypothetical aminotransferase	Hypothetical aminotransferase	Luciferase-like monooxygenase	129	0.0930636
MAB_2121c	Putative phenyloxazoline synthase MbtB/ thioesterase	Putative phenyloxazoline synthase MbtB/ thioesterase	Thioesterase domain	MAB_4071	Hypothetical protein	Uncharacterized protein	Thioesterase domain	129	0.103867
MAB_3835c	Probable coenzyme PQQ synthesis protein E PqqE	Probable coenzyme PQQ synthesis protein E PqqE	4Fe-4S single cluster domain; Iron-sulfur cluster-binding domain; Radical SAM superfamily	MAB_3840	Hypothetical protein	Uncharacterized protein	4Fe-4S single cluster domain; Iron-sulfur cluster-binding domain; Radical SAM superfamily	129	0.111257
MAB_2653c	Hypothetical protein	Uncharacterized protein	PucR C-terminal helix-turn-helix domain	MAB_2664c	Imidazole glycerol phosphate synthase, cyclase subunit HisF	Imidazole glycerol phosphate synthase subunit HisF	PucR C-terminal helix-turn-helix domain	128	0.115572
MAB_4240c	Putative membrane protein, MmpL	Putative membrane protein, MmpL	MMPL family	MAB_4242c	Probable O-succinylhomoserine sulfhydrylase MetZ	O-succinylhomoserine sulfhydrylase (OSH sulfhydrylase) (OSHS sulfhydrylase)	MMPL family	128	0.0912589
MAB_0431c	Hypothetical protein	Uncharacterized protein	haloacid dehalogenase-like hydrolase	MAB_0473	Hypothetical protein	Uncharacterized protein	haloacid dehalogenase-like hydrolase	127	0.107735
MAB_2966c	Possible hemoglobine-related protein HMP	Possible hemoglobine-related protein HMP	2Fe-2S iron-sulfur cluster binding domain	MAB_2969	Putative ATP-binding protein	Putative ATP-binding protein	2Fe-2S iron-sulfur cluster binding domain	127	0.123739
MAB_3882c	Glycerol-3-phosphate dehydrogenase 1 GlpD1	Glycerol-3-phosphate dehydrogenase	FAD dependent oxidoreductase	MAB_3884	Possible flavoprotein	Possible flavoprotein	FAD dependent oxidoreductase	127	0.106321
MAB_0859	Hypothetical protein	Uncharacterized protein	Polyketide cyclase / dehydrase and lipid transport	MAB_0880	Hypothetical protein	Uncharacterized protein	Polyketide cyclase / dehydrase and lipid transport	127	0.101233
MAB_0628	Hypothetical protein	Uncharacterized protein	AAA domain	MAB_0632c	Putative cation antiporter subunit	Putative cation antiporter subunit	AAA domain	127	0.10149
MAB_2530c	Catalase CatB	Catalase	C-terminal domain found in long catalases; Catalase; Catalase-related immune-responsive	MAB_2537c	Putative pyruvate decarboxylase	Putative pyruvate decarboxylase	C-terminal domain found in long catalases; Catalase; Catalase-related immune-responsive	127	0.0931804
MAB_3884	Possible flavoprotein	Possible flavoprotein	FAD binding domain; FAD linked oxidases, C-terminal domain	MAB_3885	Hypothetical protein	Uncharacterized protein	FAD binding domain; FAD linked oxidases, C-terminal domain	127	0.104003
MAB_3569c	Hypothetical protein	Uncharacterized protein		MAB_3586c	Putative transcriptional regulator, TetR family	Putative transcriptional regulator, TetR family		127	0.100322
MAB_1686	Hypothetical protein	Uncharacterized protein		MAB_1695	Putative Mce family protein	Putative Mce family protein		127	0.0980372
MAB_0091	Putative ferredoxin-dependent glutamate synthase	Putative ferredoxin-dependent glutamate synthase	Conserved region in glutamate synthase; GXGXG motif; Glutamate synthase central domain; Glutamine amidotransferases class-II	MAB_4618	Probable carboxyvinyl-carboxyphosphonate phosphorylmutase; possible methylisocitrate lyase (PrpB)	2-methylisocitrate lyase (2-MIC) (MICL)	Conserved region in glutamate synthase; GXGXG motif; Glutamate synthase central domain; Glutamine amidotransferases class-II	127	0.0969492
MAB_0431c	Hypothetical protein	Uncharacterized protein	haloacid dehalogenase-like hydrolase	MAB_0475	Hypothetical protein	Uncharacterized protein	haloacid dehalogenase-like hydrolase	126	0.109505
MAB_0859	Hypothetical protein	Uncharacterized protein	Polyketide cyclase / dehydrase and lipid transport	MAB_0881	Hypothetical tRNA/rRNA methyltransferase	Hypothetical tRNA/rRNA methyltransferase	Polyketide cyclase / dehydrase and lipid transport	126	0.101116
MAB_2650	Putative membrane protein, MmpL family	Putative membrane protein, MmpL family	MMPL family	MAB_2679	Hypothetical protein	Uncharacterized protein	MMPL family	126	0.112926
MAB_0920	Putative repressor in the phenylacetic acid catabolism	Putative repressor in the phenylacetic acid catabolism	PaaX-like protein C-terminal domain	MAB_2123	Putative peptide synthetase MbtF	Putative peptide synthetase MbtF	PaaX-like protein C-terminal domain	126	0.102367
MAB_3910	Serine peptidase	Serine peptidase	Subtilase family	MAB_3914c	Probable oxidoreductase	Probable oxidoreductase	Subtilase family	125	0.124334
MAB_0429	Putative oligopeptide ABC transporter, ATP-binding protein	Putative oligopeptide ABC transporter,ATP-binding protein	ABC transporter; Oligopeptide/dipeptide transporter, C-terminal region	MAB_0433	Type II secretion system protein E	Type II secretion system protein E	ABC transporter; Oligopeptide/dipeptide transporter, C-terminal region	125	0.118019
MAB_0590c	Hypothetical protein	Uncharacterized protein		MAB_0591	Probable rifampin adp-ribosyl transferase	Probable rifampin adp-ribosyl transferase		125	0.0972676
MAB_0428	Probable peptide ABC transporter DppC	Probable peptide ABC transporter DppC	Binding-protein-dependent transport system inner membrane component	MAB_0475	Hypothetical protein	Uncharacterized protein	Binding-protein-dependent transport system inner membrane component	125	0.0987449
MAB_3317c	Probable peptide synthetase NRP	Probable peptide synthetase NRP	AMP-binding enzyme; AMP-binding enzyme C-terminal domain; Condensation domain; Male sterility protein; Phosphopantetheine attachment site	MAB_3401	Putative monooxygenase	Putative monooxygenase	AMP-binding enzyme; AMP-binding enzyme C-terminal domain; Condensation domain; Male sterility protein; Phosphopantetheine attachment site	125	0.0936534
MAB_0935c	Putative fatty-acid--CoA ligase FadD	Putative fatty-acid--CoA ligase FadD	AMP-binding enzyme	MAB_0936c	Hypothetical protein	Uncharacterized protein	AMP-binding enzyme	124	0.123554
MAB_0883c	Hypothetical protein	Uncharacterized protein	Protein of unknown function (DUF3071)	MAB_0887c	Hypothetical protein	Uncharacterized protein	Protein of unknown function (DUF3071)	124	0.111629
MAB_0885c	Hypothetical lipoprotein lpqH precursor	Hypothetical lipoprotein lpqH	Mycobacterium 19 kDa lipoprotein antigen	MAB_0920	Putative repressor in the phenylacetic acid catabolism	Putative repressor in the phenylacetic acid catabolism	Mycobacterium 19 kDa lipoprotein antigen	124	0.103962
MAB_4606c	Hypothetical protein	Putative S-adenosyl-L-methionine-dependent methyltransferase MAB_4606c	Leucine carboxyl methyltransferase	MAB_4611c	Putative transcriptional regulator	Putative transcriptional regulator	Leucine carboxyl methyltransferase	124	0.115551
