# Supplementary material for: Mycobacterium abscessus pathogenesis identified by phenogenomic analyses
Source: Nat Microbiol. 2022 Aug 25;7(9):1431–41. doi: 10.1038/s41564-022-01204-x (PMC9418003; doi:10.1038/s41564-022-01204-x)
Supplement: Supplementary file 5 — Sequencing accession numbers. [file 41564_2022_1204_MOESM5_ESM.xlsx]

## Sheet: Supplementary Data 3
Accession code
ERS075492
ERS075493
ERS075495
ERS075496
ERS075497
ERS075498
ERS075499
ERS075500
ERS075501
ERS075502
ERS075503
ERS075504
ERS075505
ERS075506
ERS075507
ERS075508
ERS075509
ERS075510
ERS075511
ERS075512
ERS075513
ERS075514
ERS075515
ERS075516
ERS075517
ERS075518
ERS075519
ERS075520
ERS075521
ERS075522
ERS075523
ERS075524
ERS075525
ERS075527
ERS075528
ERS075529
ERS075530
ERS075531
ERS075532
ERS075533
ERS075534
ERS075535
ERS075536
ERS075537
ERS075538
ERS075539
ERS075540
ERS075541
ERS075542
ERS075543
ERS075545
ERS075546
ERS075548
ERS075549
ERS075550
ERS075551
ERS075553
ERS075554
ERS075555
ERS075556
ERS075558
ERS075559
ERS075560
ERS075561
ERS075562
ERS075563
ERS075564
ERS075565
ERS075566
ERS075567
ERS075568
ERS075569
ERS075570
ERS075571
ERS075572
ERS075573
ERS075574
ERS075575
ERS075576
ERS075577
ERS075578
ERS075579
ERS075580
ERS075581
ERS075582
ERS075583
ERS075584
ERS075585
ERS075586
ERS075587
ERS075588
ERS075589
ERS075590
ERS075591
ERS075592
ERS075593
ERS075594
ERS075595
ERS075596
ERS075597
ERS075598
ERS075599
ERS075600
ERS075601
ERS075602
ERS075603
ERS075604
ERS075605
ERS075606
ERS075607
ERS075608
ERS075609
ERS075610
ERS075611
ERS075612
ERS075613
ERS075614
ERS075615
ERS075616
ERS075617
ERS075618
ERS075619
ERS075620
ERS075621
ERS075622
ERS075623
ERS075624
ERS075625
ERS075626
ERS075627
ERS075628
ERS075629
ERS075630
ERS075631
ERS075632
ERS075633
ERS075634
ERS075635
ERS075636
ERS075637
ERS075638
ERS075639
ERS075640
ERS075641
ERS075642
ERS075643
ERS075645
ERS075646
ERS075648
ERS075649
ERS075650
ERS075651
ERS075652
ERS075654
ERS075655
ERS075658
ERS075659
ERS075660
ERS075661
ERS075662
ERS244759
ERS244760
ERS244761
ERS244762
ERS244763
ERS244764
ERS244765
ERS244766
ERS244767
ERS244768
ERS244769
ERS244770
ERS244771
ERS244772
ERS244773
ERS244774
ERS244775
ERS244776
ERS244777
ERS244778
ERS244779
ERS244780
ERS244781
ERS244782
ERS244783
ERS244784
ERS244785
ERS244786
ERS244787
ERS244788
ERS244789
ERS244790
ERS244791
ERS244792
ERS244793
ERS244794
ERS244795
ERS244796
ERS244797
ERS244798
ERS244799
ERS244801
ERS244802
ERS244803
ERS244804
ERS244805
ERS244806
ERS244807
ERS244808
ERS244809
ERS244810
ERS244811
ERS244812
ERS244813
ERS244814
ERS244816
ERS244817
ERS244818
ERS244819
ERS244820
ERS244821
ERS244822
ERS244823
ERS244824
ERS244825
ERS244826
ERS244827
ERS244828
ERS244829
ERS244830
ERS244831
ERS244832
ERS244833
ERS244834
ERS244835
ERS244836
ERS244837
ERS244842
ERS244843
ERS244929
ERS244930
ERS244931
ERS244932
ERS244933
ERS244934
ERS244935
ERS244936
ERS244937
ERS244938
ERS244939
ERS244940
ERS244941
ERS244942
ERS244943
ERS244944
ERS244945
ERS244946
ERS244947
ERS244948
ERS244949
ERS244950
ERS244951
ERS244952
ERS244953
ERS244954
ERS244955
ERS244956
ERS244957
ERS244958
ERS244959
ERS244960
ERS244961
ERS244962
ERS244963
ERS244964
ERS244965
ERS244966
ERS244967
ERS244968
ERS244969
ERS244970
ERS244971
ERS244972
ERS244973
ERS244974
ERS244975
ERS244976
ERS244977
ERS244978
ERS244979
ERS244980
ERS244981
ERS244982
ERS244983
ERS244985
ERS244986
ERS244987
ERS244988
ERS244989
ERS244990
ERS244991
ERS244992
ERS244993
ERS244994
ERS244995
ERS244996
ERS244997
ERS244998
ERS244999
ERS245000
ERS245001
ERS245002
ERS245003
ERS245004
ERS245005
ERS245006
ERS245007
ERS245008
ERS245009
ERS245010
ERS245011
ERS245012
ERS245013
ERS244845
ERS244846
ERS244847
ERS244851
ERS244852
ERS244853
ERS244854
ERS244855
ERS244856
ERS244858
ERS244859
ERS244860
ERS244861
ERS244862
ERS244863
ERS244864
ERS244865
ERS244866
ERS244867
ERS244868
ERS244870
ERS244871
ERS244873
ERS244875
ERS244877
ERS244878
ERS244879
ERS244880
ERS244881
ERS244882
ERS244883
ERS244884
ERS244885
ERS244886
ERS244887
ERS244888
ERS244889
ERS244890
ERS244893
ERS244894
ERS244896
ERS244897
ERS244898
ERS244899
ERS244900
ERS244901
ERS244902
ERS244903
ERS244904
ERS244905
ERS244906
ERS244907
ERS244908
ERS244909
ERS244910
ERS244911
ERS244912
ERS244913
ERS244914
ERS244915
ERS244916
ERS244918
ERS244919
ERS244920
ERS244921
ERS244922
ERS244923
ERS244924
ERS244926
ERS244927
ERS244928
ERS245014
ERS245015
ERS245016
ERS245017
ERS245018
ERS245020
ERS245021
ERS245022
ERS245023
ERS245025
ERS245026
ERS245027
ERS245028
ERS245029
ERS245030
ERS245031
ERS245032
ERS245033
ERS245034
ERS245035
ERS245036
ERS245037
ERS245038
ERS245039
ERS245040
ERS245041
ERS245042
ERS245043
ERS245044
ERS245045
ERS245046
ERS245047
ERS245048
ERS245049
ERS245050
ERS245051
ERS245052
ERS245053
ERS245054
ERS245055
ERS245056
ERS245057
ERS245058
ERS245059
ERS245060
ERS245061
ERS245062
ERS245063
ERS245064
ERS245065
ERS245066
ERS245067
ERS245069
ERS245070
ERS245071
ERS245072
ERS245073
ERS245074
ERS245075
ERS245076
ERS245077
ERS245078
ERS245079
ERS245080
ERS245081
ERS245082
ERS245083
ERS245084
ERS245085
ERS245086
ERS245087
ERS245088
ERS245089
ERS245090
ERS245091
ERS245092
ERS245093
ERS245094
ERS245095
ERS245096
ERS245097
ERS245098
ERS245184
ERS245185
ERS245186
ERS245187
ERS245188
ERS245189
ERS245190
ERS245191
ERS245192
ERS245193
ERS245194
ERS245195
ERS245197
ERS245198
ERS245199
ERS245200
ERS245201
ERS245202
ERS245203
ERS245204
ERS245205
ERS245206
ERS245207
ERS245208
ERS245209
ERS245210
ERS245211
ERS245212
ERS245213
ERS245214
ERS245215
ERS245216
ERS245217
ERS245218
ERS245219
ERS245220
ERS245222
ERS245223
ERS245224
ERS245225
ERS245226
ERS245227
ERS245228
ERS245229
ERS245230
ERS245231
ERS245232
ERS245233
ERS245234
ERS245235
ERS245236
ERS245237
ERS245238
ERS245239
ERS245240
ERS245241
ERS245242
ERS245243
ERS245244
ERS245245
ERS245246
ERS245247
ERS245249
ERS245250
ERS245251
ERS245252
ERS245253
ERS245254
ERS245256
ERS245257
ERS245258
ERS245259
ERS245260
ERS245261
ERS245262
ERS245263
ERS245264
ERS245265
ERS245266
ERS245267
ERS245099
ERS245100
ERS245101
ERS245102
ERS245103
ERS245104
ERS245105
ERS245106
ERS245107
ERS245108
ERS245109
ERS245111
ERS245113
ERS245114
ERS245115
ERS245116
ERS245117
ERS245118
ERS245119
ERS245121
ERS245122
ERS245123
ERS245124
ERS245125
ERS245126
ERS245128
ERS245129
ERS245130
ERS245131
ERS245132
ERS245133
ERS245134
ERS245135
ERS245136
ERS245137
ERS245138
ERS245139
ERS245140
ERS245142
ERS245143
ERS245146
ERS245147
ERS245148
ERS245149
ERS245150
ERS245152
ERS245155
ERS245156
ERS245157
ERS245158
ERS245160
ERS245163
ERS245164
ERS245165
ERS245166
ERS245167
ERS245168
ERS245171
ERS245172
ERS245173
ERS245174
ERS245176
ERS245179
ERS245180
ERS245181
ERS245182
ERS245183
ERS245141
ERS245144
ERS245145
ERS245154
ERS245159
ERS245161
ERS245162
ERS245169
ERS245177
ERS245178
ERS311367
ERS311417
ERS311424
ERS311430
ERS311435
ERS311441
ERS311451
ERS311452
ERS311459
ERS311483
ERS311486
ERS311495
ERS311498
ERS311501
ERS311504
ERS311507
ERS311511
ERS311516
ERS311517
ERS311518
ERS311524
ERS311534
ERS311539
ERS311541
ERS311545
ERS311551
ERS311561
ERS311563
ERS311564
ERS311567
ERS311367
ERS311417
ERS311424
ERS311430
ERS311435
ERS311441
ERS311451
ERS311452
ERS311459
ERS311483
ERS311486
ERS311495
ERS311498
ERS311501
ERS311504
ERS311507
ERS311511
ERS311516
ERS311517
ERS311518
ERS311524
ERS311534
ERS311539
ERS311541
ERS311545
ERS311551
ERS311561
ERS311563
ERS311564
ERS311567
ERS244759
ERS244762
ERS244763
ERS244764
ERS244765
ERS244766
ERS244767
ERS244768
ERS244769
ERS244770
ERS244771
ERS244772
ERS244773
ERS244774
ERS244775
ERS244776
ERS244777
ERS244778
ERS244779
ERS244780
ERS244781
ERS244782
ERS244783
ERS244784
ERS244786
ERS244788
ERS244789
ERS244790
ERS244791
ERS244792
ERS244793
ERS244794
ERS244795
ERS244796
ERS244797
ERS244798
ERS244799
ERS244801
ERS244802
ERS244803
ERS244804
ERS244805
ERS244807
ERS244808
ERS244809
ERS244810
ERS244811
ERS244812
ERS244813
ERS244814
ERS244816
ERS244817
ERS244818
ERS244819
ERS244820
ERS244821
ERS244822
ERS244823
ERS244824
ERS244825
ERS244826
ERS244827
ERS244828
ERS244829
ERS244830
ERS244831
ERS244832
ERS244833
ERS244834
ERS244835
ERS244836
ERS244837
ERS244842
ERS244843
ERS244845
ERS244846
ERS244847
ERS244851
ERS244852
ERS244853
ERS244854
ERS244855
ERS244856
ERS244858
ERS244859
ERS244860
ERS244861
ERS244862
ERS244863
ERS244864
ERS244865
ERS244866
ERS244867
ERS244868
ERS244870
ERS244871
ERS244873
ERS244875
ERS244877
ERS244878
ERS244879
ERS244880
ERS244881
ERS244882
ERS244883
ERS244884
ERS244885
ERS244886
ERS244887
ERS244888
ERS244889
ERS244890
ERS244893
ERS244894
ERS244896
ERS244897
ERS244898
ERS244899
ERS244900
ERS244901
ERS244902
ERS244903
ERS244904
ERS244905
ERS244906
ERS244907
ERS244908
ERS244909
ERS244910
ERS244911
ERS244912
ERS244913
ERS244914
ERS244916
ERS244918
ERS244920
ERS244921
ERS244922
ERS244924
ERS244927
ERS244928
ERS311548
ERS311465
ERS311557
ERS311395
ERS311512
ERS311425
ERS311556
ERS311528
ERS311506
ERS311482
ERS311521
ERS311560
ERS311474
ERS311361
ERS311456
ERS311377
ERS311562
ERS311530
ERS311394
ERS311493
ERS311371
ERS311485
ERS311450
ERS311434
ERS311572
ERS311565
ERS311558
ERS311356
ERS311447
ERS311477
ERS311469
ERS311368
ERS311509
ERS311468
ERS311373
ERS311376
ERS311384
ERS311432
ERS311510
ERS311354
ERS311370
ERS311552
ERS311381
ERS311548
ERS311465
ERS311557
ERS311395
ERS311512
ERS311425
ERS311556
ERS311528
ERS311506
ERS311482
ERS311521
ERS311560
ERS311474
ERS311361
ERS311456
ERS311377
ERS311562
ERS311530
ERS311394
ERS311493
ERS311371
ERS311485
ERS311450
ERS311434
ERS311572
ERS311565
ERS311558
ERS311356
ERS311447
ERS311477
ERS311469
ERS311368
ERS311509
ERS311468
ERS311373
ERS311376
ERS311384
ERS311432
ERS311510
ERS311354
ERS311370
ERS311552
ERS311381
ERS311352
ERS311353
ERS311355
ERS311357
ERS311358
ERS311359
ERS311360
ERS311362
ERS311363
ERS311364
ERS311365
ERS311366
ERS311369
ERS311372
ERS311374
ERS311375
ERS311378
ERS311390
ERS311391
ERS311392
ERS311490
ERS311525
ERS311529
ERS311568
ERS311569
ERS311570
ERS244929
ERS244930
ERS244931
ERS244932
ERS244933
ERS244934
ERS244935
ERS244936
ERS244937
ERS244938
ERS244939
ERS244941
ERS244942
ERS244943
ERS244944
ERS244945
ERS244946
ERS244947
ERS244949
ERS244950
ERS244951
ERS244952
ERS244953
ERS244954
ERS244955
ERS244956
ERS244957
ERS244958
ERS244959
ERS244960
ERS244961
ERS244962
ERS244963
ERS244965
ERS244966
ERS244967
ERS244968
ERS244969
ERS244970
ERS244971
ERS244972
ERS244973
ERS244974
ERS244975
ERS244976
ERS244977
ERS244978
ERS244979
ERS244980
ERS244981
ERS244982
ERS244983
ERS244985
ERS244986
ERS244987
ERS244988
ERS244989
ERS244990
ERS244991
ERS244992
ERS244993
ERS244994
ERS244995
ERS244996
ERS244997
ERS244998
ERS244999
ERS245000
ERS245001
ERS245002
ERS245003
ERS245004
ERS245005
ERS245006
ERS245007
ERS245008
ERS245009
ERS245010
ERS245011
ERS245012
ERS245013
ERS245014
ERS245015
ERS245016
ERS245017
ERS245018
ERS245020
ERS245021
ERS245022
ERS245023
ERS245025
ERS245026
ERS245027
ERS245028
ERS245029
ERS245030
ERS245031
ERS245032
ERS245033
ERS245034
ERS245035
ERS245036
ERS245037
ERS245038
ERS245039
ERS245040
ERS245041
ERS245042
ERS245043
ERS245044
ERS245045
ERS245046
ERS245047
ERS245048
ERS245049
ERS245050
ERS245051
ERS245052
ERS245053
ERS245054
ERS245055
ERS245056
ERS245057
ERS245058
ERS245059
ERS245060
ERS245061
ERS245062
ERS245063
ERS245064
ERS245065
ERS245066
ERS245067
ERS245069
ERS245070
ERS245071
ERS245072
ERS245073
ERS245074
ERS245075
ERS245076
ERS245077
ERS245078
ERS245079
ERS245080
ERS245081
ERS245082
ERS245083
ERS245084
ERS245085
ERS245086
ERS245087
ERS245088
ERS245090
ERS245091
ERS245092
ERS245093
ERS245094
ERS245095
ERS245096
ERS245097
ERS245098
ERS311380
ERS311382
ERS311383
ERS311415
ERS311416
ERS311418
ERS311419
ERS311420
ERS311421
ERS311422
ERS311423
ERS311426
ERS311428
ERS311429
ERS311431
ERS311433
ERS311436
ERS311437
ERS311438
ERS311439
ERS311440
ERS311442
ERS311443
ERS311444
ERS311445
ERS311446
ERS311448
ERS311449
ERS311453
ERS311454
ERS311455
ERS311457
ERS311458
ERS311460
ERS311461
ERS311462
ERS311463
ERS311464
ERS311467
ERS311470
ERS311471
ERS311472
ERS311473
ERS311475
ERS311476
ERS311478
ERS311479
ERS311480
ERS311481
ERS311487
ERS311488
ERS311491
ERS311492
ERS311494
ERS311496
ERS311497
ERS311499
ERS311500
ERS311502
ERS311503
ERS311505
ERS311508
ERS311513
ERS311514
ERS311515
ERS311519
ERS311520
ERS311522
ERS311523
ERS311526
ERS311527
ERS311531
ERS311532
ERS311533
ERS311535
ERS311536
ERS311537
ERS311538
ERS311540
ERS311542
ERS311543
ERS311544
ERS311546
ERS311547
ERS311549
ERS311550
ERS311553
ERS311554
ERS311555
ERS311559
ERS311566
ERS245099
ERS245100
ERS245101
ERS245102
ERS245103
ERS245104
ERS245105
ERS245106
ERS245107
ERS245108
ERS245109
ERS245111
ERS245113
ERS245114
ERS245115
ERS245116
ERS245117
ERS245118
ERS245119
ERS245121
ERS245122
ERS245123
ERS245124
ERS245125
ERS245126
ERS245128
ERS245129
ERS245130
ERS245131
ERS245132
ERS245133
ERS245134
ERS245135
ERS245136
ERS245137
ERS245138
ERS245139
ERS245140
ERS245141
ERS245142
ERS245143
ERS245145
ERS245146
ERS245147
ERS245148
ERS245149
ERS245150
ERS245151
ERS245152
ERS245155
ERS245156
ERS245157
ERS245158
ERS245159
ERS245160
ERS245161
ERS245162
ERS245163
ERS245164
ERS245165
ERS245166
ERS245167
ERS245168
ERS245171
ERS245172
ERS245173
ERS245174
ERS245176
ERS245178
ERS245179
ERS245180
ERS245181
ERS245182
ERS245183
ERS245184
ERS245185
ERS245186
ERS245187
ERS245188
ERS245189
ERS245190
ERS245191
ERS245192
ERS245193
ERS245194
ERS245195
ERS245197
ERS245198
ERS245199
ERS245200
ERS245201
ERS245202
ERS245203
ERS245204
ERS245205
ERS245206
ERS245207
ERS245208
ERS245209
ERS245210
ERS245211
ERS245212
ERS245213
ERS245214
ERS245215
ERS245216
ERS245217
ERS245218
ERS245219
ERS245220
ERS245222
ERS245223
ERS245224
ERS245225
ERS245226
ERS245227
ERS245228
ERS245229
ERS245230
ERS245231
ERS245232
ERS245233
ERS245234
ERS245235
ERS245236
ERS245237
ERS245238
ERS245239
ERS245240
ERS245241
ERS245242
ERS245243
ERS245244
ERS245245
ERS245246
ERS245247
ERS245249
ERS245250
ERS245251
ERS245252
ERS245253
ERS245254
ERS245256
ERS245257
ERS245258
ERS245259
ERS245260
ERS245261
ERS245262
ERS245263
ERS245264
ERS245265
ERS245266
ERS245267
ERS373274
ERS373275
ERS373276
ERS373277
ERS373279
ERS373280
ERS373281
ERS373282
ERS373283
ERS373284
ERS373285
ERS373286
ERS373287
ERS373288
ERS373289
ERS373290
ERS373291
ERS373292
ERS373293
ERS373294
ERS373295
ERS373296
ERS373297
ERS373299
ERS373300
ERS373301
ERS373302
ERS373303
ERS373304
ERS373305
ERS373306
ERS373307
ERS373308
ERS373309
ERS373310
ERS373311
ERS373312
ERS373313
ERS373314
ERS373318
ERS373320
ERS373321
ERS373322
ERS373323
ERS373324
ERS373325
ERS373326
ERS373327
ERS373328
ERS373329
ERS373330
ERS373331
ERS373332
ERS373334
ERS373335
ERS373336
ERS373337
ERS373339
ERS373340
ERS373341
ERS373342
ERS373343
ERS373344
ERS373345
ERS373346
ERS373347
ERS373348
ERS373349
ERS373350
ERS373356
ERS373357
ERS373358
ERS373359
ERS373360
ERS373361
ERS373362
ERS373363
ERS373364
ERS373365
ERS373366
ERS373278
ERS373298
ERS373315
ERS373316
ERS373317
ERS373319
ERS373351
ERS373352
ERS373353
ERS373354
ERS373355
ERS373374
ERS373385
ERS373391
ERS373392
ERS373400
ERS373406
ERS373409
ERS373410
ERS373422
ERS373423
ERS373424
ERS373427
ERS373430
ERS373446
ERS373447
ERS373448
ERS373452
ERS373969
ERS373977
ERS373981
ERS373995
ERS374000
ERS374001
ERS374002
ERS374003
ERS374004
ERS374005
ERS374006
ERS374007
ERS374008
ERS374009
ERS374010
ERS374011
ERS374012
ERS374013
ERS374014
ERS374015
ERS374016
ERS374017
ERS374018
ERS374019
ERS374020
ERS374021
ERS374022
ERS374023
ERS374024
ERS374025
ERS374026
ERS374027
ERS374028
ERS374029
ERS374030
ERS374031
ERS374032
ERS374033
ERS374034
ERS374035
ERS374036
ERS374037
ERS374038
ERS374039
ERS374040
ERS374041
ERS374042
ERS374043
ERS373367
ERS373368
ERS373369
ERS373370
ERS373371
ERS373372
ERS373373
ERS373375
ERS373376
ERS373377
ERS373378
ERS373379
ERS373380
ERS373381
ERS373383
ERS373384
ERS373386
ERS373387
ERS373388
ERS373389
ERS373390
ERS373393
ERS373394
ERS373395
ERS373396
ERS373397
ERS373398
ERS373399
ERS373401
ERS373402
ERS373403
ERS373404
ERS373405
ERS373407
ERS373408
ERS373411
ERS373413
ERS373414
ERS373415
ERS373416
ERS373417
ERS373418
ERS373419
ERS373420
ERS373421
ERS373425
ERS373426
ERS373428
ERS373429
ERS373431
ERS373432
ERS373433
ERS373434
ERS373437
ERS373440
ERS373441
ERS373442
ERS373443
ERS373444
ERS373445
ERS373449
ERS373450
ERS373451
ERS373453
ERS373884
ERS373885
ERS373886
ERS373887
ERS373888
ERS373889
ERS373890
ERS373891
ERS373892
ERS373893
ERS373894
ERS373895
ERS373896
ERS373897
ERS373898
ERS373899
ERS373900
ERS373901
ERS373902
ERS373903
ERS373904
ERS373905
ERS373906
ERS373907
ERS373908
ERS373909
ERS373910
ERS373911
ERS373912
ERS373913
ERS373915
ERS373916
ERS373917
ERS373918
ERS373919
ERS373920
ERS373921
ERS373923
ERS373924
ERS373925
ERS373926
ERS373927
ERS373928
ERS373929
ERS373931
ERS373932
ERS373933
ERS373934
ERS373935
ERS373936
ERS373937
ERS373938
ERS373939
ERS373940
ERS373941
ERS373942
ERS373943
ERS373944
ERS373945
ERS373946
ERS373947
ERS373948
ERS373949
ERS373950
ERS373951
ERS373952
ERS373953
ERS373954
ERS373955
ERS373956
ERS373957
ERS373958
ERS373959
ERS373960
ERS373961
ERS373962
ERS373963
ERS373964
ERS373965
ERS373966
ERS373967
ERS373968
ERS373970
ERS373971
ERS373972
ERS373973
ERS373974
ERS373975
ERS373976
ERS373978
ERS373979
ERS373980
ERS373982
ERS373983
ERS373984
ERS373985
ERS373986
ERS373987
ERS373988
ERS373989
ERS373990
ERS373991
ERS373992
ERS373993
ERS373994
ERS373996
ERS373997
ERS373998
ERS373999
ERS383265
ERS383266
ERS383271
ERS383275
ERS383278
ERS383279
ERS383281
ERS383282
ERS383284
ERS383285
ERS383202
ERS383222
ERS383225
ERS383280
ERS383022
ERS383023
ERS383024
ERS383025
ERS383026
ERS383027
ERS383028
ERS383029
ERS383030
ERS383031
ERS383038
ERS383042
ERS383049
ERS383066
ERS383067
ERS383071
ERS383087
ERS383093
ERS383111
ERS383124
ERS383125
ERS383127
ERS383143
ERS383150
ERS383184
ERS383191
ERS383208
ERS383209
ERS383210
ERS383221
ERS383227
ERS383230
ERS383231
ERS383232
ERS383233
ERS383234
ERS383244
ERS383248
ERS383253
ERS383257
ERS383261
ERS383262
ERS383263
ERS383267
ERS383268
ERS383269
ERS383270
ERS383272
ERS383273
ERS383274
ERS383276
ERS383277
ERS383283
ERS383039
ERS383041
ERS383043
ERS383044
ERS383045
ERS383046
ERS383047
ERS383048
ERS383050
ERS383051
ERS383052
ERS383053
ERS383054
ERS383055
ERS383056
ERS383057
ERS383058
ERS383059
ERS383060
ERS383061
ERS383062
ERS383063
ERS383064
ERS383065
ERS383068
ERS383069
ERS383070
ERS383072
ERS383073
ERS383075
ERS383080
ERS383082
ERS383083
ERS383084
ERS383085
ERS383086
ERS383088
ERS383089
ERS383090
ERS383091
ERS383092
ERS383094
ERS383095
ERS383096
ERS383097
ERS383098
ERS383099
ERS383100
ERS383101
ERS383102
ERS383103
ERS383104
ERS383105
ERS383106
ERS383107
ERS383108
ERS383109
ERS383110
ERS383112
ERS383113
ERS383114
ERS383115
ERS383116
ERS383117
ERS383118
ERS383119
ERS383120
ERS383122
ERS383123
ERS383126
ERS383128
ERS383129
ERS383130
ERS383131
ERS383132
ERS383133
ERS383134
ERS383135
ERS383136
ERS383137
ERS383138
ERS383139
ERS383140
ERS383141
ERS383142
ERS383144
ERS383145
ERS383146
ERS383147
ERS383148
ERS383149
ERS383151
ERS383152
ERS383153
ERS383154
ERS383155
ERS383156
ERS383157
ERS383158
ERS383159
ERS383160
ERS383161
ERS383162
ERS383163
ERS383164
ERS383165
ERS383166
ERS383167
ERS383168
ERS383170
ERS383171
ERS383172
ERS383173
ERS383174
ERS383175
ERS383176
ERS383177
ERS383178
ERS383179
ERS383180
ERS383181
ERS383182
ERS383183
ERS383186
ERS383187
ERS383188
ERS383189
ERS383190
ERS383192
ERS383193
ERS383195
ERS383196
ERS383197
ERS383198
ERS383199
ERS383201
ERS383203
ERS383204
ERS383205
ERS383206
ERS383207
ERS383211
ERS383212
ERS383213
ERS383214
ERS383215
ERS383216
ERS383217
ERS383218
ERS383219
ERS383220
ERS383223
ERS383224
ERS383226
ERS383228
ERS383229
ERS383235
ERS383236
ERS383237
ERS383238
ERS383239
ERS383240
ERS383241
ERS383243
ERS383245
ERS383246
ERS383247
ERS383249
ERS383250
ERS383252
ERS383254
ERS383255
ERS383258
ERS383259
ERS383260
ERS383264
ERS383039
ERS383041
ERS383043
ERS383044
ERS383045
ERS383046
ERS383047
ERS383048
ERS383050
ERS383051
ERS383052
ERS383053
ERS383054
ERS383055
ERS383056
ERS383057
ERS383058
ERS383059
ERS383060
ERS383061
ERS383062
ERS383063
ERS383064
ERS383065
ERS383068
ERS383069
ERS383070
ERS383072
ERS383073
ERS383075
ERS383080
ERS383081
ERS383082
ERS383083
ERS383084
ERS383085
ERS383086
ERS383088
ERS383089
ERS383090
ERS383091
ERS383092
ERS383094
ERS383095
ERS383096
ERS383097
ERS383098
ERS383099
ERS383100
ERS383101
ERS383102
ERS383103
ERS383104
ERS383105
ERS383106
ERS383107
ERS383108
ERS383109
ERS383110
ERS383112
ERS383113
ERS383114
ERS383115
ERS383116
ERS383117
ERS383118
ERS383119
ERS383120
ERS383122
ERS383123
ERS383126
ERS383128
ERS383129
ERS383130
[truncated: 367 more rows]
