# Supplementary material for: Mycobacterium abscessus pathogenesis identified by phenogenomic analyses
Source: Nat Microbiol. 2022 Aug 25;7(9):1431–41. doi: 10.1038/s41564-022-01204-x (PMC9418003; doi:10.1038/s41564-022-01204-x)
Supplement: Supplementary file 6 — Clarithromycin resistance and rrl and erm(41) genotypes. [file 41564_2022_1204_MOESM6_ESM.xlsx]

## Sheet: SDE Fig 3C
Clarithromycin MIC (log2)	rrl (23S rRNA) mutation	erm(41) deletion	erm(41) T28C substitution
10	0	0	0
-1	0	1	0
10	0	0	0
10	0	0	0
-1	0	1	0
-1	0	0	1
10	0	0	0
10	0	0	0
10	0	0	0
10	1	1	0
10	0	0	0
-1	0	1	0
8	0	0	0
8	0	0	0
10	0	0	0
10	0	0	0
8	0	0	0
10	0	0	0
-1	0	1	0
10	0	0	0
10	0	0	0
2	0	1	0
10	0	0	0
10	0	0	0
-1	0	1	0
10	0	0	0
-1	0	1	0
10	0	0	0
10	0	0	0
10	0	0	0
10	0	0	0
10	0	0	0
-1	0	1	0
-1	0	1	0
10	0	0	0
2	0	0	1
10	1	0	0
10	0	0	0
10	0	0	0
10	0	0	0
2	0	0	1
10	0	0	0
10	0	0	0
10	0	0	0
-2	0	1	0
10	0	0	0
-1	0	0	1
-1	0	0	1
10	0	0	0
-1	0	0	1
10	0	0	0
-1	0	1	0
-1	0	1	0
2	0	0	1
2	0	1	0
-1	0	1	0
10	0	0	0
10	0	0	0
10	0	0	0
2	0	0	1
10	0	0	0
10	1	0	0
10	1	0	0
2	0	0	1
10	0	0	0
10	0	0	0
10	0	0	0
10	0	0	0
2	0	0	1
10	0	0	0
10	0	0	0
10	0	0	0
10	0	0	0
6	0	0	1
2	0	1	0
2	0	0	1
8	0	0	0
10	0	0	0
10	0	0	0
-1	0	0	1
-1	0	0	1
10	0	0	0
2	0	0	1
10	0	0	0
10	1	1	0
10	0	0	0
10	0	0	0
-1	0	1	0
10	0	0	0
10	0	0	0
10	1	0	1
10	0	0	0
10	0	0	0
10	0	0	0
10	0	0	0
10	0	0	0
10	0	0	0
10	0	0	0
-1	0	1	0
10	0	0	0
-1	0	1	0
10	0	0	0
10	0	0	0
4	0	0	1
10	0	0	0
10	0	0	0
2	0	0	1
10	0	0	0
10	0	0	0
2	0	0	1
10	0	0	0
2	0	1	0
10	0	0	0
10	0	0	0
-2	0	1	0
11	0	0	0
10	0	0	0
-1	0	1	0
-1	0	0	1
-1	0	1	0
-1	0	1	0
8	0	0	0
2	0	0	1
-1	0	1	0
10	0	0	0
10	0	0	0
10	0	0	0
10	0	0	0
8	0	0	0
10	0	0	0
10	0	0	0
6	0	0	0
2	0	0	1
10	0	0	0
10	0	0	0
8	0	0	0
10	0	0	0
10	0	0	0
10	0	0	0
10	0	0	0
10	0	0	0
-1	0	1	0
2	0	0	1
-1	0	1	0
-1	0	1	0
10	0	0	0
10	0	0	0
2	0	0	1
2	0	0	1
-1	0	0	1
10	0	0	0
10	0	0	0
10	0	0	0
-1	0	0	1
10	0	0	0
-1	0	1	0
10	0	0	0
-1	0	1	0
10	0	0	0
-1	0	1	0
-2	0	1	0
-1	0	1	0
10	0	0	0
10	0	0	0
10	0	0	0
10	0	0	0
10	0	0	0
10	0	0	0
-1	0	1	0
10	0	0	0
10	0	0	0
8	0	0	0
10	0	0	0
2	0	1	0
10	0	0	0
10	0	0	0
10	0	0	0
10	0	0	0
10	0	0	0
10	1	0	0
8	0	0	0
10	0	0	0
-1	0	1	0
-1	0	1	0
10	0	0	0
10	0	0	0
10	0	0	0
8	0	0	0
-1	0	1	0
-1	0	1	0
10	0	0	0
10	0	1	0
10	0	0	0
-1	0	1	0
10	0	0	0
10	0	0	0
10	0	0	0
10	0	0	0
-1	0	1	0
10	0	0	0
10	0	0	0
-1	0	0	1
10	0	0	0
10	0	0	0
8	0	0	0
-1	0	1	0
10	0	0	0
8	0	0	0
10	0	0	0
10	0	1	0
2	0	0	1
10	0	0	0
10	0	0	0
10	0	0	0
10	0	0	0
10	0	0	0
10	0	0	0
2	0	0	1
10	0	0	0
10	0	0	0
2	0	1	0
10	0	0	0
10	0	0	0
12	0	0	0
8	0	0	0
-1	0	0	1
10	0	0	0
10	0	0	0
10	1	1	0
10	1	1	0
4	0	0	1
10	1	1	0
10	1	1	0
10	0	0	0
10	0	0	0
10	0	0	0
2	0	0	1
10	0	0	0
10	0	0	0
2	0	1	0
10	0	0	0
10	0	0	0
10	0	0	0
10	0	0	0
10	0	0	0
10	0	0	0
2	0	0	1
10	1	1	0
10	0	0	0
10	0	0	0
10	0	0	0
10	0	1	0
10	0	0	0
-1	0	1	0
10	0	0	0
2	0	0	1
10	0	0	0
2	0	0	1
10	0	0	0
10	0	0	0
10	0	0	0
10	0	0	0
2	0	1	0
2	0	0	1
2	0	0	1
2	0	0	0
2	0	0	1
2	0	0	1
2	0	0	1
10	0	0	0
2	0	0	1
10	0	0	0
10	0	0	0
2	0	0	1
10	0	0	0
10	0	0	0
-1	0	0	1
10	0	0	0
12	1	1	0
10	0	0	0
12	1	1	0
12	1	1	0
10	0	0	0
-1	0	1	0
10	0	0	0
12	1	1	0
-1	0	1	0
12	1	1	0
10	0	0	0
12	1	1	0
12	1	1	0
12	1	1	0
12	1	1	0
10	0	0	0
