# Supplementary material for: Mycobacterium abscessus pathogenesis identified by phenogenomic analyses
Source: Nat Microbiol. 2022 Aug 25;7(9):1431–41. doi: 10.1038/s41564-022-01204-x (PMC9418003; doi:10.1038/s41564-022-01204-x)
Supplement: Supplementary file 7 — SDS Fig 8B: Drosophila survival with virulence variant. SDS Fig 8 C: Outcome with virulence variant. SDS Fig 8D: Sampling after NTM onset across virulence variants. SDS Fig 8E: MAB_0472 gene expression in Drosophila in control and MAB_0472 knockdown mutants. SDS Fig 8F: Drosophila survival in MAB_0471 knockdown and complemented mutants. SDS Fig 8G: Drosophila survival in MAB_0472 knockdown and complemented mutants. [file 41564_2022_1204_MOESM7_ESM.xlsx]

## Sheet: SDE Fig 8B
DrosophilaSurvival (hours)	MAB_3317c
99.6	0
99.8	0
100.286	0
100.286	0
101.077	0
101.077	0
101.2	0
102	0
102	0
102.8	1
102.8	1
102.857	0
102.857	0
102.857	1
103	0
103.263	0
103.6	0
103.714	0
103.829	0
103.846	0
103.846	0
104.4	0
104.571	0
104.571	0
104.769	0
105.158	0
105.2	0
105.2	0
105.231	0
105.429	1
105.429	0
105.692	0
105.692	1
106	0
106	0
106.615	1
106.615	0
106.8	0
106.8	0
107.6	0
107.6	0
107.6	0
107.6	0
107.6	1
108	0
108	0
108	0
108.4	0
108.4	0
108.4	0
108.4	0
108.462	0
108.857	0
108.857	0
108.857	0
109.2	1
109.2	0
109.385	1
109.714	0
109.714	0
109.714	0
110	0
110	0
110	1
110.308	0
110.571	1
110.571	0
110.571	1
110.571	0
110.8	0
110.8	0
110.8	0
110.8	0
110.8	0
111.231	0
111.429	1
111.429	0
111.429	0
111.429	1
111.6	0
111.6	1
111.6	0
111.6	0
111.6	0
111.818	1
112.154	0
112.154	1
112.154	0
112.2	0
112.286	0
112.286	0
112.286	0
112.286	0
112.286	0
112.286	0
112.4	1
112.4	0
112.4	0
112.4	0
112.4	1
112.781	0
113	0
113.143	0
113.143	0
113.143	0
113.143	0
113.143	0
113.143	0
113.143	1
113.2	0
113.2	0
113.2	0
113.2	0
113.2	0
113.2	0
113.2	0
114	1
114	0
114	0
114	0
114	1
114	0
114	0
114	0
114	0
114	0
114	0
114	0
114	1
114	0
114	0
114	0
114	1
114.6	0
114.61	0
114.8	0
114.8	0
114.8	0
114.8	0
114.8	1
114.8	0
114.8	0
114.923	0
114.923	0
115	1
115.091	0
115.091	0
115.2	0
115.6	1
115.6	0
115.6	0
115.6	0
115.6	0
115.6	0
115.6	0
115.714	0
115.714	0
115.714	0
115.714	1
115.714	1
115.714	1
116.4	0
116.4	0
116.4	0
116.571	0
117.2	0
117.2	0
117.429	0
117.429	1
117.6	1
118	1
118	0
118	0
118	0
118	0
118.286	0
118.286	0
118.286	0
118.5	0
118.8	0
118.8	0
118.8	1
118.8	0
118.8	0
118.8	0
119.6	0
119.6	0
119.6	0
119.647	0
120	0
120	1
120.4	1
120.4	1
120.4	0
120.4	1
120.4	1
120.857	0
120.857	1
121.2	0
121.2	0
121.2	0
121.385	0
121.579	0
121.714	1
121.714	0
122	1
122	0
122	1
122	1
122.308	1
122.571	1
122.571	0
122.571	0
123.6	1
124.286	1
124.286	1
124.4	1
124.4	0
124.4	0
124.4	0
124.4	0
124.4	1
125.143	0
125.2	0
125.2	0
125.2	0
126	1
126	0
126	1
126	1
126	0
126	0
126	1
126	1
126	1
126.8	1
126.8	0
126.8	0
127.6	0
127.846	0
128	0
128.4	1
128.4	0
128.4	0
128.4	1
129.2	1
129.2	1
129.2	0
130	1
130	1
130.286	1
130.8	0
130.8	0
131.143	0
131.538	0
131.538	1
132.4	0
132.462	1
132.857	0
135.429	0
135.6	1
135.6	0
135.6	1
136.154	0
136.4	1
136.4	1
137.077	0
137.143	0
137.2	0
137.2	1
138	1
138	1
138	1
138.8	0
138.857	0
138.923	1
139	0
139.263	1
139.6	0
139.6	0
139.6	1
139.714	0
139.714	0
140.4	1
140.6	1
141.2	1
142.8	0
143.333	1
144	1
144.4	1
144.6	1
144.857	0
145.2	1
146.571	0
146.8	1
147.6	0
148.286	0
149.143	1
150	0
150	1
150.8	1
150.857	0
151.6	0
152.4	1
152.769	1
153.2	1
154.8	1
156.4	1
156.4	1
160.4	1
161.971	1
162.8	0
163.6	1
164.571	1
165.2	1
166	1
167.6	0
168.4	1
169.6	1
170	1
170	0
170.8	1
170.8	1
171.6	1
173.5	0
175.6	0
182.5	1
190.4	1
196.4	1
211.2	1
216	1

## Sheet: SDE Fig 8C
	Ancestral	MAB_3317c K1835E
Cleared infection	88	27
Persistent infection	78	57

## Sheet: SDE Fig 8D
Sampling after NTM onset (days)
Ancestral MAB_0471	MAB_0471 deletion	Ancestral MAB_3317c	MAB_3317c K1835E
0	0	0	0
0	0.0327869	0	0.0327869
0	0.0327869	0	0.0327869
0	0.0983607	0	0.0327869
0	0.0983607	0	0.0327869
0	0.163934	0	0.0655738
0.0327869	0.163934	0.0655738	0.0983607
0.0327869	0.163934	0.0983607	0.0983607
0.0655738	0.262295	0.131148	0.163934
0.0655738	0.360656	0.131148	0.163934
0.0983607	0.360656	0.131148	0.163934
0.131148	0.42623	0.163934	0.163934
0.131148	0.52459	0.196721	0.262295
0.131148	0.557377	0.196721	0.360656
0.163934	0.852459	0.229508	0.360656
0.163934	0.885246	0.327869	0.360656
0.196721	1.01639	0.360656	0.42623
0.196721	1.01639	0.393443	0.42623
0.229508	2.03279	0.42623	0.52459
0.327869	4.13115	0.42623	0.557377
0.360656	6.98361	0.42623	0.754098
0.360656	7.14754	0.459016	0.786885
0.393443	18.0328	0.491803	0.786885
0.42623	19.377	0.491803	0.852459
0.42623	20.0328	0.52459	0.852459
0.42623	22.0656	0.52459	0.885246
0.42623	24.1967	0.52459	0.983607
0.459016	24.5902	0.557377	1.01639
0.491803	27.6393	0.557377	1.01639
0.491803	29.4426	0.590164	2.03279
0.52459	29.8361	0.590164	3.54098
0.52459	32.0328	0.688525	4.13115
0.52459	32.1311	0.688525	4.65574
0.557377	45.6066	0.688525	6
0.557377	50.0328	0.721311	6.98361
0.590164	63.8689	0.721311	7.14754
0.590164	70.0656	0.721311	15.9344
0.688525	71.8361	0.786885	18.0328
0.688525	111.279	0.786885	19.377
0.688525		0.786885	20.0328
0.721311		0.819672	20.0656
0.721311		0.819672	22.0656
0.721311		0.885246	24.5902
0.754098		0.885246	26.5246
0.786885		0.918033	27.6393
0.786885		0.918033	29.4426
0.786885		0.918033	29.8361
0.786885		0.95082	30.5246
0.786885		0.983607	32.0328
0.819672		1.08197	32.1311
0.819672		1.34426	34.0328
0.852459		1.44262	45.6066
0.885246		1.86885	50.0328
0.885246		2.2623	52.459
0.918033		2.36066	59.7705
0.918033		2.68852	63.8689
0.918033		3.2459	64.3607
0.95082		3.37705	70.0656
0.983607		4	71.8361
0.983607		4.03279	111.279
1.08197		4.13115
1.34426		4.36066
1.44262		6.55738
1.86885		11.3443
2.2623		12.623
2.36066		14.2295
2.68852		16.5574
3.2459		17.8361
3.37705		18.3607
3.54098		21.8689
4		24.1967
4.03279		24.6885
4.13115		25.2787
4.36066		26.1311
4.65574		26.5246
6		27.7377
6.55738		28.0984
11.3443		30.8852
12.623		34.1311
14.2295		34.1639
15.9344		35.4426
16.5574		36.9836
17.8361		38.8852
18.3607		40.4262
20.0656		42.0328
21.8689		44.8852
24.6885		45.377
25.2787		47.2131
26.1311		51.8361
26.5246		70.7869
26.5246		73.2459
27.7377		75.2131
28.0984		86.8852
30.5246		101.508
30.8852		102.59
34.0328		105.18
34.1311		120.852
34.1639		168.721
35.4426
36.9836
38.8852
40.4262
42.0328
44.8852
45.377
47.2131
51.8361
52.459
59.7705
64.3607
70.7869
73.2459
75.2131
86.8852
101.508
102.59
105.18
120.852
168.721

## Sheet: SDE Fig 8E
MAB_0472 gene expression
MAB control	MAB_0472 KD
441.448	420.858
158.502	185.506
142.39	216.672
884.163	253.663
237.357	287.504
131.427	242.664
229.788	114.872
375.115	161.091
361.662	355.601
766.019	103.739
392.701	81.9348
416.796	250.199
	153.287
	170.109
	146.822
	178.614
	121.007

## Sheet: SDE Fig 8F
Strain	Time (days)	Event
MAB control	4.8375	1
MAB control	4.8375	1
MAB control	4.8375	1
MAB control	5.27083	1
MAB control	5.27083	1
MAB control	5.27083	1
MAB control	5.27083	1
MAB control	5.27083	1
MAB control	5.27083	1
MAB control	5.90833	1
MAB control	5.90833	1
MAB control	5.90833	1
MAB control	5.90833	1
MAB control	5.90833	1
MAB control	5.90833	1
MAB control	5.90833	1
MAB control	5.90833	1
MAB control	5.90833	1
MAB control	5.90833	1
MAB control	5.90833	1
MAB control	5.90833	1
MAB control	5.90833	1
MAB control	5.90833	1
MAB control	5.90833	1
MAB control	5.90833	1
MAB control	5.90833	1
MAB control	5.90833	1
MAB control	5.90833	1
MAB control	5.90833	1
MAB control	5.90833	1
MAB control	5.90833	1
MAB control	5.90833	1
MAB control	5.90833	1
MAB control	5.90833	1
MAB control	5.90833	1
MAB control	5.90833	1
MAB control	5.90833	1
MAB control	6.19167	1
MAB control	6.19167	1
MAB_0471 KD	5.90833	1
MAB_0471 KD	6.19167	1
MAB_0471 KD	6.19167	1
MAB_0471 KD	6.19167	1
MAB_0471 KD	6.19167	1
MAB_0471 KD	6.19167	1
MAB_0471 KD	6.19167	1
MAB_0471 KD	6.19167	1
MAB_0471 KD	6.87917	1
MAB_0471 KD	6.87917	1
MAB_0471 KD	6.87917	1
MAB_0471 KD	6.87917	1
MAB_0471 KD	6.87917	1
MAB_0471 KD	6.87917	1
MAB_0471 KD	6.87917	1
MAB_0471 KD	6.87917	1
MAB_0471 KD	6.87917	1
MAB_0471 KD	6.87917	1
MAB_0471 KD	6.87917	1
MAB_0471 KD	6.87917	1
MAB_0471 KD	6.87917	1
MAB_0471 KD	6.87917	1
MAB_0471 KD	6.87917	1
MAB_0471 KD	6.87917	1
MAB_0471 KD	6.87917	1
MAB_0471 KD	6.87917	1
MAB_0471 KD	6.87917	1
MAB_0471 KD	6.87917	1
MAB_0471 KD	6.87917	1
MAB_0471 KD	6.87917	1
MAB_0471 KD	6.87917	1
MAB_0471 KD	6.87917	1
MAB_0471 KD	6.87917	1
MAB_0471 KD	6.87917	1
MAB_0471 KD	6.87917	1
MAB_0471 KD	6.87917	1
MAB_0471 KD	6.87917	1
MAB_0471 KD	6.87917	1
MAB_0471 KD	6.87917	1
MAB_0471 KD::MAB_0471	4.31667	1
MAB_0471 KD::MAB_0471	4.8375	1
MAB_0471 KD::MAB_0471	4.8375	1
MAB_0471 KD::MAB_0471	5.27083	1
MAB_0471 KD::MAB_0471	5.27083	1
MAB_0471 KD::MAB_0471	5.27083	1
MAB_0471 KD::MAB_0471	5.27083	1
MAB_0471 KD::MAB_0471	5.27083	1
MAB_0471 KD::MAB_0471	5.27083	1
MAB_0471 KD::MAB_0471	5.27083	1
MAB_0471 KD::MAB_0471	5.27083	1
MAB_0471 KD::MAB_0471	5.27083	1
MAB_0471 KD::MAB_0471	5.27083	1
MAB_0471 KD::MAB_0471	5.27083	1
MAB_0471 KD::MAB_0471	5.27083	1
MAB_0471 KD::MAB_0471	5.90833	1
MAB_0471 KD::MAB_0471	5.90833	1
MAB_0471 KD::MAB_0471	5.90833	1
MAB_0471 KD::MAB_0471	5.90833	1
MAB_0471 KD::MAB_0471	5.90833	1
MAB_0471 KD::MAB_0471	5.90833	1
MAB_0471 KD::MAB_0471	5.90833	1
MAB_0471 KD::MAB_0471	5.90833	1
MAB_0471 KD::MAB_0471	5.90833	1
MAB_0471 KD::MAB_0471	5.90833	1
MAB_0471 KD::MAB_0471	5.90833	1
MAB_0471 KD::MAB_0471	5.90833	1
MAB_0471 KD::MAB_0471	5.90833	1
MAB_0471 KD::MAB_0471	5.90833	1
MAB_0471 KD::MAB_0471	5.90833	1
MAB_0471 KD::MAB_0471	5.90833	1
MAB_0471 KD::MAB_0471	5.90833	1
MAB_0471 KD::MAB_0471	5.90833	1
MAB_0471 KD::MAB_0471	5.90833	1
MAB_0471 KD::MAB_0471	5.90833	1
MAB_0471 KD::MAB_0471	5.90833	1
MAB_0471 KD::MAB_0471	6.19167	1
MAB_0471 KD::MAB_0471	6.19167	1
MAB_0471 KD::MAB_0471	6.19167	1

## Sheet: SDE Fig 8G
Strain	Time (days)	Event
MAB control	3.125	1
MAB control	3.125	1
MAB control	3.125	1
MAB control	3.125	1
MAB control	3.125	1
MAB control	3.125	1
MAB control	3.125	1
MAB control	5.11458	1
MAB control	5.11458	1
MAB control	5.11458	1
MAB control	5.11458	1
MAB control	5.11458	1
MAB control	5.11458	1
MAB control	5.11458	1
MAB control	5.11458	1
MAB control	5.11458	1
MAB control	5.11458	1
MAB control	5.11458	1
MAB control	5.11458	1
MAB control	5.795	1
MAB control	5.795	1
MAB control	5.795	1
MAB control	5.795	1
MAB control	5.795	1
MAB control	5.795	1
MAB control	5.795	1
MAB control	5.795	1
MAB control	5.795	1
MAB control	5.795	1
MAB control	5.795	1
MAB control	5.795	1
MAB control	5.795	1
MAB control	5.795	1
MAB control	5.795	1
MAB control	5.795	1
MAB control	5.795	1
MAB control	5.795	1
MAB control	5.795	1
MAB_0472 KD	5.795	1
MAB_0472 KD	5.795	1
MAB_0472 KD	5.795	1
MAB_0472 KD	5.795	1
MAB_0472 KD	5.795	1
MAB_0472 KD	5.795	1
MAB_0472 KD	5.795	1
MAB_0472 KD	5.795	1
MAB_0472 KD	5.795	1
MAB_0472 KD	5.795	1
MAB_0472 KD	5.795	1
MAB_0472 KD	5.795	1
MAB_0472 KD	5.795	1
MAB_0472 KD	5.795	1
MAB_0472 KD	5.795	1
MAB_0472 KD	5.795	1
MAB_0472 KD	5.795	1
MAB_0472 KD	5.795	1
MAB_0472 KD	5.795	1
MAB_0472 KD	5.795	1
MAB_0472 KD	5.795	1
MAB_0472 KD	5.795	1
MAB_0472 KD	6	1
MAB_0472 KD	6	1
MAB_0472 KD	6	1
MAB_0472 KD	6	1
MAB_0472 KD	6	1
MAB_0472 KD	6	1
MAB_0472 KD	6	1
MAB_0472 KD	6.78833	1
MAB_0472 KD	6.78833	1
MAB_0472 KD	6.78833	1
MAB_0472 KD	6.78833	1
MAB_0472 KD	6.78833	1
MAB_0472 KD	6.78833	1
MAB_0472 KD	6.78833	1
MAB_0472 KD	6.78833	1
MAB_0472 KD	6.78833	1
MAB_0472 KD	6.78833	1
MAB_0472 KD	6.78833	1
MAB_0472 KD	6.78833	1
MAB_0472 KD	6.78833	1
MAB_0472 KD	6.78833	1
MAB_0472 KD	6.78833	1
MAB_0472 KD	6.78833	1
MAB_0472 KD::MAB_0472	3.125	1
MAB_0472 KD::MAB_0472	5.11458	1
MAB_0472 KD::MAB_0472	5.795	1
MAB_0472 KD::MAB_0472	5.795	1
MAB_0472 KD::MAB_0472	5.795	1
MAB_0472 KD::MAB_0472	5.795	1
MAB_0472 KD::MAB_0472	5.795	1
MAB_0472 KD::MAB_0472	5.795	1
MAB_0472 KD::MAB_0472	5.795	1
MAB_0472 KD::MAB_0472	5.795	1
MAB_0472 KD::MAB_0472	5.795	1
MAB_0472 KD::MAB_0472	5.795	1
MAB_0472 KD::MAB_0472	5.795	1
MAB_0472 KD::MAB_0472	5.795	1
MAB_0472 KD::MAB_0472	5.795	1
MAB_0472 KD::MAB_0472	5.795	1
MAB_0472 KD::MAB_0472	5.795	1
MAB_0472 KD::MAB_0472	5.795	1
MAB_0472 KD::MAB_0472	5.795	1
MAB_0472 KD::MAB_0472	5.795	1
MAB_0472 KD::MAB_0472	5.795	1
MAB_0472 KD::MAB_0472	5.795	1
MAB_0472 KD::MAB_0472	5.795	1
MAB_0472 KD::MAB_0472	5.795	1
MAB_0472 KD::MAB_0472	5.795	1
MAB_0472 KD::MAB_0472	5.795	1
MAB_0472 KD::MAB_0472	5.795	1
MAB_0472 KD::MAB_0472	5.795	1
MAB_0472 KD::MAB_0472	5.795	1
MAB_0472 KD::MAB_0472	5.795	1
MAB_0472 KD::MAB_0472	5.795	1
MAB_0472 KD::MAB_0472	5.795	1
MAB_0472 KD::MAB_0472	5.795	1
MAB_0472 KD::MAB_0472	5.795	1
MAB_0472 KD::MAB_0472	5.795	1
MAB_0472 KD::MAB_0472	5.795	1
MAB_0472 KD::MAB_0472	6	1
MAB_0472 KD::MAB_0472	6	1
MAB_0472 KD::MAB_0472	6	1
MAB_0472 KD::MAB_0472	6	1
MAB_0472 KD::MAB_0472	6	1
MAB_0472 KD::MAB_0472	6.78833	1
