# Supplementary material for: Mycobacterium abscessus pathogenesis identified by phenogenomic analyses
Source: Nat Microbiol. 2022 Aug 25;7(9):1431–41. doi: 10.1038/s41564-022-01204-x (PMC9418003; doi:10.1038/s41564-022-01204-x)
Supplement: Supplementary file 8 — Drosophila survival of MAB mutants. [file 41564_2022_1204_MOESM8_ESM.xlsx]

## Sheet: Sfig 9
Strain	Time (days)	Event		Strain	Time (days)	Event
EV	4.75	1		EV	4.75	1
EV	4.75	1		EV	4.75	1
EV	5.25	1		EV	4.75	1
EV	5.25	1		EV	5.75	1
EV	5.25	1		EV	5.75	1
EV	5.25	1		EV	5.75	1
EV	5.25	1		EV	5.75	1
EV	5.25	1		EV	5.75	1
EV	5.25	1		EV	5.75	1
EV	5.25	1		EV	5.75	1
EV	5.75	1		EV	5.75	1
EV	5.75	1		EV	5.75	1
EV	5.75	1		EV	5.75	1
EV	5.75	1		EV	6.25	1
EV	5.75	1		EV	6.25	1
EV	5.75	1		EV	6.25	1
471-1	5.75	1		EV	6.25	1
471-1	6.25	1		EV	6.75	1
471-1	6.25	1		3317-1	4.75	1
471-1	6.25	1		3317-1	4.75	1
471-1	6.25	1		3317-1	4.75	1
471-1	6.75	1		3317-1	6.75	1
471-1	6.75	1		3317-1	6.75	1
471-1	6.75	1		3317-1	6.75	1
471-1	6.75	1		3317-1	6.75	1
471-1	6.75	1		3317-1	6.75	1
471-1	6.75	1		3317-1	6.75	1
471-1	6.75	1		3317-1	6.75	1
471-1	6.75	1		3317-1	6.75	1
471-1	6.75	1		3317-1	7.25	1
471-1	6.75	1		3317-1	7.25	1
471-1	6.75	1		3317-1	7.75	1
471-1	6.75	1		3317-1	7.75	1
471-1	6.75	1		3317-1	7.75	1
471-1	6.75	1		3317-1	7.75	1
471-1	7.25	1		3317-1	7.75	1
471-2	4.75	1		3317-1	7.75	1
471-2	5.75	1		3317-1	7.75	1
471-2	5.75	1		3317-2	4.75	1
471-2	5.75	1		3317-2	6.75	1
471-2	5.75	1		3317-2	6.75	1
471-2	5.75	1		3317-2	6.75	1
471-2	5.75	1		3317-2	6.75	1
471-2	5.75	1		3317-2	7.25	1
471-2	5.75	1		3317-2	7.25	1
471-2	5.75	1		3317-2	7.25	1
471-2	5.75	1		3317-2	7.25	1
471-2	6.25	1		3317-2	7.25	1
471-2	6.25	1		3317-2	7.75	1
471-2	6.25	1		3317-2	7.75	1
471-2	6.25	1		3317-2	7.75	1
471-2	6.25	1		3317-2	7.75	1
471-2	6.25	1		3317-2	7.75	1
471-2	6.75	1		3317-2	7.75	1
471-2	6.75	1		3317-3	6.75	1
471-2	6.75	1		3317-3	7.25	1
471-3	4.75	1		3317-3	7.25	1
471-3	5.75	1		3317-3	7.25	1
471-3	5.75	1		3317-3	7.25	1
471-3	5.75	1		3317-3	7.25	1
471-3	5.75	1		3317-3	7.25	1
471-3	5.75	1		3317-3	7.25	1
471-3	5.75	1		3317-3	7.75	1
471-3	5.75	1		3317-3	7.75	1
471-3	5.75	1		3317-3	7.75	1
471-3	5.75	1		3317-3	7.75	1
471-3	5.75	1		3317-3	7.75	1
471-3	5.75	1		3317-3	7.75	1
471-3	5.75	1		3317-3	7.75	1
471-3	5.75	1		3317-3	7.75	1
471-3	5.75	1		3317-3	7.75	1
471-3	6.25	1		3317-3	8.25	1
471-3	6.25	1		3317-3	8.25	1
471-3	6.75	1		3317-3	8.25	1
471-3	6.75	1
472-1	3.25	1
472-1	3.25	1
472-1	6.25	1
472-1	6.25	1
472-1	6.25	1
472-1	6.25	1
472-1	6.25	1
472-1	6.25	1
472-1	6.75	1
472-1	6.75	1
472-1	6.75	1
472-1	6.75	1
472-1	6.75	1
472-1	6.75	1
472-1	6.75	1
472-1	6.75	1
472-1	6.75	1
472-1	7.25	1
472-2	5.75	1
472-2	6.25	1
472-2	6.25	1
472-2	6.75	1
472-2	6.75	1
472-2	6.75	1
472-2	6.75	1
472-2	6.75	1
472-2	6.75	1
472-2	6.75	1
472-2	6.75	1
472-2	6.75	1
472-2	6.75	1
472-2	6.75	1
472-2	6.75	1
472-2	6.75	1
472-2	6.75	1
472-3	6.75	1
472-3	6.75	1
472-3	6.75	1
472-3	6.75	1
472-3	6.75	1
472-3	6.75	1
472-3	6.75	1
472-3	6.75	1
472-3	6.75	1
472-3	6.75	1
472-3	6.75	1
472-3	6.75	1
472-3	6.75	1
472-3	6.75	1
472-3	6.75	1
472-3	7.25	1
472-3	7.25	1
472-3	7.25	1
472-3	8.25	1
