# Supplementary material for: Mycobacterium abscessus pathogenesis identified by phenogenomic analyses
Source: Nat Microbiol. 2022 Aug 25;7(9):1431–41. doi: 10.1038/s41564-022-01204-x (PMC9418003; doi:10.1038/s41564-022-01204-x)
Supplement: Supplementary file 9 — SDS Fig 10A: Coverage depth of 330 MAB isolates. SDS Fig 10B: Coverage frequency of 20 bp windows. SDS Fig 10D: Large deletions across the MAB genome. SDS Fig 10E: Drosophila survival with different inocula in different isolates. SDS Fig 10F: Mean Drosophila survival with different inocula in different isolates. [file 41564_2022_1204_MOESM9_ESM.xlsx]

## Sheet: SDE Fig 10A
Coverage depth of 330 Mycobacterium abscessus samples
47.68
78.44
59.04
66.93
76.12
78.2
77.48
80.32
76.6
70.56
55.92
76.72
89.16
80.72
82.4
74.6
77.72
86.84
87.04
90.16
77.2
79.04
68.4
78.4
50.68
71.28
82.84
56.2
83.16
86.72
86.52
77.16
77.52
83.48
80.96
79.84
72.84
73.08
83.04
68.68
79.04
78.48
113.94
150.22
102.9
96.65
107.1
97.15
106.38
113.22
111.96
117.12
119.76
115.56
94.55
110.22
91.8
98.35
121.14
72.72
58.62
45.1
98.25
104.5
108.9
100.2
95
102.2
88.28
74.2
95.8
90.95
90.24
101.28
84.5
93.45
86.15
79.8
87.65
92.1
73.32
90.1
91.7
91.75
87.64
90.16
96.55
92.75
104.55
82.12
85.65
81.1
97.75
101.1
83.52
66.2
100.85
81.45
72.92
89.2
86.9
92.7
89.9
93.8
88.92
81.75
88.3
81.68
93.2
95.64
88.6
76.8
88.88
99.35
95.4
99.6
65.65
88.7
83.15
65.85
85.35
89.15
91.65
88.1
86.05
89.75
92.05
84.15
88.55
88.5
83
91.4
79.16
41.26
40.48
45.52
47.6
48.74
51.4
55.14
55.89
52.59
52.77
49.18
46.18
48.39
51.82
56.79
51
50.06
48.76
59.19
50.16
53.88
47.36
46.56
68.32
55.68
60.45
60.63
62.85
77.36
63.87
55.14
63.36
74.76
59.76
60.75
56.37
79.76
59.31
54.51
53.04
61.77
60.78
64.5
58.86
61.41
60.87
64.71
67.68
64.65
61.08
63
79.32
80.04
93.24
68.76
65.2
86.5
80.48
83.24
82.76
96.45
84.36
78.24
72.68
81.04
79.16
79.6
67.52
56.85
67.05
81.84
71
69.04
72.28
92.32
77.24
78.56
81.2
72.54
80.12
72.12
61.8
74.16
100.85
75.96
80.1
92.65
87.85
78.12
81.36
93.48
77.96
85.68
69.64
86.6
72.56
69.52
66.6
59.64
80.8
65.52
64.8
75.92
85.76
78.72
72.68
77.44
68.32
71.8
72.15
68.96
58.26
55.98
60.99
69.12
66
62.49
62.1
72.6
75.44
66.72
66.64
83.92
77.52
55.86
59.25
53.28
67.71
70.53
63.48
72.06
64.14
61.41
69.75
63.36
60
62.1
57.21
63.84
63.33
61.2
86.75
66.3
66.54
57.57
72.44
57.54
37.08
63.09
70.28
66.12
64.17
56.88
63.06
65.22
49.77
63.6
64.68
71.36
56.79
72.6
66.69
74.32
65.64
58.29
64.95
58.89
68.4
75.12
83
73.32
71.52
83.32
74.48
74.04
73.76
75.32
76.88
79.56
99.3
83.8
102.55
82.5
77.04
97.35
108.06
103.05
112.26
95.76
108.2
113.34
71.72
126.28
98.4
108.6
70.8
54.99

## Sheet: SDE Fig 10B
	Coverage frequency of 20bp windows accross 330 clinical isolates
Coverage	1	2	3	4	5	6	7	8	9	10	11	12	13	14	15	16	17	18	19	20	21	22	23	24	25	26	27	28	29	30	31	32	33	34	35	36	37	38	39	40	41	42	43	44	45	46	47	48	49
Isolate 1	35402	1207	120	73	55	56	55	48	45	57	56	58	56	44	61	52	62	62	75	79	85	68	60	83	89	111	144	170	238	307	432	596	865	1162	1573	2181	2959	3877	5049	6414	8124	9965	11687	13651	15610	17941	19331	20843	22240
Isolate 2	39385	6586	3015	1995	1400	996	638	353	222	138	92	66	47	63	56	63	68	66	47	52	57	52	46	65	42	45	51	59	70	64	71	54	55	50	61	88	65	68	59	78	65	69	61	86	82	90	91	97	99
Isolate 3	40478	1032	158	73	56	75	68	61	55	32	50	57	57	39	49	41	55	47	48	54	42	50	44	57	54	50	68	56	54	68	89	82	80	108	119	161	206	280	329	440	591	762	1065	1347	1750	2259	2755	3415	4212
Isolate 4	37623	2443	372	104	46	50	45	42	34	44	44	36	43	45	33	43	30	42	33	33	47	48	50	46	50	41	46	42	51	45	39	35	50	50	51	62	66	68	76	85	117	109	136	192	244	340	436	515	745
Isolate 5	49704	4804	593	140	57	47	58	49	52	39	55	78	53	47	42	63	54	46	69	63	45	48	50	41	63	49	45	58	58	70	72	65	62	60	68	66	66	72	70	68	67	78	71	80	86	88	115	87	85
Isolate 6	31692	1391	178	64	46	30	37	47	42	45	41	28	38	49	42	52	33	43	46	42	55	55	50	47	47	43	56	55	52	48	53	64	57	54	63	61	92	114	132	137	196	211	286	343	444	469	611	736	862
Isolate 7	2551	22	11	7	20	10	8	7	6	10	5	4	4	8	5	6	16	4	10	7	6	9	7	15	10	7	9	5	12	10	13	16	14	21	16	25	22	19	23	28	25	40	49	57	76	89	113	164	228
Isolate 8	25255	6446	1646	410	116	39	28	36	43	38	37	38	42	43	42	45	48	48	51	50	37	45	42	55	53	54	72	70	92	101	128	125	154	194	212	236	319	350	402	456	539	657	791	883	1017	1133	1347	1476	1569
Isolate 9	47827	3362	466	148	67	77	60	73	61	60	69	59	50	65	68	70	62	64	54	57	65	48	58	72	66	71	80	66	47	75	69	79	76	78	65	80	75	93	101	92	93	91	79	103	99	93	105	116	121
Isolate 10	46397	5287	790	151	75	52	63	58	63	50	50	62	50	61	67	70	60	49	57	54	56	70	60	68	49	71	67	73	80	78	73	67	64	80	82	91	87	113	65	90	73	108	120	117	121	117	141	155	167
Isolate 11	29678	6243	1598	417	168	86	85	73	80	62	59	53	72	48	67	48	65	56	75	50	60	69	62	69	53	53	86	95	100	93	113	132	159	184	251	310	456	636	873	1091	1434	1940	2350	3032	3843	4778	5689	6927	7986
Isolate 12	31562	2586	2081	2999	3467	3455	2994	2198	1361	827	456	343	188	113	103	64	62	66	64	53	52	51	57	59	61	61	46	57	39	59	58	68	56	65	63	56	57	81	73	69	79	87	80	81	92	73	89	95	106
Isolate 13	0	0	0	0	0	0	0	0	0	0	0	1	0	0	0	1	1	0	0	0	0	0	0	2	1	2	3	1	1	3	4	2	5	7	14	11	16	11	21	11	17	14	10	14	17	10	14	16	12
Isolate 14	1529	212	22	16	8	5	9	3	3	4	6	4	6	3	5	4	9	2	6	5	4	7	4	5	1	2	3	10	13	10	9	14	10	14	13	17	20	14	21	26	25	37	29	36	56	50	66	74	93
Isolate 15	960	20	25	1	3	6	4	2	1	2	1	4	1	1	2	1	2	1	4	3	1	3	5	4	4	4	7	3	7	7	11	14	9	8	11	16	15	9	12	19	15	12	18	32	36	34	31	48	50
Isolate 16	33362	1088	130	41	34	27	31	30	20	27	41	17	27	27	34	46	30	40	36	22	22	23	24	33	26	39	26	33	33	26	32	31	33	39	34	44	39	50	58	71	57	57	73	59	85	103	123	139	155
Isolate 17	5181	3070	2954	2280	1337	677	354	152	67	25	14	13	12	13	9	6	10	6	6	6	14	12	7	13	13	9	13	12	12	10	12	15	14	17	14	13	16	15	8	18	20	22	23	22	31	36	53	66	96
Isolate 18	32302	3243	490	89	29	12	19	19	29	30	20	28	25	13	24	20	21	20	22	18	20	16	32	18	20	16	18	11	21	26	20	25	22	21	18	22	20	35	34	21	23	28	21	22	31	33	30	36	45
Isolate 19	33619	2567	287	61	43	34	33	48	38	33	31	31	33	31	34	29	33	29	36	25	31	32	25	35	31	41	39	33	30	31	25	43	38	31	43	31	46	45	45	44	37	41	39	47	52	38	38	50	43
Isolate 20	2487	86	10	10	8	15	6	8	9	6	6	7	7	6	6	9	4	9	3	7	4	8	6	3	6	13	11	11	16	5	5	3	10	14	8	17	11	13	15	16	16	15	14	15	22	26	19	35	25
Isolate 21	51043	5424	832	194	97	74	58	68	78	74	92	69	58	49	65	51	71	40	81	56	53	58	79	59	82	54	49	62	72	78	72	78	94	77	81	79	87	92	81	81	93	79	93	104	97	112	99	119	101
Isolate 22	32710	1009	93	42	48	34	37	38	38	45	37	33	36	25	44	23	43	29	27	42	32	42	36	40	46	40	37	32	40	40	47	33	46	49	38	34	46	49	46	50	64	60	44	51	63	79	64	89	113
Isolate 23	31222	2135	255	69	54	64	57	47	50	45	45	38	56	41	52	44	67	60	53	67	63	53	68	49	62	65	67	67	78	87	91	118	171	219	232	277	389	520	605	761	930	1150	1343	1599	1925	2357	2600	3071	3533
Isolate 24	47581	5683	747	148	88	70	58	61	46	50	55	70	59	55	48	64	65	53	69	63	60	70	79	61	63	62	64	68	67	55	72	83	62	92	71	94	77	62	82	72	85	106	85	62	95	94	101	96	91
Isolate 25	39780	9516	2369	691	219	107	80	71	85	73	71	106	88	89	90	77	96	80	110	83	72	81	111	91	107	120	159	144	174	221	276	359	450	601	778	1052	1261	1722	2137	2777	3532	4109	5077	6061	7312	8267	9532	10846	11897
Isolate 26	33709	5434	2174	2305	2659	2669	2380	1984	1577	990	671	403	223	143	87	91	56	63	59	54	62	87	69	67	51	48	62	62	83	73	72	67	94	86	70	72	69	100	89	95	112	73	117	99	106	116	126	146	177
Isolate 27	30785	4994	667	98	45	26	34	25	24	33	30	16	24	25	31	32	33	30	21	25	19	28	21	27	28	25	27	35	31	22	26	25	26	32	22	25	29	30	35	36	34	28	52	57	47	64	60	62	53
Isolate 28	21835	14501	7944	3977	1743	699	259	137	118	80	100	105	72	94	89	79	94	84	110	91	111	131	105	105	110	109	118	107	121	154	131	151	141	142	188	189	225	269	285	354	409	534	708	896	1056	1330	1811	2377	2958
Isolate 29	28030	3647	1831	957	528	271	160	67	47	47	43	55	44	52	37	36	54	50	43	43	39	56	29	32	49	47	36	48	34	50	45	46	46	49	47	70	51	52	54	69	57	52	60	77	64	56	69	99	79
Isolate 30	32897	2130	244	64	54	43	37	42	34	44	47	45	38	27	39	36	37	44	38	47	44	42	42	30	39	37	46	37	45	40	57	55	50	52	47	45	39	49	50	66	70	74	65	52	68	67	70	87	61
Isolate 31	2419	142	21	7	2	3	6	6	9	5	7	6	5	9	6	5	1	3	10	12	6	4	6	8	7	7	9	4	12	7	11	12	9	10	18	9	11	18	19	12	14	19	18	23	25	24	40	44	52
Isolate 32	2932	222	54	21	20	17	19	13	5	12	16	7	3	1	4	7	10	4	13	5	3	5	13	15	13	11	11	14	11	22	17	23	17	16	26	19	18	23	31	36	40	63	78	93	112	173	228	255	364
Isolate 33	34906	5535	1853	595	201	65	38	43	26	37	19	28	31	29	30	22	31	23	24	17	23	23	20	23	20	21	21	22	21	27	24	29	21	30	31	34	29	37	21	37	49	40	43	50	57	55	56	69	59
Isolate 34	45807	5192	781	153	45	41	58	40	37	37	50	53	59	39	45	46	44	49	47	47	56	47	45	37	48	45	45	51	48	56	56	59	45	67	47	70	69	60	58	69	57	66	55	72	60	86	88	82	79
Isolate 35	30969	7677	5621	3830	2145	1007	407	178	86	86	60	56	52	51	53	53	52	57	47	65	45	55	53	45	55	50	61	58	48	62	45	54	54	48	67	52	53	54	76	75	69	61	63	74	81	83	81	93	92
Isolate 36	19312	11178	4819	1584	451	178	84	58	50	60	52	39	46	39	43	44	31	45	36	38	53	41	39	36	31	39	36	56	63	42	47	43	51	44	47	61	63	49	54	53	58	40	48	74	61	72	68	62	60
Isolate 37	39160	2198	276	95	46	42	53	51	57	42	48	35	45	44	48	34	49	40	43	44	44	37	25	43	43	39	39	52	47	63	40	30	40	56	51	48	50	60	50	57	68	63	62	73	91	100	110	143	199
Isolate 38	32124	1107	150	45	32	31	48	45	32	44	37	37	38	34	33	45	44	52	39	40	38	45	42	40	43	46	29	58	55	62	60	53	55	66	55	97	100	126	112	161	189	230	302	334	414	500	608	699	840
Isolate 39	8299	251	16	9	4	0	0	2	4	0	2	2	2	3	1	2	3	1	2	1	3	1	4	8	4	3	8	4	5	1	6	6	2	11	12	9	10	13	20	20	13	11	22	24	32	32	43	56	60
Isolate 40	24573	10899	4443	1331	431	136	64	55	62	47	30	47	56	50	38	43	58	34	33	33	36	48	52	42	42	51	50	50	42	45	41	59	53	66	59	53	76	70	75	78	92	95	109	115	156	206	229	310	366
Isolate 41	7437	927	152	49	13	1	1	2	2	1	3	4	3	0	1	3	3	5	0	3	2	5	6	4	2	2	5	5	5	4	12	8	13	9	9	14	16	24	21	23	42	38	32	55	58	67	108	115	157
Isolate 42	2068	298	77	7	13	9	7	6	7	4	5	10	11	17	5	8	6	9	3	5	7	9	7	6	8	6	7	6	9	10	12	13	14	19	23	18	19	19	28	26	27	29	32	39	48	60	83	97	143
Isolate 43	31682	2303	218	62	34	46	31	35	24	33	34	21	19	31	23	30	30	31	23	30	27	22	21	35	25	20	26	20	20	22	25	17	27	24	30	19	30	29	26	25	21	29	30	23	32	33	29	35	29
Isolate 44	1361	193	57	29	7	0	0	2	0	1	1	0	0	0	1	0	2	0	0	0	1	3	0	1	1	0	0	1	0	0	0	1	1	0	2	0	2	1	0	0	0	2	0	0	0	0	0	0	1
Isolate 45	54245	5272	696	135	65	50	31	48	45	44	50	42	44	51	45	41	44	39	34	33	31	33	43	50	56	37	46	53	29	38	50	41	22	40	52	53	49	58	26	46	41	41	50	52	45	56	50	42	50
Isolate 46	46559	5750	872	135	68	42	54	38	36	34	51	45	42	27	35	43	31	38	30	49	29	34	37	33	27	42	25	35	42	29	32	40	39	49	25	29	40	48	36	47	52	45	46	46	46	54	45	43	69
Isolate 47	39480	1872	195	53	49	50	30	39	27	37	56	35	33	32	29	34	31	25	27	25	25	25	33	36	26	17	22	31	30	28	24	32	34	19	35	26	23	24	21	19	39	28	37	30	21	31	41	29	31
Isolate 48	52858	4383	638	91	47	42	64	38	39	49	36	43	41	35	50	50	41	48	42	39	36	43	35	43	43	39	45	43	39	32	43	38	42	36	38	44	45	39	43	45	49	52	51	51	59	45	57	46	54
Isolate 49	37300	1690	234	56	31	28	23	32	33	27	18	27	21	19	33	32	26	22	17	25	29	20	14	31	32	19	26	20	22	18	35	27	25	23	30	21	34	27	37	28	30	29	33	33	38	37	37	29	34
Isolate 50	33411	2523	282	50	31	39	37	38	25	26	27	29	27	29	20	25	32	34	24	32	18	26	30	29	23	35	19	31	27	19	20	20	25	19	26	28	31	24	21	14	18	21	26	23	26	27	27	34	36
Isolate 51	32222	1896	226	30	30	28	25	32	23	26	16	27	34	17	18	17	28	24	19	28	27	21	29	22	25	16	27	17	20	21	27	24	19	28	25	29	24	22	31	30	23	20	25	26	36	35	23	28	27
Isolate 52	2561	142	29	7	11	5	7	5	1	2	4	2	2	6	4	4	4	7	5	3	2	3	4	1	1	1	0	4	5	3	2	5	5	3	2	3	2	2	4	2	3	7	6	1	2	3	3	4	12
Isolate 53	33494	5959	1008	130	43	24	17	23	24	29	23	25	28	17	18	18	34	16	19	30	11	18	24	28	24	23	15	18	24	12	23	16	24	21	20	21	16	22	22	18	21	26	24	20	18	28	19	22	30
Isolate 54	29239	3746	554	95	41	25	35	22	30	20	20	27	33	33	26	21	21	21	28	31	25	20	24	30	28	25	30	22	25	23	32	33	21	25	25	30	39	41	31	33	25	32	40	37	31	36	44	38	28
Isolate 55	36680	4554	881	203	80	33	31	24	25	26	40	37	38	28	37	28	24	30	15	24	26	27	21	26	26	12	26	27	17	22	36	19	31	19	24	24	29	28	32	21	35	32	30	31	33	42	42	24	45
Isolate 56	45176	6357	897	147	65	50	36	36	43	43	28	25	30	34	30	28	35	35	34	46	27	24	38	31	43	40	35	40	34	32	43	42	38	36	31	27	46	28	37	35	46	37	43	40	33	41	35	38	43
Isolate 57	26604	16644	6922	2209	616	185	62	46	26	50	33	30	36	42	40	37	43	28	41	41	32	45	47	31	45	39	35	37	34	43	44	39	42	37	30	40	47	37	41	50	44	45	45	52	56	47	51	45	50
Isolate 58	38794	2497	290	90	44	46	38	40	37	38	45	28	33	37	41	26	35	37	33	25	33	33	27	32	27	30	30	23	38	21	30	27	30	18	17	30	41	38	33	41	34	41	27	36	19	39	40	45	38
Isolate 59	1738	475	214	92	45	12	11	11	5	7	6	5	4	7	6	5	2	2	6	7	1	1	2	5	10	2	10	2	4	5	6	7	3	5	3	3	1	6	1	2	4	4	1	4	3	0	1	9	5
Isolate 60	34566	3791	1812	796	307	111	54	37	37	43	32	24	32	30	28	31	36	31	40	21	25	51	27	41	29	32	34	37	32	43	47	45	53	48	48	46	40	68	58	66	65	62	76	76	73	89	117	106	132
Isolate 61	40625	449	72	66	53	50	45	37	49	46	39	51	45	37	35	45	38	43	36	60	44	37	43	46	50	71	63	77	54	72	73	70	95	112	95	144	151	189	264	349	424	601	778	1066	1392	1807	2373	2935	3792
Isolate 62	54692	750	162	114	102	106	89	89	93	102	73	117	102	71	101	101	92	104	106	102	111	111	108	141	140	136	173	165	218	286	334	408	634	824	1175	1583	2133	2791	3638	4835	6149	7625	9099	11060	12968	15000	16855	18861	20367
Isolate 63	39738	1554	169	50	55	29	41	43	54	45	46	33	47	37	29	30	26	34	25	28	32	34	25	28	24	35	20	34	48	44	50	53	74	92	83	84	97	98	99	100	113	110	131	131	135	134	105	90	101
Isolate 64	1620	26	2	0	0	0	0	0	0	1	0	0	2	1	2	0	1	1	1	2	0	3	0	1	2	2	1	1	0	1	0	1	1	2	1	2	0	3	3	1	6	2	4	4	3	7	4	7	13
Isolate 65	40393	1288	114	30	60	31	32	26	41	34	29	25	23	27	29	33	19	21	26	32	28	26	17	33	33	24	19	25	19	17	28	23	18	29	24	26	21	24	20	20	25	22	26	24	33	26	29	39	36
Isolate 66	57736	3181	252	86	63	60	39	55	44	28	39	45	47	49	41	40	43	37	34	48	27	35	39	35	31	49	36	34	40	34	40	42	40	38	32	49	52	47	36	29	39	44	42	37	43	40	45	53	54
Isolate 67	33398	892	77	41	29	17	30	25	28	29	24	25	25	33	36	22	28	26	20	26	33	25	27	22	30	14	31	20	23	26	27	19	26	26	28	32	28	33	31	34	34	42	35	33	34	39	38	32	48
Isolate 68	1608	16	1	2	5	2	1	0	1	0	0	2	1	0	1	2	1	1	0	1	1	1	0	0	1	1	1	0	2	3	1	1	0	4	3	5	5	3	4	6	3	4	7	8	8	8	8	9	9
Isolate 69	29048	1528	120	31	26	30	22	28	29	31	19	33	25	34	32	24	25	28	34	32	24	32	26	16	31	23	23	23	28	26	21	27	24	23	30	26	27	27	30	28	39	38	34	38	42	38	53	51	45
Isolate 70	45739	1581	132	85	73	63	95	82	68	84	69	75	63	69	67	82	62	55	60	50	73	55	76	74	65	73	82	50	65	82	70	69	83	74	87	83	90	89	69	101	87	101	108	122	113	90	130	110	146
Isolate 71	8419	212	8	2	0	1	1	0	0	5	0	2	2	1	1	1	1	0	2	0	0	0	1	2	1	1	1	1	0	3	1	1	2	0	2	6	3	4	4	6	4	2	6	8	12	14	12	18	20
Isolate 72	35298	1725	158	46	38	33	27	30	34	39	31	42	26	30	31	25	30	29	38	28	37	34	23	32	19	26	45	31	26	29	36	35	40	30	37	31	44	34	29	40	39	41	45	42	38	50	51	38	51
Isolate 73	33544	725	82	46	46	43	30	40	27	30	42	29	47	25	41	29	47	26	46	42	31	33	42	36	45	32	35	31	26	39	34	55	34	45	39	40	29	53	30	42	58	49	40	41	52	48	57	46	49
Isolate 74	40176	1270	133	52	49	53	42	30	33	36	34	44	30	30	28	33	35	30	26	27	22	24	35	22	29	30	36	30	39	32	41	40	21	31	29	37	27	38	36	42	35	36	36	34	41	31	36	41	36
Isolate 75	39772	1426	141	76	43	63	57	42	49	59	41	51	45	54	35	36	47	40	45	44	39	33	40	42	40	41	40	32	38	44	39	44	48	41	52	53	56	64	59	60	64	75	73	78	108	128	149	157	188
Isolate 76	40529	962	89	55	50	50	46	46	34	35	39	37	26	38	33	33	32	34	24	31	33	21	40	32	30	37	45	30	33	32	22	24	40	32	42	34	19	65	36	44	40	36	24	25	42	41	39	53	51
Isolate 77	35747	1275	74	71	36	45	49	44	32	28	29	47	25	39	40	36	27	35	32	37	32	37	25	22	36	25	26	32	40	40	28	35	29	31	41	39	36	40	45	46	48	36	43	46	51	54	56	54	66
Isolate 78	47097	3510	331	72	68	43	55	43	32	49	48	50	38	36	49	36	39	51	38	47	55	36	48	46	53	37	44	46	42	48	43	62	53	41	43	52	49	59	61	59	67	56	79	76	62	65	85	86	80
Isolate 79	35899	1045	109	41	48	32	47	51	46	49	36	29	31	42	41	35	38	33	26	30	34	43	34	44	29	29	36	34	34	30	44	39	47	39	34	32	31	50	38	45	50	25	44	50	48	42	53	57	49
Isolate 80	40211	2655	214	74	59	56	59	49	54	41	58	46	48	39	51	37	49	47	64	50	56	51	44	53	60	49	51	45	62	46	61	41	51	57	67	61	51	48	65	69	66	66	61	67	62	72	59	71	62
Isolate 81	32380	1358	129	71	67	49	47	52	75	41	54	40	50	54	40	41	33	48	40	46	49	42	40	61	45	54	58	51	63	72	58	61	54	55	61	69	61	66	79	58	77	83	86	89	119	141	174	219	266
Isolate 82	49237	1518	107	58	72	53	49	47	43	38	50	46	43	59	39	42	37	47	46	44	35	40	48	52	46	47	49	41	49	44	50	66	37	45	61	53	52	53	56	58	52	61	63	71	61	55	67	61	67
Isolate 83	40256	1049	134	56	61	40	37	43	46	37	52	41	50	32	28	35	20	24	39	34	36	40	38	31	28	46	33	38	30	37	32	36	49	37	46	30	36	37	40	42	27	45	42	48	34	47	35	52	46
Isolate 84	38545	1328	95	29	29	33	21	25	37	22	24	23	28	34	26	25	25	24	32	26	31	32	19	31	36	30	31	22	26	20	33	27	31	28	17	26	39	36	40	30	45	47	47	42	37	42	28	41	50
Isolate 85	33912	611	47	29	28	29	16	14	20	21	22	25	23	16	14	16	22	20	26	20	21	14	17	20	13	18	26	17	23	30	32	16	21	26	26	21	28	21	28	21	20	37	29	29	26	30	40	23	47
Isolate 86	33070	1372	124	29	26	22	21	26	18	18	15	21	21	18	21	17	21	14	33	19	17	12	17	23	25	19	14	29	18	23	22	28	18	15	20	28	23	28	38	24	40	28	41	34	29	31	38	42	32
Isolate 87	2778	106	12	11	6	4	6	2	2	6	3	9	5	7	5	2	5	3	5	3	6	2	3	5	5	1	5	8	5	11	6	8	7	8	10	7	8	13	8	13	14	15	20	30	26	28	26	30	28
Isolate 88	36758	740	90	45	42	45	37	32	47	33	25	33	27	26	27	39	42	31	30	27	31	31	30	21	17	39	29	28	36	34	30	34	24	35	32	31	30	39	33	41	37	33	37	40	27	33	35	56	28
Isolate 89	2932	53	7	7	6	4	7	8	3	6	1	6	5	10	4	2	2	4	4	3	3	4	5	3	3	7	2	7	9	12	4	6	6	3	6	7	7	7	7	9	8	9	12	12	17	14	11	14	21
Isolate 90	57747	1562	161	74	76	66	56	75	57	59	61	59	62	58	53	52	54	55	50	52	49	55	51	55	70	68	67	75	65	69	64	64	74	58	69	84	87	98	64	77	90	91	67	79	93	100	102	89	93
Isolate 91	51272	3673	289	88	70	46	41	39	48	51	53	37	46	43	46	40	54	46	56	49	40	55	38	42	44	52	49	49	47	53	55	42	47	56	48	53	61	49	40	56	57	62	55	69	62	65	70	75	84
Isolate 92	49722	2520	178	99	90	67	63	65	67	60	62	58	64	41	42	62	54	51	65	51	67	44	50	53	50	66	57	58	64	70	70	57	59	64	73	65	78	74	70	85	107	91	97	99	111	92	95	113	117
Isolate 93	33563	1571	131	56	40	41	29	41	47	25	29	39	33	40	28	34	26	32	23	35	47	38	29	40	49	29	34	32	41	42	47	32	33	39	43	29	33	33	37	30	41	55	43	42	35	45	47	66	39
Isolate 94	3820	93	12	9	5	11	7	4	5	4	4	6	3	10	1	1	3	4	0	6	1	3	4	6	2	6	4	2	8	10	10	10	2	5	4	9	11	5	16	12	2	12	13	10	10	16	16	20	14
Isolate 95	54495	2009	164	72	66	50	42	48	48	33	43	48	44	50	52	42	57	43	47	38	44	38	60	52	48	41	49	58	40	55	61	48	50	55	68	60	58	52	62	69	73	97	83	87	74	75	64	81	80
Isolate 96	40429	766	96	64	82	54	73	79	46	65	45	45	49	57	47	62	50	40	48	52	56	66	80	42	56	51	50	64	52	70	60	63	73	64	70	78	86	84	115	125	146	185	239	312	393	485	661	784	990
Isolate 97	32457	1029	114	54	52	46	42	33	52	34	32	39	32	29	33	21	32	30	31	28	31	27	15	26	39	29	36	32	25	28	32	27	30	26	33	36	27	40	34	44	34	49	41	47	53	52	45	62	44
Isolate 98	33909	573	77	68	47	59	49	47	34	45	37	34	34	34	43	34	39	46	32	33	47	36	30	30	39	38	29	31	46	45	38	29	44	32	49	48	35	39	33	41	44	56	53	68	55	56	55	55	76
Isolate 99	40497	736	100	78	64	47	55	47	61	55	41	52	40	41	42	34	37	37	45	42	37	42	39	50	41	47	47	39	35	44	47	50	42	59	47	52	46	51	69	48	62	76	72	47	83	105	99	109	122
Isolate 100	3421	30	8	5	4	5	10	6	7	3	2	6	8	6	2	5	8	5	5	3	5	2	5	1	2	5	2	6	5	4	5	7	8	9	11	8	9	17	9	12	9	16	14	20	19	15	33	22	27
Isolate 101	30248	471	47	50	31	34	29	41	33	28	43	33	40	24	20	33	35	30	20	31	29	30	18	37	34	31	20	28	27	34	21	29	42	34	39	30	58	47	37	46	34	46	50	31	44	35	51	43	52
Isolate 102	38726	503	60	69	45	39	46	44	40	20	45	30	29	42	34	29	31	38	29	37	39	24	22	44	50	37	41	27	34	37	40	37	33	30	40	32	43	33	44	47	33	45	50	51	44	75	57	59	78
Isolate 103	48244	927	61	58	30	18	25	27	26	27	28	20	26	26	27	19	29	28	24	16	29	17	19	16	18	23	20	21	32	24	25	33	21	26	22	29	30	22	27	27	21	25	25	32	26	30	42	27	36
Isolate 104	38396	704	39	30	40	24	20	38	37	34	30	24	30	35	32	25	30	16	23	32	25	26	28	23	27	29	20	21	43	28	26	33	22	38	35	30	26	32	24	34	35	36	34	48	29	49	43	50	62
Isolate 105	2675	38	7	1	5	6	3	5	3	1	4	7	5	5	2	5	4	4	4	1	2	5	3	4	6	5	7	3	5	5	10	5	6	9	6	8	6	6	6	16	16	21	35	34	48	45	58	61	114
Isolate 106	50655	3160	360	98	70	72	62	44	60	56	51	50	50	57	66	42	47	45	50	42	49	47	50	44	49	62	38	38	52	46	50	57	49	56	62	52	64	77	67	78	70	84	64	64	81	63	69	85	85
Isolate 107	40050	1277	153	62	48	58	48	39	51	55	69	41	63	37	31	33	47	39	43	38	28	34	36	37	32	33	23	34	39	34	30	38	39	33	33	28	36	34	34	49	45	46	35	58	42	46	41	51	46
Isolate 108	52839	1308	150	83	86	52	56	48	61	49	56	61	48	50	41	43	62	43	47	57	46	56	43	53	55	45	40	61	56	39	62	47	71	52	53	51	68	49	60	62	80	65	85	62	60	74	84	91	106
Isolate 109	40870	650	81	60	50	48	45	42	37	40	35	40	26	38	32	27	33	24	38	35	25	39	27	34	32	30	38	26	27	16	28	29	35	33	30	34	27	27	27	35	40	34	41	30	38	46	33	38	29
Isolate 110	1582	48	0	3	1	0	0	2	1	0	0	1	1	1	2	0	1	0	2	1	0	1	2	2	0	0	0	1	0	1	1	4	4	8	2	1	2	4	3	3	6	6	7	8	10	18	17	15	19
Isolate 111	33508	2585	810	248	112	66	67	55	34	40	35	25	25	32	33	30	40	37	32	30	33	41	30	27	39	22	28	44	39	26	28	33	31	28	29	41	39	39	33	35	39	35	45	46	52	41	56	54	52
Isolate 112	56296	2967	357	140	71	52	64	67	43	53	71	59	49	62	61	66	53	60	48	60	57	58	57	64	61	52	75	71	75	77	64	68	62	62	65	64	71	72	70	55	93	88	81	91	87	80	99	85	110
Isolate 113	35794	623	70	25	29	28	24	22	31	17	23	24	18	26	31	28	14	20	17	23	16	23	18	19	18	20	27	23	17	24	23	20	28	29	23	34	26	30	34	34	26	27	32	40	31	32	45	46	41
Isolate 114	33715	462	58	37	43	42	32	39	37	42	23	25	28	37	33	33	29	28	33	18	26	29	35	22	31	35	25	19	36	18	21	27	29	32	34	32	30	36	33	28	25	22	28	32	29	33	40	38	40
Isolate 115	32895	695	52	32	16	13	16	20	23	18	19	20	22	12	23	23	17	26	32	34	51	79	91	110	152	145	149	198	182	188	215	210	209	206	175	147	140	109	82	93	63	72	60	55	48	42	38	25	40
Isolate 116	3123	56	11	4	11	9	3	8	6	3	3	8	2	7	4	3	4	5	3	2	3	4	5	4	7	4	3	10	2	3	8	10	5	9	3	11	5	9	12	10	15	18	13	13	16	14	11	17	17
Isolate 117	36610	578	93	75	47	47	51	44	58	44	40	40	41	44	52	36	45	49	40	53	51	51	39	44	43	57	38	45	57	41	57	57	65	54	65	86	70	87	115	99	133	173	212	257	250	363	509	648	887
Isolate 118	35148	2047	300	93	46	47	44	46	42	54	34	45	52	35	33	42	37	37	41	32	23	35	43	30	21	29	26	44	38	31	28	31	28	34	34	44	41	50	38	47	43	35	54	45	54	46	56	38	56
Isolate 119	50935	1622	154	89	82	64	45	51	50	57	57	48	51	41	46	54	36	55	56	53	51	58	50	35	54	58	39	53	60	55	41	57	58	58	58	46	74	63	64	59	63	61	65	64	57	59	78	58	82
Isolate 120	48135	3553	556	141	86	101	78	80	54	86	71	75	77	59	70	62	56	70	62	50	62	75	58	73	65	84	82	73	84	88	101	79	90	86	90	100	114	120	112	124	134	150	147	161	213	239	275	350	454
Isolate 121	53539	950	86	67	59	59	46	52	50	46	68	51	54	34	53	47	40	41	54	54	51	51	44	54	39	45	49	60	52	44	53	56	47	70	45	66	51	58	66	77	63	73	68	77	76	66	65	72	71
Isolate 122	45120	855	80	47	52	27	30	35	38	38	31	38	46	36	26	39	31	38	26	31	32	41	33	36	38	38	41	39	32	31	23	38	34	31	42	46	31	34	43	38	58	45	46	53	60	57	72	51	60
Isolate 123	51071	1294	116	60	67	46	50	54	39	55	45	64	43	39	50	53	44	42	35	47	43	40	37	53	46	44	39	56	42	50	42	46	40	48	40	53	43	57	51	59	44	53	53	57	53	56	55	65	63
Isolate 124	53231	1223	130	80	61	43	43	51	48	51	36	38	54	42	54	40	49	40	54	37	52	46	54	45	52	64	52	52	34	42	53	42	52	41	61	42	51	79	73	57	55	60	61	69	69	73	66	81	79
Isolate 125	52974	1434	150	75	71	63	52	56	50	57	44	38	59	51	33	45	41	36	60	66	60	40	47	45	47	46	50	47	40	52	61	43	46	39	56	73	63	64	61	45	66	57	83	65	66	70	80	77	92
Isolate 126	53533	971	61	52	81	55	49	53	36	59	43	60	46	52	51	48	54	41	40	45	54	38	51	37	41	54	48	43	50	52	43	48	54	48	51	57	48	52	53	57	77	55	68	78	72	72	69	76	59
Isolate 127	53511	922	119	76	58	45	63	45	56	41	45	53	44	46	50	51	47	28	31	45	53	40	45	33	55	46	42	40	44	40	49	49	52	54	54	42	56	56	59	54	63	66	54	60	65	59	75	65	85
Isolate 128	53563	922	71	73	69	53	59	62	52	59	48	70	59	49	51	44	44	53	59	44	49	44	48	50	53	46	41	52	50	42	44	46	71	77	73	73	48	70	56	79	73	69	86	57	76	75	86	76	82
Isolate 129	40691	784	88	74	45	39	51	43	41	35	31	32	35	33	24	38	42	27	31	34	36	36	41	35	20	33	27	34	34	34	32	40	26	36	35	34	37	30	40	42	43	34	40	32	41	42	45	47	64
Isolate 130	41053	613	87	62	59	34	58	31	52	28	31	42	35	38	16	34	38	29	37	17	32	24	30	31	24	34	27	37	26	39	38	47	41	37	32	26	47	58	53	62	70	93	116	132	133	152	184	241	271
Isolate 131	52525	1505	182	61	74	65	67	48	49	44	48	49	58	47	51	58	47	57	47	45	37	47	50	45	50	62	50	32	33	52	59	60	64	52	53	47	62	60	71	53	56	63	66	77	72	72	91	78	82
Isolate 132	40445	577	57	43	32	30	30	38	30	33	35	28	32	27	29	24	32	26	35	33	26	20	29	23	27	36	29	20	36	25	40	33	40	31	35	28	30	27	36	35	44	36	35	40	42	54	50	55	43
Isolate 133	40298	718	72	70	42	51	70	70	42	51	44	46	43	34	41	39	35	36	46	42	31	39	24	39	32	41	40	43	46	26	34	50	34	53	47	38	49	56	55	40	49	51	47	65	66	64	57	89	85
Isolate 134	54726	569	115	107	109	89	116	105	93	119	112	110	88	95	104	112	109	126	125	119	133	131	131	170	209	243	335	392	598	819	1170	1688	2301	3227	4160	5551	7165	8560	10856	13155	15081	17433	19327	21169	22834	23916	24175	24497	24063
Isolate 135	52483	747	97	69	88	62	84	82	85	67	76	91	80	87	83	90	100	112	120	113	105	155	148	176	219	306	370	540	695	1091	1484	2105	2875	3954	5106	6788	8732	10811	12715	15168	17768	19949	21665	23177	24530	25357	25453	24933	24527
Isolate 136	34949	321	76	95	74	79	70	83	76	68	83	91	95	79	98	73	77	80	97	110	99	97	125	121	134	163	201	251	345	499	688	952	1407	1930	2601	3651	4840	6089	7848	9824	11624	13972	16251	18357	20467	22441	23720	24877	25655
Isolate 137	36163	215	74	67	56	45	74	76	75	58	55	60	61	55	66	59	49	65	71	69	75	66	91	71	106	119	132	155	192	291	383	537	748	1094	1525	2253	2989	3908	5279	6815	8245	10314	12200	14017	16039	17955	19985	21555	22886
Isolate 138	53166	517	92	88	80	55	57	58	72	78	76	66	62	60	66	83	68	96	89	63	81	64	81	111	101	129	112	108	133	147	177	219	243	332	425	604	875	1146	1510	2145	2914	3798	4733	5918	7416	8825	10619	12319	14526
Isolate 139	8526	110	3	3	3	3	1	4	3	2	2	4	0	1	4	4	2	4	7	9	9	6	21	18	18	19	35	76	95	148	241	396	669	978	1363	1955	2619	3613	4761	6232	7825	9583	11623	13840	15867	17805	19771	21737	23272
Isolate 140	42700	512	42	28	35	30	28	32	24	36	27	23	33	26	23	33	31	38	41	30	34	32	34	28	39	32	43	63	50	42	54	58	72	89	110	146	230	305	428	577	785	1054	1457	1991	2702	3502	4497	5769	7111
Isolate 141	23373	14019	4417	999	245	65	39	40	47	33	25	30	37	30	31	34	33	33	34	36	31	45	44	40	30	43	39	52	36	55	60	53	78	69	93	120	153	204	307	426	593	846	1209	1641	2281	2919	3751	4931	6219
Isolate 142	47542	486	158	86	100	104	105	83	105	91	72	88	67	70	75	89	65	93	111	93	98	94	89	87	122	111	105	122	149	146	155	168	181	200	258	284	353	461	632	833	1121	1474	1865	2466	3108	3952	5036	6129	7459
Isolate 143	53428	527	92	63	61	61	62	78	63	69	56	70	71	63	50	65	66	62	55	71	68	66	84	71	81	88	87	80	120	113	114	112	155	160	167	244	300	347	464	635	836	1104	1504	2015	2550	3371	4354	5199	6554
Isolate 144	38366	3829	2728	1887	1030	581	256	171	128	121	98	90	67	71	75	92	87	95	93	85	81	87	99	97	112	114	123	123	141	145	191	147	227	262	394	493	617	865	1094	1581	2088	2590	3472	4290	5421	6684	8130	9718	11439
Isolate 145	41393	255	92	74	89	77	75	61	58	59	67	74	68	52	60	65	65	75	58	77	79	85	86	95	104	130	144	204	308	367	501	767	1107	1433	2067	2821	3607	4768	6383	8029	9855	11662	13979	15802	17762	19568	21561	22436	23382
Isolate 146	48892	583	146	94	89	78	84	74	81	94	85	86	81	77	89	87	85	123	92	102	89	104	126	115	132	152	153	195	199	213	282	353	474	641	854	1128	1485	1872	2647	3356	4184	5122	6089	7545	8901	10436	11737	13361	14676
Isolate 147	45031	286	115	84	79	67	62	73	88	55	66	59	61	77	55	64	60	64	75	71	89	84	95	83	89	89	87	115	125	144	135	157	195	248	262	380	471	637	865	1173	1549	2081	2779	3432	4467	5543	6726	8241	9606
Isolate 148	37021	153	64	56	65	53	47	54	56	59	55	54	61	54	45	48	66	64	60	55	57	58	62	58	68	65	66	74	84	72	56	87	100	116	156	210	224	262	369	525	641	860	1200	1595	2212	2837	3599	4773	5723
Isolate 149	35364	237	99	70	86	65	79	71	45	61	64	59	55	59	62	58	62	69	81	64	63	71	65	74	81	78	109	106	157	188	237	306	427	549	800	1090	1540	1927	2647	3416	4182	5403	6693	8071	9416	11025	12592	14333	15861
Isolate 150	45387	494	113	114	83	108	81	89	72	96	79	87	74	62	69	74	71	100	90	101	87	100	113	89	125	97	138	136	139	154	192	208	248	304	389	548	703	923	1253	1658	2192	2885	3718	4720	6126	7465	8775	10667	12282
Isolate 151	41300	383	89	80	84	69	72	60	69	73	53	50	54	50	74	69	70	70	72	94	85	83	87	110	100	158	203	272	404	589	743	1130	1460	1881	2392	3227	4106	4837	6044	7061	8128	9467	10777	12053	13251	14334	15500	16031	16938
Isolate 152	7708	17	9	3	4	7	4	3	5	1	4	3	5	4	4	4	6	4	3	5	5	5	8	10	6	8	15	19	33	28	31	39	75	90	127	168	243	321	544	795	1105	1532	2146	2864	3673	4737	5916	7358	8581
Isolate 153	55115	648	147	105	110	94	101	83	72	108	72	85	70	75	86	90	79	83	94	71	96	101	103	110	101	120	117	125	134	141	150	180	230	230	302	398	537	739	894	1160	1581	2095	2745	3451	4285	5614	6690	8164	9527
Isolate 154	42561	650	53	29	33	32	41	35	33	35	33	33	34	24	35	26	34	35	38	31	37	48	49	43	43	53	50	50	49	62	68	87	114	139	201	272	389	542	707	993	1322	1799	2364	3264	4044	5406	6672	8047	9548
Isolate 155	46222	2384	1010	381	219	97	80	95	90	81	103	90	81	95	108	89	97	94	107	113	96	115	105	149	120	133	141	156	190	215	270	359	422	571	742	994	1327	1760	2277	3041	3892	4946	6402	7806	9350	11015	12795	14549	16166
Isolate 156	40577	514	128	80	84	67	74	81	66	60	74	55	79	46	67	59	68	69	56	77	82	103	87	101	135	154	170	241	341	436	647	931	1302	1685	2252	3024	4082	5011	6262	7822	9676	11148	12936	14702	16551	18177	19541	20966	22036
Isolate 157	54391	1721	226	58	52	52	60	65	56	56	42	66	50	62	48	63	60	47	45	51	56	48	54	47	67	66	50	75	63	64	55	53	78	70	68	88	85	84	86	89	81	97	91	118	123	136	144	196	192
Isolate 158	51706	890	127	86	87	76	78	84	73	69	73	79	69	75	65	76	83	65	85	80	71	70	87	77	89	101	95	100	100	109	105	99	148	158	151	160	195	213	290	340	431	609	804	998	1354	1728	2295	2865	3702
Isolate 159	34497	555	90	70	62	54	54	51	59	51	48	53	48	47	48	46	50	49	49	53	54	66	62	68	47	47	42	61	57	62	71	73	80	110	91	104	111	142	179	232	314	430	592	773	1009	1305	1672	2353	2913
Isolate 160	42514	1334	187	77	62	44	47	55	55	53	71	60	65	53	47	42	39	56	56	48	74	38	57	58	58	67	60	73	70	72	68	70	89	87	75	74	120	120	144	150	183	247	310	406	555	727	1000	1275	1705
Isolate 161	58624	3811	433	116	97	75	78	90	92	97	72	68	84	72	79	83	80	79	88	85	79	90	105	97	98	111	116	105	116	104	136	106	124	131	103	111	144	123	132	134	161	184	169	217	231	254	278	348	413
Isolate 162	40464	990	102	53	47	51	54	54	37	47	42	33	35	41	42	57	57	46	32	40	30	36	47	29	32	33	42	40	33	43	45	53	35	51	61	46	51	52	57	64	62	47	63	49	57	53	56	62	71
Isolate 163	39733	1586	213	80	71	74	67	58	50	48	50	42	41	42	49	51	60	32	58	39	47	36	36	45	43	43	37	61	47	56	57	68	54	64	60	77	77	91	82	125	134	142	211	249	328	401	552	718	1044
Isolate 164	37034	1483	151	66	54	53	50	50	54	61	41	51	45	48	48	47	47	52	49	47	59	43	54	53	48	66	69	78	82	96	87	115	138	163	213	281	380	482	661	925	1243	1547	2051	2783	3480	4683	5669	7121	8419
Isolate 165	36041	584	98	53	45	56	49	43	46	42	47	38	36	47	54	58	36	41	45	44	57	48	60	61	55	58	50	57	65	69	62	55	71	40	70	79	93	92	115	136	137	189	262	386	486	612	780	1127	1421
Isolate 166	35523	379	56	67	46	45	57	49	37	55	47	29	35	33	44	44	37	41	42	43	48	43	43	40	47	49	53	42	41	55	58	58	46	48	50	57	72	70	73	76	59	70	60	50	77	68	80	85	91
Isolate 167	40986	604	109	56	66	57	48	59	55	60	36	52	62	41	36	50	41	36	58	57	45	41	43	52	38	56	61	69	60	43	73	74	72	78	73	110	119	148	163	205	244	393	472	662	862	1210	1592	2052	2670
Isolate 168	49829	669	108	67	56	84	80	72	64	64	78	75	80	73	55	51	72	65	67	65	73	76	79	73	92	76	80	80	83	79	107	104	95	113	94	110	120	128	118	149	168	172	230	309	360	471	550	747	949
Isolate 169	39043	750	116	101	81	78	76	67	77	67	66	67	59	69	66	69	61	78	67	94	80	78	89	88	83	75	95	109	112	101	121	121	130	145	169	268	288	351	447	627	844	1071	1392	1850	2321	2893	3566	4491	5386
Isolate 170	34749	635	90	66	50	40	39	39	33	39	39	27	45	39	27	31	31	38	38	39	31	34	36	45	47	55	46	40	46	51	39	40	43	52	49	46	43	46	36	42	44	62	60	57	49	61	63	62	81
Isolate 171	39990	497	94	63	74	50	58	52	57	52	56	45	54	48	49	54	61	54	50	47	55	56	54	55	42	55	50	66	76	52	65	61	72	85	73	101	123	139	186	229	317	441	575	833	1006	1333	1846	2494	3106
Isolate 172	33519	398	90	82	64	68	66	83	58	65	66	72	59	66	53	65	59	61	75	59	73	75	105	77	74	74	98	94	100	100	91	107	134	175	240	286	430	609	834	1092	1405	1850	2520	3207	4490	5510	6756	8276	9844
Isolate 173	56179	1185	153	79	93	106	84	75	107	96	90	82	104	76	105	113	90	94	112	106	127	111	117	112	103	121	130	163	131	151	153	157	144	177	183	249	269	291	386	525	639	797	1079	1417	1785	2480	3129	3994	4830
Isolate 174	40627	644	75	29	23	34	25	26	29	26	46	34	27	24	27	30	30	26	32	31	30	24	33	38	31	38	39	42	33	39	55	54	48	43	56	74	77	85	103	117	146	245	314	421	636	804	1053	1391	1814
Isolate 175	55436	670	107	89	85	60	71	86	56	55	65	69	73	79	58	66	69	61	56	59	60	58	78	61	76	72	89	72	95	87	88	88	105	108	96	121	111	155	141	153	196	233	278	334	451	564	706	873	1121
Isolate 176	1668	6	5	4	3	1	3	1	0	2	2	0	2	2	1	2	2	2	3	3	2	4	7	2	6	11	4	14	15	13	15	16	16	45	38	59	104	113	202	295	424	617	799	1137	1588	2091	2580	3420	4490
Isolate 177	53217	2908	1004	439	134	78	66	69	60	81	75	68	69	72	80	70	73	48	67	71	70	65	68	76	70	71	81	85	79	97	88	95	82	95	131	138	162	156	177	199	226	274	333	407	619	690	926	1267	1477
Isolate 178	61628	1178	142	91	77	89	78	94	90	63	65	83	71	74	97	73	81	92	91	89	92	93	106	93	110	98	105	94	108	105	127	117	107	107	128	119	155	130	162	172	175	170	203	215	234	313	324	489	544
Isolate 179	34825	444	95	78	63	56	59	58	63	64	53	57	62	48	53	57	48	48	62	50	71	85	58	63	68	72	73	58	72	90	72	77	83	101	109	119	130	152	175	233	280	366	474	620	864	1113	1497	1959	2494
Isolate 180	40739	787	138	70	63	56	36	53	39	53	45	44	34	32	41	39	33	62	43	34	41	40	52	41	58	55	48	58	57	40	54	48	60	64	70	57	52	81	86	88	115	120	137	204	240	358	478	602	852
Isolate 181	47494	660	101	41	26	29	28	35	29	34	28	32	31	38	30	28	33	27	34	29	30	41	27	36	30	26	23	32	36	30	46	29	43	37	40	39	48	56	40	56	69	72	93	101	100	132	170	212	281
Isolate 182	40916	550	91	70	62	69	52	65	37	55	54	41	47	40	39	49	43	39	51	44	47	42	36	51	58	37	52	48	66	60	55	49	45	59	70	63	64	94	96	105	118	122	137	208	267	360	473	623	920
Isolate 183	1656	52	3	3	7	4	4	1	4	11	6	4	1	6	2	9	4	6	6	5	7	6	13	8	18	10	18	27	24	37	48	64	100	127	189	244	338	499	667	945	1247	1750	2285	2833	3631	4494	5510	6642	8015
Isolate 184	41138	450	96	76	67	63	72	63	55	54	52	39	42	36	36	57	48	35	43	53	44	54	43	46	50	53	39	47	59	52	54	65	59	59	73	79	84	80	85	120	140	163	226	335	390	527	678	886	1198
Isolate 185	58828	4249	416	80	57	50	50	40	51	47	56	63	58	56	62	44	49	58	65	72	57	56	64	47	67	64	59	61	68	69	68	64	59	64	56	75	61	76	76	84	90	80	96	93	115	92	99	105	103
Isolate 186	42031	1054	66	36	25	24	22	29	28	28	27	27	20	24	22	20	28	28	30	18	24	16	22	18	30	24	31	34	21	27	33	33	35	30	37	34	42	44	37	53	48	46	64	64	57	48	68	65	67
Isolate 187	1571	106	9	1	3	5	4	1	3	6	6	3	2	5	1	3	4	3	1	4	3	2	4	1	5	3	11	9	14	12	14	18	8	15	18	17	21	20	23	24	28	37	26	36	40	51	41	46	64
Isolate 188	5939	358	48	13	1	13	13	14	14	25	29	33	47	56	67	79	105	120	137	183	194	218	238	288	306	380	446	452	635	655	710	801	927	1120	1183	1361	1540	1814	1960	2109	2507	2776	3100	3488	4030	4525	5275	5923	6722
Isolate 189	8192	294	51	5	5	6	8	10	15	21	24	24	33	48	60	83	77	123	158	153	215	217	257	285	300	373	464	474	526	625	653	759	822	938	991	1125	1234	1397	1541	1666	1838	2111	2244	2563	2641	3005	3425	3670	4079
Isolate 190	47313	2238	234	71	80	71	47	45	62	49	52	58	49	56	46	51	51	52	52	48	63	70	74	72	90	99	84	109	114	125	119	150	163	141	167	184	209	200	234	217	211	240	296	296	336	324	339	365	439
Isolate 191	48938	3140	407	95	85	60	57	48	63	63	63	53	58	60	60	68	71	62	82	74	97	81	99	96	118	126	125	148	150	163	140	173	192	219	222	254	304	334	342	347	399	427	477	490	554	523	552	587	609
Isolate 192	40990	2215	257	59	36	23	17	20	19	23	22	21	28	21	34	37	40	55	38	57	52	58	68	61	78	86	89	98	97	125	139	147	169	192	206	207	231	251	293	305	342	357	377	384	444	505	513	565	613
Isolate 193	42443	1435	131	30	39	31	38	31	37	25	24	29	28	29	31	49	30	30	34	44	38	38	55	61	98	98	100	99	110	123	137	151	176	160	202	205	219	253	236	305	314	338	382	369	394	424	529	538	569
Isolate 194	40989	2059	235	46	37	39	30	41	32	39	36	35	33	30	37	30	32	25	29	32	39	33	39	39	42	36	47	52	56	71	81	85	65	108	122	126	157	151	173	159	168	185	215	215	241	233	294	286	310
Isolate 195	45898	2649	236	73	41	37	46	35	37	32	36	31	41	44	31	37	45	49	42	49	60	61	60	48	59	56	88	81	102	129	115	117	130	146	156	160	206	220	237	259	302	315	335	310	351	432	400	451	449
Isolate 196	41593	1479	153	52	22	30	23	28	23	14	24	34	26	22	25	29	40	42	48	47	67	45	66	100	93	121	114	114	143	166	147	193	215	247	248	275	340	358	382	425	445	484	516	551	595	620	687	726	747
Isolate 197	2832	132	13	7	3	6	5	10	9	21	13	22	20	31	45	60	65	84	91	94	121	124	180	205	217	260	326	314	352	408	421	557	588	637	765	799	868	942	1071	1087	1204	1406	1642	1804	2004	2085	2373	2681	3108
Isolate 198	33027	1711	217	48	27	33	20	32	41	26	30	26	29	23	26	40	54	42	41	54	70	69	105	80	99	104	125	122	162	152	158	174	201	226	231	245	261	299	296	332	358	406	468	531	545	571	580	626	662
Isolate 199	6041	195	15	16	17	11	3	8	9	10	18	20	32	29	33	28	35	45	64	79	100	94	106	135	126	174	177	204	251	262	297	307	346	394	363	444	523	599	632	717	727	814	925	992	1088	1180	1247	1456	1526
Isolate 200	2383	39	15	12	2	9	9	7	5	8	13	13	15	18	28	31	40	41	37	60	70	75	103	121	115	145	173	148	190	220	242	272	312	351	368	387	417	444	563	551	599	631	762	826	974	929	1036	1106	1149
Isolate 201	47191	5179	799	164	78	63	62	74	66	55	62	82	58	71	61	85	68	95	108	123	149	141	161	185	190	194	208	218	249	278	308	360	361	424	450	498	549	577	611	674	705	713	771	860	931	984	1038	1065	1174
Isolate 202	55688	5290	705	146	81	79	71	80	74	65	77	93	83	103	98	111	124	140	152	179	205	201	246	288	324	303	413	480	516	551	595	655	704	826	856	939	1020	1081	1201	1343	1413	1585	1808	1851	2022	2200	2459	2761	2968
Isolate 203	51267	3582	465	113	103	78	91	45	74	75	59	75	68	82	91	97	86	113	99	106	128	121	126	140	193	215	206	230	283	279	335	336	357	410	451	516	509	577	651	668	738	753	793	908	967	1013	1096	1132	1275
Isolate 204	1537	94	17	0	0	1	1	2	1	4	4	9	13	14	16	25	24	35	43	40	50	51	75	69	95	146	122	160	164	195	224	235	265	280	289	322	365	419	433	479	569	591	588	679	786	821	846	945	966
Isolate 205	39696	1309	161	69	66	62	49	48	50	61	38	51	76	63	65	61	80	86	93	87	77	96	123	136	179	191	189	207	245	253	289	320	331	409	359	439	499	520	556	594	730	772	766	858	908	1054	1058	1225	1179
Isolate 206	25397	2582	1462	713	389	130	69	64	50	47	46	44	63	68	86	92	88	95	88	100	113	125	132	151	192	177	229	238	315	289	327	352	384	443	547	501	588	654	700	735	854	852	928	969	1092	1184	1317	1415	1636
Isolate 207	29533	957	117	33	46	42	48	43	39	33	46	51	34	64	56	54	64	62	87	106	103	100	120	129	173	157	205	226	256	232	277	298	310	389	410	425	431	537	601	682	695	730	771	827	876	948	1050	1106	1234
Isolate 208	1447	79	10	1	6	3	7	1	4	0	3	1	6	7	4	6	10	10	21	18	23	35	45	41	56	79	81	82	106	111	93	118	150	144	207	190	236	244	285	275	293	367	363	386	440	472	539	554	636
Isolate 209	58579	2639	306	93	69	46	54	63	56	61	42	75	57	56	58	67	66	63	63	75	87	81	95	84	123	105	143	126	169	151	179	166	202	225	225	227	256	260	373	309	349	371	403	423	438	532	500	553	579
Isolate 210	51435	3828	590	145	61	46	66	46	48	38	51	42	55	53	43	65	73	65	72	66	69	77	111	106	113	118	140	156	141	173	191	165	194	240	222	246	256	296	285	338	343	416	383	431	493	510	579	565	663
Isolate 211	8511	201	42	13	1	2	4	2	5	4	11	20	15	16	10	27	24	22	49	46	46	53	70	76	87	107	121	153	153	170	191	200	204	292	313	338	356	371	464	469	467	532	597	608	654	712	788	874	941
Isolate 212	3432	40	14	7	5	8	7	17	8	12	17	21	42	55	80	66	95	108	117	133	162	184	210	267	245	295	366	430	507	600	757	813	991	1122	1185	1367	1481	1656	1761	1940	2149	2245	2327	2411	2626	2724	2833	3043	3254
Isolate 213	1766	95	5	0	2	2	3	3	3	5	9	5	6	14	12	23	35	32	42	58	87	83	82	126	111	137	169	168	220	238	253	287	289	338	366	359	448	446	529	580	623	702	763	813	874	944	1030	1151	1186
Isolate 214	60775	2732	295	78	68	53	58	43	48	59	53	57	52	49	58	70	69	66	80	80	87	112	115	119	136	118	158	157	183	202	226	254	268	278	318	347	390	406	488	461	513	528	598	616	694	708	761	837	863
Isolate 215	48171	2374	267	46	36	49	37	33	43	49	53	42	55	57	61	68	64	84	90	107	130	162	213	228	228	273	341	337	418	417	493	507	579	606	777	785	806	914	959	1059	1103	1234	1376	1463	1650	1773	1988	2121	2454
Isolate 216	48101	2447	242	59	42	31	28	36	29	39	43	41	52	49	47	48	57	59	55	69	77	84	88	85	125	126	166	192	187	234	243	231	225	278	296	335	316	369	430	472	505	530	561	612	613	668	747	785	836
Isolate 217	55035	3308	344	68	23	17	21	16	23	25	17	27	31	39	29	36	38	41	47	53	69	62	65	87	85	116	112	138	137	141	172	170	194	200	198	215	234	258	283	292	288	328	303	336	384	395	380	425	436
Isolate 218	50774	1559	191	82	78	83	56	72	62	69	57	71	89	106	99	125	137	148	164	190	197	213	240	267	266	314	365	371	412	454	487	493	524	559	606	687	658	755	748	792	848	892	892	931	1008	1019	1011	1104	1162
Isolate 219	28011	1334	177	69	39	42	53	38	55	54	60	66	80	91	106	116	155	134	145	182	205	223	221	240	281	315	344	347	409	392	463	532	547	619	669	739	769	868	876	925	975	969	1058	1108	1192	1156	1257	1285	1422
Isolate 220	42075	2117	184	34	29	31	29	31	40	35	52	44	59	62	66	66	93	76	128	142	151	148	152	167	205	198	186	222	205	255	252	271	272	317	331	339	366	347	409	440	467	495	474	530	573	627	648	702	699
Isolate 221	37565	1775	213	38	55	34	52	36	45	59	54	39	49	61	63	90	84	95	108	115	138	137	156	187	221	215	219	242	249	284	284	308	306	361	399	410	461	472	520	558	578	636	650	745	686	732	790	822	820
Isolate 222	39463	1539	169	47	40	34	50	38	35	55	55	64	70	77	93	123	109	128	110	123	161	163	210	229	269	285	335	353	387	388	463	496	543	529	589	658	703	689	812	849	830	886	953	982	1015	1130	1203	1202	1267
Isolate 223	1609	27	12	0	1	0	0	1	1	0	1	0	0	1	1	1	0	0	1	0	0	0	2	0	1	0	0	3	3	5	5	4	2	10	8	10	19	20	15	17	19	23	18	21	30	41	44	56	85
Isolate 224	2393	75	8	3	5	1	0	1	0	3	1	0	1	2	1	1	0	1	1	0	0	2	3	1	1	1	2	4	2	1	3	4	0	4	5	8	9	14	12	9	10	10	8	12	9	16	19	18	27
Isolate 225	57742	2962	432	79	51	42	58	48	39	60	67	51	64	56	51	59	45	65	59	47	41	48	61	39	52	60	55	58	72	64	60	42	59	56	60	69	61	63	47	85	83	80	65	85	68	94	92	86	110
Isolate 226	1662	33	7	2	4	3	2	5	3	5	3	3	4	5	7	2	3	4	5	2	6	4	4	3	3	2	8	1	9	5	9	11	9	8	12	15	13	18	17	19	26	23	32	18	23	36	38	37	41
Isolate 227	58748	2542	377	125	73	65	80	55	68	75	61	76	56	69	55	70	57	67	79	80	83	59	55	56	56	65	89	83	61	67	80	73	82	91	78	86	72	79	98	118	97	98	109	113	114	114	135	156	151
Isolate 228	2137	115	12	1	2	0	4	4	8	0	2	6	5	1	0	3	1	1	2	2	1	1	2	1	4	1	4	5	6	4	8	7	9	12	6	8	11	9	14	20	26	22	19	18	25	22	23	21	34
Isolate 229	52886	1557	281	105	89	83	86	65	78	83	46	55	82	66	78	59	58	62	66	73	56	62	77	63	64	84	70	63	77	69	77	85	90	109	90	92	97	83	95	88	88	107	106	103	101	118	128	138	144
Isolate 230	28260	1110	184	75	59	49	49	53	65	64	66	61	57	53	58	55	52	46	60	50	76	55	63	71	78	62	66	70	72	57	84	68	90	91	94	124	121	164	198	233	334	527	643	819	1114	1522	1936	2519	3193
Isolate 231	58842	2223	264	72	59	62	64	63	57	66	49	58	61	73	74	72	55	68	55	60	65	54	61	53	60	66	69	58	64	84	57	73	88	73	86	87	107	83	90	104	105	97	121	112	151	140	167	182	229
Isolate 232	32812	919	137	80	75	80	58	57	66	58	50	63	58	56	51	54	58	59	53	70	59	65	53	72	78	83	72	78	108	77	90	107	120	117	133	158	190	230	286	349	473	685	817	1163	1597	2108	2685	3360	4314
Isolate 233	57923	1611	206	61	65	45	68	58	41	41	49	47	53	52	44	40	38	53	48	50	38	49	38	50	42	43	47	50	46	58	55	61	56	56	72	61	79	53	79	81	57	57	63	76	66	81	87	102	89
Isolate 234	8336	186	22	14	14	9	8	11	12	5	6	2	5	10	3	2	2	3	5	4	6	11	17	19	15	24	19	24	27	18	34	34	35	42	40	43	49	92	129	181	239	313	436	594	867	1108	1576	2006	2615
Isolate 235	32007	938	175	50	36	48	39	40	29	35	42	32	42	35	43	52	32	47	55	39	64	40	41	38	51	59	56	51	56	44	60	69	55	90	71	81	84	102	124	143	169	192	261	270	424	498	672	851	1173
Isolate 236	1722	20	2	1	0	2	1	1	1	1	1	1	1	2	1	4	1	4	5	7	10	5	10	9	7	11	4	15	8	15	16	16	15	16	14	21	32	20	30	40	31	40	62	75	85	117	176	236	323
Isolate 237	1612	37	1	1	1	1	1	0	4	1	0	2	0	0	2	0	0	2	2	1	0	1	0	0	3	3	2	2	6	6	4	6	5	8	17	9	17	25	15	20	16	22	10	24	24	17	24	46	50
Isolate 238	52059	2074	308	100	84	63	68	63	69	47	57	73	70	64	56	52	50	50	53	63	51	71	59	48	54	62	61	53	68	45	66	59	70	52	68	70	63	80	89	67	78	77	104	71	82	94	101	99	103
Isolate 239	35481	854	135	56	45	40	40	46	40	28	34	30	46	39	46	36	36	54	45	36	28	48	44	50	46	44	37	65	48	52	41	38	51	58	49	41	47	61	84	44	61	71	81	73	103	100	121	131	177
Isolate 240	1558	49	12	1	0	0	0	1	1	0	5	4	2	5	8	15	13	22	19	11	18	11	20	16	25	15	20	15	15	16	30	40	46	58	81	123	125	188	249	286	341	464	541	642	839	988	1150	1365	1629
Isolate 241	35502	1568	251	74	63	47	37	46	59	43	47	37	46	35	59	45	44	51	32	43	46	43	52	45	53	48	48	60	66	61	61	54	69	61	67	60	46	77	69	93	83	98	115	135	167	194	253	327	456
Isolate 242	41311	1271	127	57	35	36	45	34	29	39	39	43	45	36	27	43	47	41	38	40	42	36	34	37	46	53	37	31	50	53	59	52	49	61	47	64	58	55	67	80	80	88	74	107	96	110	105	124	137
Isolate 243	1681	27	3	2	2	4	3	4	5	6	2	3	7	2	3	8	6	10	10	11	13	6	3	11	2	8	10	8	11	12	12	21	22	20	30	17	36	30	40	62	73	104	121	157	192	272	332	476	592
Isolate 244	50620	1752	210	112	57	63	70	54	68	57	58	76	61	56	59	58	65	61	54	60	56	62	76	55	73	61	69	64	64	52	69	69	76	97	83	89	75	86	83	105	115	148	107	148	126	135	155	178	215
Isolate 245	5851	31	7	4	2	2	5	4	2	0	6	2	0	5	0	3	6	5	3	9	8	9	11	18	17	22	22	33	34	42	42	61	97	138	211	352	496	692	871	1178	1635	2333	2937	4009	5010	6322	7652	9484	11056
Isolate 246	5807	62	6	1	7	2	3	3	2	1	2	5	2	2	4	4	0	5	2	5	11	14	6	8	8	13	23	30	50	61	94	124	182	285	400	633	886	1273	1692	2281	3091	4156	5359	6579	8148	10193	11991	14079	15948
Isolate 247	40504	887	138	64	66	61	61	46	57	43	47	45	46	31	49	44	50	41	55	52	56	57	54	41	59	56	51	54	81	60	73	53	74	82	77	78	99	113	135	161	220	282	364	472	622	883	1172	1546	1989
Isolate 248	40654	676	110	50	58	64	58	52	48	35	52	33	38	39	37	47	55	36	36	46	57	39	47	35	42	45	53	46	49	47	37	44	53	51	53	72	63	46	53	67	95	66	94	88	105	165	178	207	247
Isolate 249	36184	526	102	68	60	57	51	50	63	56	43	47	50	51	34	50	48	73	51	53	48	55	59	57	63	70	59	70	62	59	68	64	79	105	87	85	109	116	158	169	283	352	454	545	757	1052	1215	1584	2029
Isolate 250	61647	1195	184	95	94	103	94	66	72	74	74	59	89	83	85	91	88	87	82	74	98	63	95	100	75	97	104	116	99	87	104	105	141	142	130	123	122	154	155	148	167	167	155	200	245	246	251	328	409
Isolate 251	29554	1073	163	83	82	66	65	64	61	62	58	56	59	61	44	61	51	58	67	50	61	47	58	49	50	71	64	64	69	87	75	80	80	93	107	111	155	163	206	251	338	444	570	783	1043	1365	1734	2307	3032
Isolate 252	4178	2979	1677	786	269	79	31	14	7	8	11	7	11	5	7	15	11	5	5	4	9	4	5	2	7	4	6	3	4	9	14	6	11	13	17	23	27	28	27	49	41	70	83	103	126	162	232	282	387
Isolate 253	31997	716	85	34	28	23	31	15	23	28	28	17	24	35	18	27	28	23	25	34	30	35	31	42	33	44	35	37	33	23	24	33	26	35	38	33	42	37	56	58	50	59	71	74	73	81	69	98	109
Isolate 254	51468	904	85	71	77	42	47	58	43	46	57	59	37	45	44	61	70	58	82	90	102	84	111	103	113	120	118	122	108	100	85	101	83	72	65	68	80	78	74	96	113	104	103	103	112	130	124	111	171
Isolate 255	50933	1421	109	80	49	54	44	45	51	57	46	50	58	47	70	50	56	57	44	64	53	48	65	55	39	36	46	52	59	51	56	66	53	61	79	69	75	77	77	95	95	90	101	105	134	119	127	176	199
Isolate 256	35473	2270	284	49	34	26	21	30	27	32	26	17	18	25	23	25	25	27	24	15	19	22	20	15	24	24	18	22	21	33	26	39	27	23	12	24	29	32	31	22	26	43	30	40	36	48	49	55	45
Isolate 257	50479	1901	101	55	44	36	47	43	58	64	37	50	42	41	39	50	42	45	35	50	55	46	58	54	48	45	19	35	43	41	46	52	47	44	46	56	58	52	52	61	63	69	72	69	63	76	72	72	74
Isolate 258	50701	1662	135	75	61	65	52	58	66	74	72	62	60	74	45	54	70	53	57	85	66	58	58	69	59	68	74	76	80	88	101	95	126	123	120	137	154	178	222	257	287	355	543	666	785	1103	1372	1795	2322
Isolate 259	34919	373	94	75	52	57	69	45	53	55	60	64	68	53	60	57	64	53	55	65	73	85	64	72	71	69	74	83	93	82	107	93	97	115	123	138	158	209	248	322	379	563	726	963	1256	1645	2170	2755	3485
Isolate 260	59248	929	187	100	77	74	74	81	73	82	79	77	84	87	92	93	84	71	83	95	94	87	116	105	106	89	116	93	105	110	142	157	148	182	257	291	379	446	635	796	995	1375	1620	2094	2692	3298	4081	4930	5927
Isolate 261	32143	2780	377	97	65	55	64	54	52	69	50	42	56	56	44	52	48	58	46	56	56	49	59	56	42	67	54	49	58	68	68	70	58	71	59	90	79	113	102	111	110	110	120	135	177	201	243	288	389
Isolate 262	1620	31	0	1	0	1	0	0	2	0	0	1	0	2	1	1	0	2	0	0	0	1	1	2	7	3	5	13	10	9	11	13	15	15	14	18	19	25	35	63	89	94	134	183	246	363	488	714	898
Isolate 263	34121	861	139	54	64	63	50	54	45	56	54	51	47	51	47	57	47	50	57	55	47	42	58	57	57	57	68	69	59	63	79	70	77	59	77	81	87	111	120	136	162	203	269	333	465	589	767	1044	1322
Isolate 264	2663	65	10	9	8	11	9	9	4	4	11	3	7	9	8	8	6	8	8	4	6	3	10	13	7	13	12	12	8	11	16	25	20	32	35	20	34	32	43	43	65	75	92	147	214	246	317	445	575
Isolate 265	1708	52	2	1	0	3	0	1	3	2	1	1	1	0	1	2	2	1	2	0	1	1	3	1	9	9	5	11	21	24	15	31	46	35	43	67	98	130	176	242	327	498	677	932	1289	1707	2266	3007	3900
Isolate 266	55413	3209	479	111	84	63	62	78	81	75	70	75	59	63	78	57	84	70	70	68	75	75	74	70	85	78	69	75	84	79	87	105	100	103	94	117	115	111	137	127	138	164	166	224	253	301	362	483	598
Isolate 267	2536	47	14	13	6	12	9	9	7	5	5	8	10	8	6	5	21	11	3	8	5	10	7	7	12	21	16	20	20	24	20	21	19	23	32	32	39	35	46	59	88	109	133	189	245	363	501	678	911
Isolate 268	5811	56	9	1	2	6	2	3	1	2	1	4	3	0	0	2	8	1	4	0	4	8	4	5	7	9	12	11	15	22	31	31	27	41	45	75	118	155	208	280	389	617	824	1172	1512	2087	2716	3584	4504
Isolate 269	39399	1967	169	51	71	67	64	55	62	76	63	50	37	51	32	47	40	51	46	47	44	54	53	56	65	62	71	49	62	56	58	66	66	72	84	118	114	146	167	217	261	345	456	655	819	1156	1524	2106	2563
Isolate 270	35607	497	127	78	58	60	64	60	42	54	46	44	41	56	59	39	49	42	48	45	48	58	46	46	57	57	58	76	76	53	73	90	72	82	73	96	113	116	134	171	194	238	316	455	605	791	1089	1332	1768
Isolate 271	35874	748	147	75	57	41	38	45	42	45	34	35	35	22	31	41	33	47	51	37	47	45	54	36	39	56	60	60	67	64	76	73	90	92	131	145	197	293	370	546	741	971	1418	1828	2401	3150	3900	4813	6122
Isolate 272	38288	943	85	34	39	38	35	35	34	29	38	36	35	31	42	38	24	41	42	37	37	40	40	30	38	48	52	56	61	49	62	57	66	68	80	88	94	111	95	111	135	155	190	203	274	350	515	624	891
Isolate 273	36510	877	161	68	62	71	66	66	56	57	63	58	46	50	58	55	48	59	58	57	37	37	39	58	43	37	57	52	70	83	78	87	68	84	72	74	80	87	122	126	135	196	232	326	414	577	764	962	1273
Isolate 274	33816	784	120	57	61	35	40	37	30	41	44	35	46	45	47	34	51	56	36	50	39	49	41	54	47	38	53	38	44	48	70	55	65	81	78	87	107	126	172	187	243	325	432	559	761	1061	1379	1741	2397
Isolate 275	53551	1817	145	53	66	66	55	72	60	36	43	51	47	39	40	40	39	40	56	54	50	43	49	62	42	47	45	51	42	37	48	63	52	47	52	51	51	53	46	61	66	55	66	63	65	68	55	63	72
Isolate 276	7596	106	15	8	6	12	12	4	6	9	7	4	10	10	12	7	12	7	4	6	10	9	12	13	14	15	21	15	17	11	20	15	33	23	39	45	91	98	152	195	306	396	528	731	948	1221	1629	2101	2777
Isolate 277	53823	1865	166	82	79	58	69	72	62	65	73	87	54	62	54	68	66	49	82	62	66	62	55	69	63	62	80	86	77	81	77	76	79	85	86	92	94	103	118	112	119	126	112	141	160	169	184	215	233
Isolate 278	58865	1909	204	93	66	81	81	79	85	87	65	84	69	58	61	81	69	72	85	89	78	81	107	83	73	103	108	99	95	107	102	129	123	132	123	130	157	155	198	204	206	255	325	427	551	652	914	1158	1486
Isolate 279	43276	1982	1175	1287	1249	1131	754	445	304	180	105	75	69	63	53	51	66	59	64	53	57	76	63	49	83	72	78	72	76	53	58	78	78	75	73	79	64	83	89	89	79	106	133	126	121	112	144	160	187
Isolate 280	36465	999	114	68	95	76	86	58	49	60	66	64	53	65	51	62	52	55	59	52	60	65	58	58	71	59	66	71	74	86	80	96	79	105	134	143	200	248	330	463	639	859	1219	1573	2140	2692	3575	4411	5437
Isolate 281	48039	1591	258	133	122	132	109	131	102	107	107	133	135	147	146	152	170	145	200	214	228	316	434	556	738	1016	1602	2106	2983	3918	5139	6532	8295	10406	12340	14547	16886	19191	21010	22792	23890	24903	25088	24960	24141	23060	21639	20164	18285
Isolate 282	40392	967	176	90	70	62	61	41	58	62	51	62	49	51	50	52	51	51	44	40	49	52	66	56	43	52	46	55	67	58	58	61	62	77	78	96	78	101	110	124	141	150	228	300	363	500	678	923	1198
Isolate 283	44530	2056	267	76	59	57	50	49	41	39	48	53	50	31	41	43	40	39	43	38	47	48	29	41	30	42	48	50	38	43	51	50	54	58	55	44	57	57	74	64	63	67	88	79	96	141	129	182	210
Isolate 284	39550	1896	258	80	56	63	66	53	46	46	45	33	45	61	31	43	47	50	54	59	43	55	48	43	48	37	40	41	51	48	57	53	58	52	66	52	74	71	87	107	92	130	122	137	201	229	314	373	512
Isolate 285	49032	1786	206	63	49	54	48	48	46	70	66	59	53	52	56	39	59	64	41	59	43	64	57	62	68	71	60	68	74	76	72	84	86	85	85	100	111	97	100	129	133	125	164	159	188	210	245	314	392
Isolate 286	57943	1997	242	106	70	85	81	91	83	89	74	72	84	81	82	90	72	104	89	97	83	74	100	113	96	94	120	120	122	115	120	125	139	171	146	135	145	158	180	230	264	327	376	505	732	904	1086	1415	1777
Isolate 287	40033	1134	170	93	81	86	71	65	70	53	46	42	42	40	52	53	50	43	46	51	53	68	48	56	62	60	47	71	75	54	63	57	79	72	67	89	95	92	118	130	155	231	305	421	574	788	1017	1295	1687
Isolate 288	38787	777	108	39	44	38	45	43	36	35	35	43	37	40	46	39	43	37	49	43	45	30	41	44	42	52	44	46	54	57	67	61	74	61	75	84	87	88	90	80	101	117	150	205	252	317	420	637	806
Isolate 289	5737	118	17	6	2	3	4	3	5	3	1	1	2	1	5	6	9	7	17	9	14	21	26	42	72	101	147	219	346	532	790	1070	1630	2262	3146	4240	5662	7000	8712	10627	12670	14899	17100	19022	21002	22711	23859	25041	25457
Isolate 290	35236	1919	262	76	73	60	45	48	40	55	49	49	35	46	40	42	40	38	52	43	34	44	47	39	47	36	46	66	59	78	82	62	67	85	72	95	85	77	74	111	133	152	218	273	351	426	613	790	1076
Isolate 291	31786	1559	221	73	82	71	48	65	53	56	44	58	55	56	40	56	57	49	49	57	43	50	51	43	41	56	70	56	52	63	56	75	66	75	87	85	95	100	93	124	133	157	200	242	346	420	542	711	991
Isolate 292	39887	1946	197	64	43	46	39	42	54	44	32	43	52	31	42	38	38	39	44	41	46	44	35	46	48	47	56	50	44	43	47	51	61	60	58	80	74	52	64	83	77	73	90	111	115	112	152	156	200
Isolate 293	37623	1550	184	65	61	67	56	47	51	60	44	46	46	53	61	56	54	63	64	67	88	70	76	78	72	80	80	96	106	109	103	137	137	151	184	179	290	341	437	513	784	972	1418	1723	2301	2950	3520	4472	5648
Isolate 294	31867	1507	137	51	31	36	30	36	30	44	43	30	31	21	37	41	24	33	35	32	50	45	39	35	36	42	43	49	44	49	46	55	50	49	56	60	67	60	61	67	83	77	81	113	108	112	133	165	166
Isolate 295	2449	120	21	19	10	7	10	10	6	9	6	7	13	11	11	4	10	5	7	7	12	10	12	3	11	18	18	12	20	21	30	33	27	29	43	36	44	58	84	119	153	204	298	389	546	767	1057	1417	1911
Isolate 296	47255	3381	340	77	49	44	49	48	47	45	29	63	40	43	44	50	47	48	51	55	50	50	59	49	47	38	56	53	45	53	59	64	55	79	74	78	55	72	58	71	81	85	82	83	100	115	105	96	121
Isolate 297	36388	2710	266	53	39	34	30	46	26	40	39	31	35	39	46	30	29	34	38	38	57	35	44	40	37	63	45	53	56	63	50	66	61	67	47	73	70	91	96	92	130	180	177	190	250	319	419	546	654
Isolate 298	35006	2154	230	65	67	53	50	63	50	44	41	57	53	44	49	56	52	42	57	64	41	47	63	59	54	64	66	58	80	76	92	89	106	113	137	129	163	234	302	400	533	740	1009	1388	1745	2473	3067	3873	4833
Isolate 299	32880	1406	129	47	44	40	35	33	35	31	45	47	23	45	49	45	46	40	35	29	45	39	46	46	38	42	43	49	59	52	54	77	57	60	43	71	87	70	96	100	137	156	181	206	336	418	589	746	964
Isolate 300	37542	3409	415	84	68	62	57	61	46	56	46	53	60	51	53	47	43	37	69	53	57	41	58	59	52	58	46	52	65	67	62	72	81	76	98	125	134	197	235	338	447	575	833	1085	1380	1906	2541	3145	3999
Isolate 301	4752	322	25	13	10	3	5	11	8	11	6	10	4	2	8	6	2	2	9	4	8	6	5	5	5	7	18	8	15	19	22	23	26	33	46	51	57	65	57	107	132	177	270	372	532	641	928	1254	1661
Isolate 302	33558	1270	131	69	60	78	55	64	66	45	66	42	40	69	55	54	54	71	61	47	63	68	73	78	89	77	102	111	131	142	188	194	265	285	326	387	485	541	651	777	874	910	1090	1344	1459	1637	1793	2061	2327
Isolate 303	32009	2684	338	90	56	45	49	48	46	43	61	56	53	42	45	51	47	53	47	69	69	76	73	73	79	88	125	146	168	180	250	236	308	377	429	557	591	679	784	818	1030	1113	1158	1396	1464	1632	1746	1934	2111
Isolate 304	34174	840	81	48	40	62	59	41	38	51	56	42	45	29	40	50	43	38	46	42	39	52	45	34	41	50	40	39	56	51	41	63	48	49	47	50	58	62	61	66	61	84	79	81	91	102	109	152	197
Isolate 305	47697	1967	236	96	57	38	59	65	59	58	38	41	51	57	54	41	44	40	55	40	55	57	72	47	53	68	65	50	64	45	67	61	76	54	74	74	68	80	90	76	69	98	101	114	116	107	132	116	127
Isolate 306	26533	1273	438	454	455	443	404	355	307	220	154	124	80	58	49	42	39	34	50	48	50	44	38	28	42	51	41	27	38	48	36	31	54	58	40	54	49	65	42	57	39	57	56	63	69	65	62	65	77
Isolate 307	31628	1252	147	44	35	35	46	35	25	42	34	35	30	33	42	28	39	37	31	40	36	52	39	37	36	41	43	39	29	41	48	48	39	39	60	67	55	53	75	76	68	70	70	85	98	95	103	115	135
Isolate 308	33981	1171	143	61	44	43	51	56	34	54	33	37	50	35	48	51	39	41	59	48	46	51	42	46	48	53	48	49	50	49	60	46	49	81	60	75	69	85	83	83	83	98	84	94	95	102	122	139	143
Isolate 309	29074	1136	154	58	50	54	43	57	44	44	48	47	48	49	43	55	40	50	37	38	33	52	46	46	34	49	41	48	53	48	62	75	57	56	64	54	67	81	82	52	65	87	97	78	104	117	114	145	199
Isolate 310	38949	2060	220	71	49	53	58	57	50	42	50	38	45	38	42	39	43	38	43	45	46	40	42	41	51	54	64	60	43	64	53	54	55	57	53	73	50	72	85	83	79	94	109	111	149	164	191	258	351
Isolate 311	39244	2046	186	66	41	48	61	56	55	43	32	40	33	23	39	35	30	47	52	40	53	39	38	36	44	36	43	31	39	46	46	48	37	50	42	43	57	56	45	59	43	59	55	62	61	77	68	83	81
Isolate 312	37269	1217	136	76	64	54	45	43	35	51	41	53	41	35	43	53	35	42	40	40	42	40	40	45	50	54	53	67	34	52	32	51	48	54	44	52	43	49	57	56	64	58	50	42	73	69	73	66	70
Isolate 313	8479	156	7	6	3	2	5	4	1	5	4	6	3	5	3	2	6	1	4	6	7	7	5	4	2	5	1	4	3	3	3	4	3	8	7	3	3	4	2	2	6	6	7	10	5	10	12	16	10
Isolate 314	49857	2760	331	91	68	51	61	76	55	56	63	52	56	44	49	50	66	53	65	61	59	45	59	73	53	59	62	63	65	64	64	61	50	74	68	79	56	75	79	78	64	65	86	84	75	91	95	100	101
Isolate 315	47808	3966	297	86	65	48	49	43	62	40	37	40	39	48	47	45	44	52	42	48	38	36	44	45	50	49	48	58	49	45	51	53	43	55	55	43	43	44	48	65	54	43	63	39	65	40	59	48	67
Isolate 316	50838	1999	137	77	74	52	56	64	65	59	52	71	44	47	63	61	50	72	70	48	52	60	50	74	59	62	71	53	67	68	62	81	63	81	51	76	64	69	67	93	79	77	81	79	104	98	67	87	100
Isolate 317	59251	1764	156	92	87	62	71	64	69	56	58	60	61	78	67	81	54	56	65	61	66	50	71	63	86	58	57	74	69	63	60	71	69	77	77	75	85	90	83	84	99	90	91	92	122	104	116	116	154
Isolate 318	46646	5168	918	214	101	66	52	48	39	56	48	41	56	47	42	40	55	40	55	51	52	45	45	66	47	50	63	66	46	62	60	66	47	51	51	45	48	54	59	60	51	66	67	84	64	61	68	58	65
Isolate 319	39874	1823	219	65	48	35	46	48	44	29	43	48	23	33	33	36	21	37	36	38	22	37	28	44	25	24	37	36	27	26	33	23	26	27	23	33	27	34	17	38	33	21	30	21	21	27	33	38	35
Isolate 320	8350	152	10	5	9	6	2	6	6	3	4	4	5	7	1	5	5	2	1	3	3	3	3	4	2	5	2	3	1	5	6	3	5	5	8	6	2	7	1	3	5	6	4	11	5	15	13	18	15
Isolate 321	37503	1705	165	65	53	39	36	37	39	40	35	41	27	35	18	19	35	24	39	23	36	27	26	21	33	30	25	31	22	21	34	34	42	38	25	22	25	27	36	39	37	37	30	27	28	42	30	35	35
Isolate 322	49906	3970	366	104	73	65	57	61	52	46	55	50	34	59	57	51	47	62	40	56	59	59	45	47	50	48	56	49	53	50	77	55	56	55	52	59	53	67	62	61	60	54	67	64	70	76	71	63	77
Isolate 323	31979	1282	161	36	19	21	25	20	20	18	18	23	23	13	11	20	21	12	18	20	25	26	14	24	14	18	16	17	7	24	32	19	13	13	20	16	23	15	20	14	14	24	25	14	19	14	28	17	28
Isolate 324	39737	1321	150	63	63	50	35	35	41	45	37	45	37	42	41	39	30	36	29	27	41	36	32	29	43	46	33	29	37	24	29	32	33	27	31	36	39	38	30	37	25	27	36	43	33	33	30	33	33
Isolate 325	52281	613	93	98	91	71	75	69	68	69	70	62	67	54	89	69	60	70	66	72	70	81	84	68	87	76	74	93	76	75	82	65	78	97	89	110	102	109	129	106	100	119	125	155	150	155	160	176	201
Isolate 326	55175	4563	564	139	65	56	54	55	41	38	44	50	30	44	35	42	52	48	44	50	39	47	39	55	30	31	34	31	39	34	42	36	37	37	41	37	47	48	44	42	53	54	47	37	49	48	43	37	49
Isolate 327	51412	1378	131	79	72	59	50	50	53	51	52	43	35	46	49	58	52	49	44	45	39	48	47	52	65	48	56	60	43	53	61	47	62	60	65	72	32	62	58	52	55	61	56	55	79	70	61	86	74
Isolate 328	33111	981	121	55	56	41	47	41	33	44	50	45	36	41	32	28	25	34	31	36	35	30	29	25	39	39	29	35	34	29	33	38	35	50	35	27	33	36	33	41	32	26	38	48	36	37	42	44	34
Isolate 329	51776	1119	97	93	69	72	67	71	70	68	80	65	62	63	57	68	80	74	71	83	72	93	68	61	79	86	61	78	99	70	89	64	84	101	103	116	102	109	102	122	109	124	145	123	176	160	212	239	259
Isolate 330	51941	1004	137	102	90	110	80	84	69	113	85	100	92	95	84	76	79	101	91	118	95	113	118	104	111	103	128	120	129	150	166	187	187	215	239	308	342	453	513	713	871	1091	1294	1734	2170	2632	3571	4171	4946
[truncated: 201 more columns]

## Sheet: SDE Fig  10D
LARGE DELETIONS ACROSS THE MYCOBACTERIUM ABSCESSUS GENOME
FIELD_LABELS	MAB_2577	MAB_2578c	MAB_2576c	MAB_2573c	MAB_2575c	MAB_1873c	MAB_1874	MAB_1934	MAB_1896c	MAB_1919	MAB_0048	MAB_2087	MAB_0478	MAB_4315c	MAB_4313	MAB_4314	MAB_3114	MAB_3115	MAB_3841	MAB_1555	MAB_1556	MAB_2383	MAB_2382	MAB_2380c	MAB_2381	MAB_2767	MAB_2766	MAB_2764c	MAB_2765	MAB_4810c	MAB_4375	MAB_4374	MAB_4373	MAB_4372	MAB_4371	MAB_4370c	MAB_4369c	MAB_4368c	MAB_4367c	MAB_4366c	MAB_4365c	MAB_4364c	MAB_4363c	MAB_4362	MAB_4361	MAB_4360c	MAB_4358c	MAB_4357c	MAB_4346c
Isolate 1	0	0	0	0	0	1	1	1	1	1	1	1	1	1	1	1	1	1	1	1	1	1	1	1	1	1	1	1	1	1	1	1	1	1	1	1	1	1	1	1	1	1	1	1	1	1	1	1	1
Isolate 2	0	0	0	0	0	0	0	0	0	0	0	0	1	1	1	1	1	1	1	1	1	1	1	1	1	1	1	1	1	1	1	1	1	1	1	1	1	1	1	1	1	1	1	1	1	1	1	1	1
Isolate 3	1	1	1	1	1	1	1	1	1	1	1	0	0	0	0	0	0	0	0	0	0	0	0	0	0	0	0	0	0	0	0	0	0	0	0	0	0	0	0	0	0	0	0	0	0	0	0	0	0
Isolate 4	0	0	0	0	0	1	1	0	0	0	1	0	0	1	1	1	1	1	1	1	1	1	1	1	1	1	1	1	1	0	0	0	0	0	0	0	0	0	0	0	0	0	0	0	0	0	0	0	0
Isolate 5	1	1	0	1	1	0	0	1	1	1	0	0	1	1	1	1	1	1	1	1	0	1	1	1	1	1	1	1	1	1	1	1	1	1	1	1	1	1	1	1	1	1	1	1	1	1	1	1	1
Isolate 6	1	1	1	1	1	1	1	1	1	1	1	0	1	0	0	0	1	1	1	1	1	1	1	1	1	1	1	1	1	1	1	1	1	1	1	1	1	1	1	1	1	1	1	1	1	1	1	1	1
Isolate 7	0	0	0	0	0	0	0	0	0	0	0	0	0	0	0	0	0	0	0	0	0	0	0	0	0	0	0	0	0	0	0	0	0	0	0	0	0	0	0	0	0	0	0	0	0	0	0	0	0
Isolate 8	1	1	1	1	1	1	1	1	1	1	1	1	1	0	0	0	1	1	1	1	1	1	1	1	1	1	1	1	1	1	1	1	1	1	1	1	1	1	1	1	1	1	1	1	1	1	1	1	1
Isolate 9	0	0	0	0	0	1	1	1	1	1	0	1	0	1	1	1	1	1	1	1	0	1	1	1	1	1	1	1	1	1	1	1	1	1	1	1	1	1	1	1	1	1	1	1	1	1	1	1	1
Isolate 10	0	0	0	0	0	0	0	0	0	0	1	1	1	1	1	1	1	1	1	1	1	1	1	1	1	1	1	1	1	1	1	1	1	1	1	1	1	1	1	1	1	1	1	1	1	1	1	1	1
Isolate 11	1	1	1	1	1	1	1	1	1	1	1	0	0	0	0	0	0	0	0	0	0	0	0	0	0	0	0	0	0	0	0	0	0	0	0	0	0	0	0	0	0	0	0	0	0	0	0	0	0
Isolate 12	0	0	0	0	0	0	0	1	1	1	1	1	0	1	1	1	0	0	1	1	1	1	1	1	1	1	1	1	1	1	1	1	1	1	1	1	1	1	1	1	1	1	1	1	1	1	1	1	1
Isolate 13	0	0	0	0	0	0	0	0	0	0	0	0	0	0	0	0	0	0	0	0	0	0	0	0	0	0	0	0	0	0	0	0	0	0	0	0	0	0	0	0	0	0	0	0	0	0	0	0	0
Isolate 14	0	0	0	0	0	0	0	0	0	0	0	0	0	0	0	0	0	0	0	0	0	0	0	0	0	0	0	0	0	0	0	0	0	0	0	0	0	0	0	0	0	0	0	0	0	0	0	0	0
Isolate 15	0	0	0	0	0	0	0	0	0	0	0	0	0	0	0	0	0	0	0	0	0	0	0	0	0	0	0	0	0	0	0	0	0	0	0	0	0	0	0	0	0	0	0	0	0	0	0	0	0
Isolate 16	0	0	0	0	0	1	1	0	0	0	1	1	0	1	1	1	1	1	1	1	1	0	0	0	0	1	1	1	1	1	1	1	1	1	1	1	1	1	1	1	1	1	1	1	1	1	1	1	1
Isolate 17	1	1	1	1	1	0	0	0	0	0	0	0	0	0	0	0	0	0	0	0	0	0	0	0	0	0	0	0	0	0	0	0	0	0	0	0	0	0	0	0	0	0	0	0	0	0	0	0	0
Isolate 18	0	0	0	0	0	0	0	1	1	1	1	1	0	0	0	0	1	1	1	1	1	0	0	0	0	0	0	0	0	0	0	0	0	0	0	0	0	0	0	0	0	0	0	0	0	0	0	0	0
Isolate 19	0	0	0	0	0	1	1	1	1	1	0	1	1	1	1	1	1	1	1	1	1	1	1	1	1	1	1	1	1	1	1	1	1	1	1	1	1	1	1	1	1	1	1	1	1	1	1	1	1
Isolate 20	0	0	0	0	0	0	0	0	0	0	0	0	0	0	0	0	0	0	0	0	0	0	0	0	0	0	0	0	0	0	0	0	0	0	0	0	0	0	0	0	0	0	0	0	0	0	0	0	0
Isolate 21	1	1	1	1	1	0	0	1	1	1	0	0	1	1	1	1	1	1	1	1	1	1	1	1	1	1	1	1	1	1	1	1	1	1	1	1	1	1	1	1	1	1	1	1	1	1	1	1	1
Isolate 22	1	1	1	1	1	1	1	1	1	1	1	1	1	0	0	0	1	1	1	1	1	1	1	1	1	1	1	1	1	1	1	1	1	1	1	1	1	1	1	1	1	1	1	1	1	1	1	1	1
Isolate 23	1	1	1	1	1	1	1	1	1	1	1	1	1	0	0	0	1	1	1	1	1	1	1	1	1	1	1	1	1	1	1	1	1	1	1	1	1	1	1	1	1	1	1	1	1	1	1	1	1
Isolate 24	1	1	1	1	1	0	0	1	1	1	0	0	1	1	1	1	1	1	0	1	1	1	1	1	1	1	1	1	1	1	1	1	1	1	1	1	1	1	1	1	1	1	1	1	1	1	1	1	1
Isolate 25	0	0	0	0	0	0	0	0	0	0	1	1	1	1	1	1	1	1	1	1	1	1	1	1	1	1	1	1	1	1	1	1	1	1	1	1	1	1	1	1	1	1	1	1	1	1	1	1	1
Isolate 26	1	1	1	1	1	0	0	1	1	1	1	1	0	1	1	1	0	0	1	1	1	1	1	1	1	1	1	1	1	1	1	1	1	1	1	1	1	1	1	1	1	1	1	1	1	1	1	1	1
Isolate 27	0	0	0	0	0	1	1	1	1	1	1	0	0	1	1	1	1	1	1	1	1	0	0	0	0	1	1	1	1	1	1	1	1	1	1	1	1	1	1	1	1	1	1	1	1	1	1	1	1
Isolate 28	1	1	1	1	1	0	0	1	1	1	0	0	1	1	1	1	1	1	0	1	1	1	1	1	1	1	1	1	1	1	1	1	1	1	1	1	1	1	1	1	1	1	1	1	1	1	1	1	1
Isolate 29	0	0	0	0	0	1	1	0	0	0	0	0	0	1	1	1	1	1	1	1	1	1	1	1	1	1	1	1	1	0	0	0	0	0	0	0	0	0	0	0	0	0	0	0	0	0	0	0	0
Isolate 30	0	0	0	0	0	1	1	0	0	0	1	0	0	1	1	1	1	1	1	1	1	1	1	1	1	1	1	1	1	0	0	0	0	0	0	0	0	0	0	0	0	0	0	0	0	0	0	0	0
Isolate 31	0	0	0	0	0	0	0	0	0	0	0	0	0	0	0	0	0	0	0	0	0	0	0	0	0	0	0	0	0	0	0	0	0	0	0	0	0	0	0	0	0	0	0	0	0	0	0	0	0
Isolate 32	0	0	0	0	0	0	0	0	0	0	0	1	0	0	0	0	0	0	0	1	0	0	0	0	0	0	0	0	0	0	0	0	0	0	0	0	0	0	0	0	0	0	0	0	0	0	0	0	0
Isolate 33	1	1	1	1	1	1	1	1	1	1	1	1	0	0	0	0	0	0	0	0	0	0	0	0	0	0	0	0	0	0	0	0	0	0	0	0	0	0	0	0	0	0	0	0	0	0	0	0	0
Isolate 34	1	1	0	1	1	0	0	1	1	1	0	0	1	1	1	1	1	1	1	1	0	1	1	1	1	1	1	1	1	1	1	1	1	1	1	1	1	1	1	1	1	1	1	1	1	1	1	1	1
Isolate 35	1	1	0	1	1	0	0	1	1	1	0	0	1	1	1	1	1	1	1	1	0	1	1	1	1	1	1	1	1	1	1	1	1	1	1	1	1	1	1	1	1	1	1	1	1	1	1	1	1
Isolate 36	1	1	1	1	1	1	1	1	1	1	1	0	0	0	0	0	0	0	0	0	0	0	0	0	0	0	0	0	0	0	0	0	0	0	0	0	0	0	0	0	0	0	0	0	0	0	0	0	0
Isolate 37	1	1	1	1	1	1	1	1	1	1	1	0	0	0	0	0	0	0	0	0	0	0	0	0	0	0	0	0	0	0	0	0	0	0	0	0	0	0	0	0	0	0	0	0	0	0	0	0	0
Isolate 38	1	1	1	1	1	1	1	1	1	1	1	0	1	0	0	0	1	1	1	1	1	1	1	1	1	1	1	1	1	1	1	1	1	1	1	1	1	1	1	1	1	1	1	1	1	1	1	1	1
Isolate 39	0	0	0	0	0	0	0	0	0	0	0	1	0	0	0	0	0	0	0	0	0	0	0	0	0	0	0	0	0	0	0	0	0	0	0	0	0	0	0	0	0	0	0	0	0	0	0	0	0
Isolate 40	1	1	1	1	1	1	1	1	1	1	1	0	0	0	0	0	0	0	0	0	0	0	0	0	0	0	0	0	0	0	0	0	0	0	0	0	0	0	0	0	0	0	0	0	0	0	0	0	0
Isolate 41	0	0	0	0	0	0	0	0	0	0	0	1	0	0	0	0	0	0	0	0	0	0	0	0	0	0	0	0	0	0	0	0	0	0	0	0	0	0	0	0	0	0	0	0	0	0	0	0	0
Isolate 42	0	0	0	0	0	0	0	0	0	0	0	0	0	0	0	0	0	0	0	0	0	0	0	0	0	0	0	0	0	0	0	0	0	0	0	0	0	0	0	0	0	0	0	0	0	0	0	0	0
Isolate 43	1	1	1	1	1	1	1	1	1	1	0	1	0	1	1	1	1	1	1	0	0	1	1	1	1	1	1	1	1	1	1	1	1	1	1	1	1	1	1	1	1	1	1	1	1	1	1	1	1
Isolate 44	0	0	0	0	0	0	0	0	0	0	0	0	0	0	0	0	0	0	0	0	0	0	0	0	0	0	0	0	0	0	0	0	0	0	0	0	0	0	0	0	0	0	0	0	0	0	0	0	0
Isolate 45	0	0	0	0	0	0	0	0	0	0	0	1	1	1	1	1	0	0	1	1	1	1	1	1	1	1	1	1	1	1	1	1	1	1	1	1	1	1	1	1	1	1	1	1	1	1	1	1	1
Isolate 46	0	0	0	0	0	0	0	1	1	1	1	1	1	1	1	1	1	1	1	1	1	1	1	1	1	1	1	1	1	1	1	1	1	1	1	1	1	1	1	1	1	1	1	1	1	1	1	1	1
Isolate 47	1	1	1	1	1	1	1	1	1	1	1	0	0	0	0	0	0	0	0	0	0	0	0	0	0	0	0	0	0	0	0	0	0	0	0	0	0	0	0	0	0	0	0	0	0	0	0	0	0
Isolate 48	0	0	0	0	0	0	0	1	1	1	0	1	1	1	1	1	0	0	1	1	1	1	1	1	1	1	1	1	1	1	1	1	1	1	1	1	1	1	1	1	1	1	1	1	1	1	1	1	1
Isolate 49	0	0	0	0	0	1	1	1	1	1	1	1	0	1	1	1	1	1	1	1	1	0	0	0	0	1	1	1	1	1	1	1	1	1	1	1	1	1	1	1	1	1	1	1	1	1	1	1	1
Isolate 50	1	1	1	1	1	1	1	1	1	1	0	1	0	1	1	1	1	1	1	0	0	1	1	1	1	1	1	1	1	1	1	1	1	1	1	1	1	1	1	1	1	1	1	1	1	1	1	1	1
Isolate 51	1	1	1	1	1	1	1	1	1	1	0	1	1	0	0	0	1	1	1	1	1	1	1	1	1	1	1	1	1	1	1	1	1	1	1	1	1	1	1	1	1	1	1	1	1	1	1	1	1
Isolate 52	0	0	0	0	0	0	0	0	0	0	0	1	0	0	0	0	0	0	0	0	0	0	0	0	0	0	0	0	0	0	0	0	0	0	0	0	0	0	0	0	0	0	0	0	0	0	0	0	0
Isolate 53	1	1	1	1	1	0	0	0	0	0	0	0	0	0	0	0	1	1	1	1	1	1	1	1	1	1	1	1	1	1	1	1	1	1	1	1	1	1	1	1	1	1	1	1	1	1	1	1	1
Isolate 54	1	1	1	1	1	1	1	1	1	1	0	1	1	0	0	0	1	1	1	1	1	1	1	1	1	1	1	1	1	1	1	1	1	1	1	1	1	1	1	1	1	1	1	1	1	1	1	1	1
Isolate 55	1	1	1	1	1	1	1	1	1	1	1	0	0	0	0	0	0	0	0	0	0	0	0	0	0	0	0	0	0	0	0	0	0	0	0	0	0	0	0	0	0	0	0	0	0	0	0	0	0
Isolate 56	0	0	0	0	0	0	0	0	0	0	0	1	1	1	1	1	1	1	1	1	1	1	1	1	1	1	1	1	1	1	1	1	1	1	1	1	1	1	1	1	1	1	1	1	1	1	1	1	1
Isolate 57	0	0	0	0	0	0	0	0	0	0	0	1	1	1	1	1	1	1	1	1	1	1	1	1	1	1	1	1	1	1	1	1	1	1	1	1	1	1	1	1	1	1	1	1	1	1	1	1	1
Isolate 58	1	1	1	1	1	1	1	1	1	1	1	0	0	0	0	0	0	0	0	0	0	0	0	0	0	0	0	0	0	0	0	0	0	0	0	0	0	0	0	0	0	0	0	0	0	0	0	0	0
Isolate 59	0	0	0	0	0	0	0	0	0	0	0	0	0	0	0	0	0	0	0	0	0	0	0	0	0	0	0	0	0	0	0	0	0	0	0	0	0	0	0	0	0	0	0	0	0	0	0	0	0
Isolate 60	0	0	0	0	0	1	1	1	1	1	1	1	0	1	1	1	1	1	1	1	1	0	0	0	0	1	1	1	1	1	1	1	1	1	1	1	1	1	1	1	1	1	1	1	1	1	1	1	1
Isolate 61	0	0	1	1	1	1	1	1	1	1	1	0	0	1	1	1	1	1	1	0	0	1	1	1	1	1	1	1	1	1	1	1	1	1	1	1	1	1	1	1	1	1	1	1	1	1	1	1	1
Isolate 62	0	0	0	0	0	0	0	0	0	0	1	1	1	1	1	1	1	1	1	1	1	1	1	1	1	1	1	1	1	1	1	1	1	1	1	1	1	1	1	1	1	1	1	1	1	1	1	1	1
Isolate 63	1	1	1	1	1	1	1	1	1	1	1	0	0	0	0	0	0	0	0	0	0	0	0	0	0	0	0	0	0	0	0	0	0	0	0	0	0	0	0	0	0	0	0	0	0	0	0	0	0
Isolate 64	0	0	0	0	0	0	0	0	0	0	0	0	0	0	0	0	0	0	0	0	0	0	0	0	0	0	0	0	0	0	0	0	0	0	0	0	0	0	0	0	0	0	0	0	0	0	0	0	0
Isolate 65	1	1	1	1	1	1	1	1	1	1	1	0	0	0	0	0	0	0	0	0	0	0	0	0	0	0	0	0	0	0	0	0	0	0	0	0	0	0	0	0	0	0	0	0	0	0	0	0	0
Isolate 66	0	0	0	0	0	0	0	1	1	1	0	1	1	1	1	1	0	0	1	1	1	1	1	1	1	1	1	1	1	1	1	1	1	1	1	1	1	1	1	1	1	1	1	1	1	1	1	1	1
Isolate 67	1	1	1	1	1	1	1	1	1	1	0	1	1	0	0	0	1	1	1	1	1	1	1	1	1	1	1	1	1	1	1	1	1	1	1	1	1	1	1	1	1	1	1	1	1	1	1	1	1
Isolate 68	0	0	0	1	0	0	0	0	0	0	0	0	0	0	0	0	0	0	0	0	0	0	0	0	0	0	0	0	0	0	0	0	0	0	0	0	0	0	0	0	0	0	0	0	0	0	0	0	0
Isolate 69	0	0	0	0	0	1	1	0	0	0	0	1	0	0	0	0	1	1	0	0	0	0	0	0	0	0	0	0	0	1	0	0	0	0	0	0	0	0	0	0	0	0	0	0	0	0	0	0	0
Isolate 70	0	0	0	0	0	1	1	1	1	1	0	1	0	1	1	1	1	1	1	1	1	1	1	1	1	1	1	1	1	1	1	1	1	1	1	1	1	1	1	1	1	1	1	1	1	1	1	1	1
Isolate 71	0	0	0	0	0	0	0	0	0	0	0	1	0	0	0	0	0	0	0	0	0	0	0	0	0	0	0	0	0	0	0	0	0	0	0	0	0	0	0	0	0	0	0	0	0	0	0	0	0
Isolate 72	0	0	0	0	0	1	1	1	1	1	0	1	1	0	0	0	1	1	1	1	1	1	1	1	1	1	1	1	1	1	1	1	1	1	1	1	1	1	1	1	1	1	1	1	1	1	1	1	1
Isolate 73	1	1	1	1	1	1	1	0	0	0	0	0	0	1	1	1	1	1	1	1	1	1	1	1	1	1	1	1	1	0	0	0	0	0	0	0	0	0	0	0	0	0	0	0	0	0	0	0	0
Isolate 74	1	1	1	1	1	1	1	1	1	1	1	0	0	0	0	0	0	0	0	0	0	0	0	0	0	0	0	0	0	0	0	0	0	0	0	0	0	0	0	0	0	0	0	0	0	0	0	0	0
Isolate 75	1	1	1	1	1	1	1	1	1	1	1	0	0	0	0	0	0	0	0	0	0	0	0	0	0	0	0	0	0	0	0	0	0	0	0	0	0	0	0	0	0	0	0	0	0	0	0	0	0
Isolate 76	1	1	1	1	1	1	1	1	1	1	1	0	0	0	0	0	0	0	0	0	0	0	0	0	0	0	0	0	0	0	0	0	0	0	0	0	0	0	0	0	0	0	0	0	0	0	0	0	0
Isolate 77	1	1	1	1	1	1	1	1	1	1	1	1	1	1	1	1	1	1	1	1	1	1	1	1	1	1	1	1	1	1	1	1	1	1	1	1	1	1	1	1	1	1	1	1	1	1	1	1	1
Isolate 78	0	0	0	0	0	0	0	0	0	0	1	1	1	1	1	1	1	1	1	1	1	1	1	1	1	1	1	1	1	1	1	1	1	1	1	1	1	1	1	1	1	1	1	1	1	1	1	1	1
Isolate 79	1	1	1	1	1	1	1	1	1	1	0	1	1	1	1	1	1	1	1	1	1	1	1	1	1	1	1	1	1	1	1	1	1	1	1	1	1	1	1	1	1	1	1	1	1	1	1	1	1
Isolate 80	1	1	1	1	1	1	1	1	1	1	0	1	1	1	1	1	1	1	1	1	1	1	1	1	1	1	1	1	1	1	1	1	1	1	1	1	1	1	1	1	1	1	1	1	1	1	1	1	1
Isolate 81	1	1	1	1	1	1	1	1	1	1	1	1	1	1	1	1	1	1	1	1	1	1	1	1	1	1	1	1	1	1	1	1	1	1	1	1	1	1	1	1	1	1	1	1	1	1	1	1	1
Isolate 82	0	0	0	0	0	1	1	1	1	1	1	1	0	1	1	1	1	1	1	1	1	1	1	1	1	1	1	1	1	1	0	0	0	0	0	0	0	0	0	0	0	0	0	0	0	0	0	0	0
Isolate 83	1	1	1	1	1	1	1	1	1	1	1	0	0	0	0	0	0	0	0	0	0	0	0	0	0	0	0	0	0	0	0	0	0	0	0	0	0	0	0	0	0	0	0	0	0	0	0	0	0
Isolate 84	0	0	0	0	0	1	1	1	1	1	1	1	0	1	1	1	1	1	1	1	1	0	0	0	0	1	1	1	1	1	1	1	1	1	1	1	1	1	1	1	1	1	1	1	1	1	1	1	1
Isolate 85	1	1	1	1	1	1	1	1	1	1	1	0	1	0	0	0	1	1	0	1	1	1	1	1	1	1	1	1	1	1	1	1	1	1	1	1	1	1	1	1	1	1	1	1	1	1	1	1	1
Isolate 86	1	1	1	1	1	1	1	1	1	1	1	0	1	0	0	0	1	1	0	1	1	1	1	1	1	1	1	1	1	1	1	1	1	1	1	1	1	1	1	1	1	1	1	1	1	1	1	1	1
Isolate 87	0	0	0	0	0	0	0	0	0	0	0	1	0	0	0	0	0	0	0	0	0	0	0	0	0	0	0	0	0	0	0	0	0	0	0	0	0	0	0	0	0	0	0	0	0	0	0	0	0
Isolate 88	1	1	1	1	1	1	1	1	1	1	0	1	0	1	1	1	1	1	1	1	1	1	1	1	1	1	1	1	1	1	1	1	1	1	1	1	1	1	1	1	1	1	1	1	1	1	1	1	1
Isolate 89	0	0	0	0	0	0	0	0	0	0	0	1	0	0	0	0	0	0	0	0	0	0	0	0	0	0	0	0	0	0	0	0	0	0	0	0	0	0	0	0	0	0	0	0	0	0	0	0	0
Isolate 90	1	1	1	1	1	0	0	1	1	1	1	0	1	1	1	1	1	1	1	1	1	1	1	1	1	1	1	1	1	1	1	1	1	1	1	1	1	1	1	1	1	1	1	1	1	1	1	1	1
Isolate 91	1	1	0	1	1	1	1	1	1	1	0	0	1	1	1	1	1	1	1	1	0	1	1	1	1	1	1	1	1	1	1	1	1	1	1	1	1	1	1	1	1	1	1	1	1	1	1	1	1
Isolate 92	0	0	0	0	0	0	0	0	0	0	0	1	1	1	1	1	1	1	1	1	1	1	1	1	1	1	1	1	1	1	1	1	1	1	1	1	1	1	1	1	1	1	1	1	1	1	1	1	1
Isolate 93	0	0	0	0	0	1	1	0	0	0	0	0	0	1	1	1	1	1	1	1	1	1	1	1	1	1	1	1	1	0	0	0	0	0	0	0	0	0	0	0	0	0	0	0	0	0	0	0	0
Isolate 94	0	0	0	0	0	0	0	0	0	0	0	1	0	0	0	0	0	0	0	0	0	0	0	0	0	0	0	0	0	0	0	0	0	0	0	0	0	0	0	0	0	0	0	0	0	0	0	0	0
Isolate 95	1	1	1	1	1	0	0	1	1	1	0	0	1	1	1	1	1	1	0	1	1	1	1	1	1	1	1	1	1	1	1	1	1	1	1	1	1	1	1	1	1	1	1	1	1	1	1	1	1
Isolate 96	1	1	1	1	1	1	1	1	1	1	1	0	0	0	0	0	0	0	0	0	0	0	0	0	0	0	0	0	0	0	0	0	0	0	0	0	0	0	0	0	0	0	0	0	0	0	0	0	0
Isolate 97	1	1	1	1	1	1	1	1	1	1	1	1	1	0	0	0	1	1	1	1	1	1	1	1	1	1	1	1	1	1	1	1	1	1	1	1	1	1	1	1	1	1	1	1	1	1	1	1	1
Isolate 98	1	1	1	1	1	1	1	1	1	1	1	1	0	1	1	1	1	1	1	1	1	1	1	1	1	1	1	1	1	1	1	1	1	1	1	1	1	1	1	1	1	1	1	1	1	1	1	1	1
Isolate 99	1	1	1	1	1	1	1	1	1	1	1	0	0	0	0	0	0	0	0	0	0	0	0	0	0	0	0	0	0	0	0	0	0	0	0	0	0	0	0	0	0	0	0	0	0	0	0	0	0
Isolate 100	0	0	0	0	0	0	0	0	0	0	0	0	0	0	0	0	0	0	0	0	0	0	0	0	0	0	0	0	0	0	0	0	0	0	0	0	0	0	0	0	0	0	0	0	0	0	0	0	0
Isolate 101	0	0	0	0	0	1	1	0	0	0	0	1	0	0	0	0	1	1	0	0	0	0	0	0	0	0	0	0	0	1	0	0	0	0	0	0	0	0	0	0	0	0	0	0	0	0	0	0	0
Isolate 102	0	0	0	0	0	1	1	1	1	1	1	1	0	1	1	1	1	1	0	1	1	0	0	0	0	1	1	1	1	1	1	1	1	1	1	1	1	1	1	1	1	1	1	1	1	1	1	1	1
Isolate 103	1	1	1	1	1	1	1	1	1	1	1	1	0	1	1	1	0	0	0	1	1	0	0	0	0	1	1	1	1	1	1	1	1	1	1	1	1	1	1	1	1	1	1	1	1	1	1	1	1
Isolate 104	0	0	0	0	0	1	1	1	1	1	1	1	0	1	1	1	1	1	1	1	1	0	0	0	0	1	1	1	1	1	1	1	1	1	1	1	1	1	1	1	1	1	1	1	1	1	1	1	1
Isolate 105	0	0	0	0	0	0	0	0	0	0	0	0	0	0	0	0	0	0	0	0	0	0	0	0	0	0	0	0	0	0	0	0	0	0	0	0	0	0	0	0	0	0	0	0	0	0	0	0	0
Isolate 106	0	0	0	0	0	0	0	1	1	1	1	1	1	1	1	1	0	0	1	1	1	1	1	1	1	1	1	1	1	1	1	1	1	1	1	1	1	1	1	1	1	1	1	1	1	1	1	1	1
Isolate 107	1	1	1	1	1	1	1	1	1	1	1	0	0	0	0	0	0	0	0	0	0	0	0	0	0	0	0	0	0	0	0	0	0	0	0	0	0	0	0	0	0	0	0	0	0	0	0	0	0
Isolate 108	0	0	0	0	0	0	0	1	1	1	1	1	1	1	1	1	0	0	1	1	1	1	1	1	1	1	1	1	1	1	1	1	1	1	1	1	1	1	1	1	1	1	1	1	1	1	1	1	1
Isolate 109	1	1	1	1	1	1	1	1	1	1	1	0	0	0	0	0	0	0	0	0	0	0	0	0	0	0	0	0	0	0	0	0	0	0	0	0	0	0	0	0	0	0	0	0	0	0	0	0	0
Isolate 110	0	0	0	1	0	0	0	0	0	0	0	0	0	0	0	0	0	0	0	0	0	0	0	0	0	0	0	0	0	0	0	0	0	0	0	0	0	0	0	0	0	0	0	0	0	0	0	0	0
Isolate 111	1	1	1	1	1	1	1	1	1	1	0	1	0	1	1	1	1	1	1	1	1	1	1	1	1	1	1	1	1	1	1	1	1	1	1	1	1	1	1	1	1	1	1	1	1	1	1	1	1
Isolate 112	1	1	1	1	1	0	0	1	1	1	0	1	1	1	1	1	1	1	1	1	1	1	1	1	1	1	1	1	1	1	1	1	1	1	1	1	1	1	1	1	1	1	1	1	1	1	1	1	1
Isolate 113	0	0	0	0	0	1	1	1	1	1	0	0	0	1	1	1	1	1	1	1	1	0	0	0	0	1	1	1	1	1	1	1	1	1	1	1	1	1	1	1	1	1	1	1	1	1	1	1	1
Isolate 114	1	1	1	1	1	1	1	1	1	1	0	1	0	1	1	1	1	1	1	0	0	1	1	1	1	1	1	1	1	1	1	1	1	1	1	1	1	1	1	1	1	1	1	1	1	1	1	1	1
Isolate 115	0	0	0	0	0	0	0	1	1	1	1	1	0	0	0	0	1	1	1	1	1	0	0	0	0	0	0	0	0	0	0	0	0	0	0	0	0	0	0	0	0	0	0	0	0	0	0	0	0
Isolate 116	0	0	0	0	0	0	0	0	0	0	0	1	0	0	0	0	0	0	0	1	0	0	0	0	0	0	0	0	0	0	0	0	0	0	0	0	0	0	0	0	0	0	0	0	0	0	0	0	0
Isolate 117	1	1	1	1	1	1	1	1	1	1	0	0	0	0	0	0	1	1	1	1	1	1	1	1	1	1	1	1	1	1	1	1	1	1	1	1	1	1	1	1	1	1	1	1	1	1	1	1	1
Isolate 118	1	1	1	1	1	1	1	1	1	1	1	0	0	0	0	0	0	0	0	0	0	0	0	0	0	0	0	0	0	0	0	0	0	0	0	0	0	0	0	0	0	0	0	0	0	0	0	0	0
Isolate 119	1	1	1	0	0	0	0	0	0	0	1	1	1	1	1	1	1	1	1	1	1	1	1	1	1	1	1	1	1	1	1	1	1	1	1	1	1	1	1	1	1	1	1	1	1	1	1	1	1
Isolate 120	1	0	1	1	1	1	1	1	1	1	1	1	0	1	1	1	1	1	1	1	1	1	1	1	1	1	1	1	1	1	1	1	1	1	1	1	1	1	1	1	1	1	1	1	1	1	1	1	1
Isolate 121	1	1	1	1	1	0	0	0	0	0	0	1	1	1	1	1	1	1	1	1	1	1	1	1	1	1	1	1	1	1	1	1	1	1	1	1	1	1	1	1	1	1	1	1	1	1	1	1	1
Isolate 122	0	0	0	0	0	1	1	1	1	1	1	1	0	1	1	1	1	1	1	1	1	0	0	0	0	1	1	1	1	1	1	1	1	1	1	1	1	1	1	1	1	1	1	1	1	1	1	1	1
Isolate 123	0	0	0	0	0	0	0	0	0	0	0	1	1	1	1	1	1	1	1	1	1	1	1	1	1	1	1	1	1	1	1	1	1	1	1	1	1	1	1	1	1	1	1	1	1	1	1	1	1
Isolate 124	1	1	1	1	1	0	0	0	0	0	0	1	1	1	1	1	1	1	1	1	1	1	1	1	1	1	1	1	1	1	1	1	1	1	1	1	1	1	1	1	1	1	1	1	1	1	1	1	1
Isolate 125	1	1	1	1	1	0	0	0	0	0	0	1	1	1	1	1	1	1	1	1	1	1	1	1	1	1	1	1	1	1	1	1	1	1	1	1	1	1	1	1	1	1	1	1	1	1	1	1	1
Isolate 126	1	1	1	1	1	0	0	0	0	0	0	1	1	1	1	1	1	1	1	1	1	1	1	1	1	1	1	1	1	1	1	1	1	1	1	1	1	1	1	1	1	1	1	1	1	1	1	1	1
Isolate 127	1	1	1	1	1	0	0	0	0	0	0	1	1	1	1	1	1	1	1	1	1	1	1	1	1	1	1	1	1	1	1	1	1	1	1	1	1	1	1	1	1	1	1	1	1	1	1	1	1
Isolate 128	1	1	1	1	1	0	0	0	0	0	0	1	1	1	1	1	1	1	1	1	1	1	1	1	1	1	1	1	1	1	1	1	1	1	1	1	1	1	1	1	1	1	1	1	1	1	1	1	1
Isolate 129	1	1	1	1	1	1	1	1	1	1	1	0	0	0	0	0	0	0	0	0	0	0	0	0	0	0	0	0	0	0	0	0	0	0	0	0	0	0	0	0	0	0	0	0	0	0	0	0	0
Isolate 130	1	1	1	1	1	1	1	1	1	1	1	0	0	0	0	0	0	0	0	0	0	0	0	0	0	0	0	0	0	0	0	0	0	0	0	0	0	0	0	0	0	0	0	0	0	0	0	0	0
Isolate 131	0	0	0	0	0	0	0	1	1	1	1	1	1	1	1	1	0	0	1	1	1	1	1	1	1	1	1	1	1	1	1	1	1	1	1	1	1	1	1	1	1	1	1	1	1	1	1	1	1
Isolate 132	1	1	1	1	1	0	0	0	0	0	0	0	1	0	0	0	1	1	1	1	1	1	1	1	1	1	1	1	1	1	1	1	1	1	1	1	1	1	1	1	1	1	1	1	1	1	1	1	1
Isolate 133	1	1	1	1	1	1	1	1	1	1	1	0	0	0	0	0	0	0	0	0	0	0	0	0	0	0	0	0	0	0	0	0	0	0	0	0	0	0	0	0	0	0	0	0	0	0	0	0	0
Isolate 134	1	1	0	1	1	0	0	1	1	1	0	0	1	1	1	1	1	1	1	1	0	1	1	1	1	1	1	1	1	1	1	1	1	1	1	1	1	1	1	1	1	1	1	1	1	1	1	1	1
Isolate 135	0	0	0	0	0	0	0	0	0	0	1	1	1	1	1	1	1	1	1	1	1	1	1	1	1	1	1	1	1	1	1	1	1	1	1	1	1	1	1	1	1	1	1	1	1	1	1	1	1
Isolate 136	0	0	0	0	0	1	1	0	0	0	1	0	0	1	1	1	1	1	1	1	1	1	1	1	1	1	1	1	1	0	0	0	0	0	0	0	0	0	0	0	0	0	0	0	0	0	0	0	0
Isolate 137	1	1	1	1	1	1	1	1	1	1	1	1	1	0	0	0	0	0	1	1	1	1	1	1	1	1	1	1	1	1	1	1	1	1	1	1	1	1	1	1	1	1	1	1	1	1	1	1	1
Isolate 138	0	0	1	1	1	0	0	1	1	1	0	0	1	1	1	1	1	1	1	1	0	1	1	1	1	1	1	1	1	1	1	1	1	1	1	1	1	1	1	1	1	1	1	1	1	1	1	1	1
Isolate 139	0	0	0	0	0	0	0	0	0	0	0	1	0	0	0	0	0	0	0	0	0	0	0	0	0	0	0	0	0	0	0	0	0	0	0	0	0	0	0	0	0	0	0	0	0	0	0	0	0
Isolate 140	0	0	0	0	0	1	1	1	1	1	0	1	0	1	1	1	1	1	1	1	1	1	1	1	1	1	1	1	1	0	0	0	0	0	0	0	0	0	0	0	0	0	0	0	0	0	0	0	0
Isolate 141	0	0	0	0	0	1	1	1	1	1	0	1	0	1	1	1	1	1	1	1	1	1	1	1	1	1	1	1	1	0	0	0	0	0	0	0	0	0	0	0	0	0	0	0	0	0	0	0	0
Isolate 142	0	0	1	1	1	0	0	0	0	0	1	1	0	1	1	1	1	1	1	1	1	1	1	1	1	1	1	1	1	1	0	0	0	0	0	0	0	0	0	0	0	0	0	0	0	0	0	0	0
Isolate 143	1	1	1	1	1	1	1	1	1	1	1	1	0	1	1	1	1	1	1	1	1	1	1	1	1	1	1	1	1	0	0	0	0	0	0	0	0	0	0	0	0	0	0	0	0	0	0	0	0
Isolate 144	0	0	0	0	0	1	1	1	1	1	0	1	0	1	1	1	1	1	1	1	1	1	1	1	1	1	1	1	1	1	1	1	1	1	1	1	1	1	1	1	1	1	1	1	1	1	1	1	1
Isolate 145	1	1	1	1	1	1	1	1	1	1	1	0	0	0	0	0	0	0	0	0	0	0	0	0	0	0	0	0	0	0	0	0	0	0	0	0	0	0	0	0	0	0	0	0	0	0	0	0	0
Isolate 146	0	0	0	0	0	1	1	1	1	1	1	1	0	1	1	1	1	1	1	1	1	1	1	1	1	1	1	1	1	1	1	1	1	1	1	1	1	1	1	1	1	1	1	1	1	1	1	1	1
Isolate 147	1	1	1	1	1	0	0	1	1	1	1	0	0	1	1	1	1	1	1	1	1	1	1	1	1	1	1	1	1	1	0	0	0	0	0	0	0	0	0	0	0	0	0	0	0	0	0	0	0
Isolate 148	1	1	1	1	1	1	1	1	1	1	1	1	1	0	0	0	1	1	1	1	1	1	1	1	1	1	1	1	1	1	1	1	1	1	1	1	1	1	1	1	1	1	1	1	1	1	1	1	1
Isolate 149	1	1	1	1	1	1	1	1	1	1	1	1	1	1	1	1	1	1	1	1	1	1	1	1	1	1	1	1	1	1	1	1	1	1	1	1	1	1	1	1	1	1	1	1	1	1	1	1	1
Isolate 150	1	0	1	1	1	0	0	1	1	1	1	1	0	1	1	1	1	1	1	1	1	1	1	1	1	1	1	1	1	1	0	0	0	0	0	0	0	0	0	0	0	0	0	0	0	0	0	0	0
Isolate 151	1	1	1	1	1	1	1	1	1	1	1	0	0	0	0	0	0	0	0	1	0	0	0	0	0	0	0	0	0	0	0	0	0	0	0	0	0	0	0	0	0	0	0	0	0	0	0	0	0
Isolate 152	0	0	0	0	0	0	0	0	0	0	0	0	0	0	0	0	0	0	0	0	0	0	0	0	0	0	0	0	0	0	0	0	0	0	0	0	0	0	0	0	0	0	0	0	0	0	0	0	0
Isolate 153	1	0	1	1	1	1	1	1	1	1	1	1	0	1	1	1	1	1	1	1	1	1	1	1	1	1	1	1	1	1	1	1	1	1	1	1	1	1	1	1	1	1	1	1	1	1	1	1	1
Isolate 154	0	0	0	0	0	1	1	1	1	1	1	1	0	1	1	1	1	1	1	1	1	1	1	1	1	1	1	1	1	0	0	0	0	0	0	0	0	0	0	0	0	0	0	0	0	0	0	0	0
Isolate 155	0	0	0	0	0	1	1	1	1	1	1	1	0	1	1	1	1	1	1	1	1	1	1	1	1	1	1	1	1	1	1	1	1	1	1	1	1	1	1	1	1	1	1	1	1	1	1	1	1
Isolate 156	1	1	1	1	1	1	1	1	1	1	1	0	0	0	0	0	0	0	0	0	0	0	0	0	0	0	0	0	0	0	0	0	0	0	0	0	0	0	0	0	0	0	0	0	0	0	0	0	0
Isolate 157	0	0	0	0	0	1	1	1	1	1	1	1	0	1	1	1	1	1	1	1	1	1	1	1	1	1	1	1	1	1	1	1	1	1	1	1	1	1	1	1	1	1	1	1	1	1	1	1	1
Isolate 158	0	0	0	0	0	0	0	0	0	0	1	1	1	1	1	1	1	1	1	1	1	1	1	1	1	1	1	1	1	1	1	1	1	1	1	1	1	1	1	1	1	1	1	1	1	1	1	1	1
Isolate 159	1	1	1	1	1	1	1	1	1	1	1	1	1	1	1	1	1	1	1	1	1	1	1	1	1	1	1	1	1	1	1	1	1	1	1	1	1	1	1	1	1	1	1	1	1	1	1	1	1
Isolate 160	1	1	1	1	1	1	1	0	0	0	1	1	1	0	0	0	1	1	1	1	1	1	1	1	1	1	1	1	1	1	1	1	1	1	1	1	1	1	1	1	1	1	1	1	1	1	1	1	1
Isolate 161	1	1	1	1	1	0	0	1	1	1	0	1	1	1	1	1	1	1	1	1	1	1	1	1	1	1	1	1	1	1	1	1	1	1	1	1	1	1	1	1	1	1	1	1	1	1	1	1	1
Isolate 162	1	1	1	1	1	1	1	1	1	1	1	0	0	0	0	0	0	0	0	0	0	0	0	0	0	0	0	0	0	0	0	0	0	0	0	0	0	0	0	0	0	0	0	0	0	0	0	0	0
Isolate 163	1	1	1	1	1	1	1	1	1	1	1	0	0	0	0	0	0	0	0	0	0	0	0	0	0	0	0	0	0	0	0	0	0	0	0	0	0	0	0	0	0	0	0	0	0	0	0	0	0
Isolate 164	1	1	1	1	1	1	1	0	0	0	1	0	1	1	1	1	1	1	1	1	1	1	1	1	1	1	1	1	1	1	0	0	0	0	0	0	0	0	0	0	0	0	0	0	0	0	0	0	0
Isolate 165	0	0	0	0	0	1	1	1	1	1	0	1	1	0	0	0	1	1	1	1	1	1	1	1	1	1	1	1	1	1	1	1	1	1	1	1	1	1	1	1	1	1	1	1	1	1	1	1	1
Isolate 166	1	1	1	1	1	1	1	0	0	0	0	1	1	0	0	0	1	1	1	1	1	1	1	1	1	1	1	1	1	1	1	1	1	1	1	1	1	1	1	1	1	1	1	1	1	1	1	1	1
Isolate 167	1	1	1	1	1	1	1	1	1	1	1	0	0	0	0	0	0	0	0	0	0	0	0	0	0	0	0	0	0	0	0	0	0	0	0	0	0	0	0	0	0	0	0	0	0	0	0	0	0
Isolate 168	0	0	0	0	0	1	1	0	0	0	1	1	1	1	1	1	1	1	1	1	1	1	1	1	1	1	1	1	1	1	0	0	0	0	0	0	0	0	0	0	0	0	0	0	0	0	0	0	0
Isolate 169	0	0	1	1	1	1	1	1	1	1	1	0	0	1	1	1	0	0	1	1	1	1	1	1	1	1	1	1	1	0	0	0	0	0	0	0	0	0	0	0	0	0	0	0	0	0	0	0	0
Isolate 170	0	0	0	0	0	1	1	0	0	0	1	0	0	1	1	1	1	1	1	1	1	1	1	1	1	1	1	1	1	1	1	1	1	1	1	1	1	1	1	1	1	1	1	1	1	1	1	1	1
Isolate 171	1	1	1	1	1	1	1	1	1	1	1	1	0	1	1	1	1	1	0	1	1	1	1	1	1	1	1	1	1	1	1	1	1	1	1	1	1	1	1	1	1	1	1	1	1	1	1	1	1
Isolate 172	1	1	1	1	1	1	1	1	1	1	1	1	1	1	1	1	1	1	1	1	1	1	1	1	1	1	1	1	1	1	1	1	1	1	1	1	1	1	1	1	1	1	1	1	1	1	1	1	1
Isolate 173	1	1	1	1	1	0	0	1	1	1	0	0	1	1	1	1	1	1	1	1	1	1	1	1	1	1	1	1	1	1	1	1	1	1	1	1	1	1	1	1	1	1	1	1	1	1	1	1	1
Isolate 174	1	1	1	1	1	1	1	1	1	1	1	1	0	1	1	1	1	1	1	1	0	1	1	1	1	1	1	1	1	0	0	0	0	0	0	0	0	0	0	0	0	0	0	0	0	0	0	0	0
Isolate 175	1	1	1	1	1	0	0	0	0	0	1	1	1	1	1	1	1	1	1	1	1	1	1	1	1	1	1	1	1	1	1	1	1	1	1	1	1	1	1	1	1	1	1	1	1	1	1	1	1
Isolate 176	0	0	0	0	0	0	0	0	0	0	0	0	0	0	0	0	0	0	0	0	0	0	0	0	0	0	0	0	0	0	0	0	0	0	0	0	0	0	0	0	0	0	0	0	0	0	0	0	0
Isolate 177	0	0	0	0	0	0	0	0	0	0	1	1	1	1	1	1	1	1	1	1	1	1	1	1	1	1	1	1	1	1	1	1	1	1	1	1	1	1	1	1	1	1	1	1	1	1	1	1	1
Isolate 178	1	1	1	1	1	0	0	1	1	1	0	1	1	1	1	1	1	1	1	1	1	1	1	1	1	1	1	1	1	1	1	1	1	1	1	1	1	1	1	1	1	1	1	1	1	1	1	1	1
Isolate 179	0	0	0	0	0	1	1	0	0	0	1	0	0	1	1	1	1	1	1	1	1	1	1	1	1	1	1	1	1	0	0	0	0	0	0	0	0	0	0	0	0	0	0	0	0	0	0	0	0
Isolate 180	1	1	1	1	1	1	1	1	1	1	1	0	0	0	0	0	0	0	0	0	0	0	0	0	0	0	0	0	0	0	0	0	0	0	0	0	0	0	0	0	0	0	0	0	0	0	0	0	0
Isolate 181	0	0	0	0	0	1	1	1	1	1	0	1	0	1	1	1	0	0	0	0	0	1	1	1	1	1	1	1	1	1	1	1	1	1	1	1	1	1	1	1	1	1	1	1	1	1	1	1	1
Isolate 182	1	1	1	1	1	1	1	1	1	1	1	0	0	0	0	0	0	0	0	0	0	0	0	0	0	0	0	0	0	0	0	0	0	0	0	0	0	0	0	0	0	0	0	0	0	0	0	0	0
Isolate 183	0	0	0	0	0	0	0	0	0	0	0	0	0	0	0	0	0	0	0	0	0	0	0	0	0	0	0	0	0	0	0	0	0	0	0	0	0	0	0	0	0	0	0	0	0	0	0	0	0
Isolate 184	1	1	1	1	1	1	1	1	1	1	1	0	0	0	0	0	0	0	0	0	0	0	0	0	0	0	0	0	0	0	0	0	0	0	0	0	0	0	0	0	0	0	0	0	0	0	0	0	0
Isolate 185	0	0	0	0	0	0	0	1	1	1	0	1	1	1	1	1	1	1	1	1	1	1	1	1	1	1	1	1	1	1	1	1	1	1	1	1	1	1	1	1	1	1	1	1	1	1	1	1	1
Isolate 186	0	0	0	0	0	1	1	1	1	1	0	1	0	1	1	1	1	1	1	1	1	1	1	1	1	1	1	1	1	0	0	0	0	0	0	0	0	0	0	0	0	0	0	0	0	0	0	0	0
Isolate 187	0	0	0	0	0	0	0	0	0	0	0	0	0	0	0	0	0	0	0	0	0	0	0	0	0	0	0	0	0	0	0	0	0	0	0	0	0	0	0	0	0	0	0	0	0	0	0	0	0
Isolate 188	0	0	0	0	0	0	0	0	0	0	0	1	0	0	0	0	0	0	0	0	0	0	0	0	0	0	0	0	0	0	0	0	0	0	0	0	0	0	0	0	0	0	0	0	0	0	0	0	0
Isolate 189	0	0	0	0	0	0	0	0	0	0	0	1	0	0	0	0	0	0	0	0	0	0	0	0	0	0	0	0	0	0	0	0	0	0	0	0	0	0	0	0	0	0	0	0	0	0	0	0	0
Isolate 190	0	0	0	0	0	0	0	0	0	0	1	1	0	1	1	1	1	1	1	1	0	1	1	1	1	1	1	1	1	1	0	0	0	0	0	0	0	0	0	0	0	0	0	0	0	0	0	0	0
Isolate 191	0	0	0	0	0	0	0	0	0	0	0	1	1	1	1	1	1	1	1	1	1	1	1	1	1	1	1	1	1	1	1	1	1	1	1	1	1	1	1	1	1	1	1	1	1	1	1	1	1
Isolate 192	0	0	0	0	0	1	1	1	1	1	1	1	0	1	1	1	1	1	0	1	1	1	1	1	1	1	1	1	1	1	0	0	0	0	0	0	0	0	0	0	0	0	0	0	0	0	0	0	0
Isolate 193	0	0	0	0	0	1	1	1	1	1	0	1	0	1	1	1	1	1	0	1	1	1	1	1	1	1	1	1	1	1	0	0	0	0	0	0	0	0	0	0	0	0	0	0	0	0	0	0	0
Isolate 194	0	0	0	0	0	1	1	1	1	1	1	1	0	0	1	1	1	1	1	1	1	1	1	1	1	1	1	1	1	1	0	0	0	0	0	0	0	0	0	0	0	0	0	0	0	0	0	0	0
Isolate 195	0	0	0	0	0	1	1	1	1	1	1	1	0	1	1	1	1	1	1	1	1	1	1	1	1	1	1	1	1	1	1	1	1	1	1	1	1	1	1	1	1	1	1	1	1	1	1	1	1
Isolate 196	0	0	0	0	0	1	1	1	1	1	0	1	0	0	1	1	1	1	0	1	0	1	1	1	1	1	1	1	1	1	0	0	0	0	0	0	0	0	0	0	0	0	0	0	0	0	0	0	0
Isolate 197	0	0	0	0	0	0	0	0	0	0	0	1	0	0	0	0	0	0	0	0	0	0	0	0	0	0	0	0	0	0	0	0	0	0	0	0	0	0	0	0	0	0	0	0	0	0	0	0	0
Isolate 198	1	1	1	1	1	1	1	1	1	1	0	1	0	1	1	1	0	0	0	0	0	0	0	0	0	1	1	1	1	0	0	0	0	0	0	0	0	0	0	0	0	0	0	0	0	0	0	0	0
Isolate 199	0	0	0	0	0	0	0	0	0	0	0	1	0	0	0	0	0	0	0	0	0	0	0	0	0	0	0	0	0	0	0	0	0	0	0	0	0	0	0	0	0	0	0	0	0	0	0	0	0
Isolate 200	0	0	0	0	0	0	0	0	0	0	0	0	0	0	0	0	0	0	0	0	0	0	0	0	0	0	0	0	0	0	0	0	0	0	0	0	0	0	0	0	0	0	0	0	0	0	0	0	0
Isolate 201	1	1	1	1	1	0	0	1	1	1	0	0	1	1	1	1	1	1	0	1	1	1	1	1	1	1	1	1	1	1	1	1	1	1	1	1	1	1	1	1	1	1	1	1	1	1	1	1	1
Isolate 202	0	0	0	0	0	0	0	0	0	0	1	1	1	1	1	1	1	1	1	1	1	1	1	1	1	1	1	1	1	1	1	1	1	1	1	1	1	1	1	1	1	1	1	1	1	1	1	1	1
Isolate 203	0	0	0	0	0	0	0	0	0	0	1	1	1	1	1	1	1	1	1	1	1	1	1	1	1	1	1	1	1	1	1	1	1	1	1	1	1	1	1	1	1	1	1	1	1	1	1	1	1
Isolate 204	0	0	0	0	0	0	0	0	0	0	0	0	0	0	0	0	0	0	0	0	0	0	0	0	0	0	0	0	0	0	0	0	0	0	0	0	0	0	0	0	0	0	0	0	0	0	0	0	0
Isolate 205	1	1	1	1	1	1	1	1	1	1	1	0	0	0	0	0	0	0	0	0	0	0	0	0	0	0	0	0	0	0	0	0	0	0	0	0	0	0	0	0	0	0	0	0	0	0	0	0	0
Isolate 206	0	0	0	0	0	1	1	0	0	0	1	1	0	0	0	0	1	1	0	0	0	0	0	0	0	0	0	0	0	1	0	0	0	0	0	0	0	0	0	0	0	0	0	0	0	0	0	0	0
Isolate 207	0	0	0	0	0	1	1	0	0	0	1	1	0	0	0	0	1	1	0	0	0	0	0	0	0	0	0	0	0	1	0	0	0	0	0	0	0	0	0	0	0	0	0	0	0	0	0	0	0
Isolate 208	0	0	0	0	0	0	0	0	0	0	0	0	0	0	0	0	0	0	0	0	0	0	0	0	0	0	0	0	0	0	0	0	0	0	0	0	0	0	0	0	0	0	0	0	0	0	0	0	0
Isolate 209	0	0	0	0	0	0	0	1	1	1	0	1	1	1	1	1	1	1	1	1	1	1	1	1	1	1	1	1	1	1	1	1	1	1	1	1	1	1	1	1	1	1	1	1	1	1	1	1	1
Isolate 210	1	1	0	1	1	0	0	1	1	1	0	0	1	1	1	1	1	1	1	1	0	1	1	1	1	1	1	1	1	1	1	1	1	1	1	1	1	1	1	1	1	1	1	1	1	1	1	1	1
Isolate 211	0	0	0	0	0	0	0	0	0	0	0	1	0	0	0	0	0	0	0	0	0	0	0	0	0	0	0	0	0	0	0	0	0	0	0	0	0	0	0	0	0	0	0	0	0	0	0	0	0
Isolate 212	0	0	0	0	0	0	0	0	0	0	0	1	0	0	0	0	0	0	0	0	0	0	0	0	0	0	0	0	0	0	0	0	0	0	0	0	0	0	0	0	0	0	0	0	0	0	0	0	0
Isolate 213	0	0	0	0	0	0	0	0	0	0	0	1	0	0	0	0	0	0	0	0	0	0	0	0	0	0	0	0	0	0	0	0	0	0	0	0	0	0	0	0	0	0	0	0	0	0	0	0	0
Isolate 214	0	0	0	0	0	0	0	0	0	0	1	1	1	1	1	1	1	1	1	1	1	1	1	1	1	1	1	1	1	1	1	1	1	1	1	1	1	1	1	1	1	1	1	1	1	1	1	1	1
Isolate 215	0	0	0	0	0	1	1	1	1	1	0	1	0	1	1	1	1	1	0	1	1	1	1	1	1	1	1	1	1	0	1	1	1	1	1	1	1	1	1	1	1	1	1	1	1	1	1	1	1
Isolate 216	0	0	0	0	0	1	1	1	1	1	0	1	0	1	1	1	1	1	0	1	1	1	1	1	1	1	1	1	1	0	1	1	1	1	1	1	1	1	1	1	1	1	1	1	1	1	1	1	1
Isolate 217	0	0	0	0	0	0	0	1	1	1	0	1	0	0	1	1	1	1	0	1	1	1	1	1	1	1	1	1	1	1	1	1	1	1	1	1	1	1	1	1	1	1	1	1	1	1	1	1	1
Isolate 218	0	0	0	0	0	0	0	0	0	0	0	1	1	1	1	1	1	1	1	1	1	1	1	1	1	1	1	1	1	1	1	1	1	1	1	1	1	1	1	1	1	1	1	1	1	1	1	1	1
Isolate 219	1	1	1	1	1	1	1	1	1	1	1	1	1	1	1	1	1	1	1	1	1	1	1	1	1	1	1	1	1	1	1	1	1	1	1	1	1	1	1	1	1	1	1	1	1	1	1	1	1
Isolate 220	1	1	1	1	1	1	1	1	1	1	0	1	0	1	1	1	1	1	0	1	1	1	1	1	1	1	1	1	1	1	0	0	0	0	0	0	0	0	0	0	0	0	0	0	0	0	0	0	0
Isolate 221	1	1	1	1	1	1	1	1	1	1	1	0	0	0	0	0	0	0	0	0	0	0	0	0	0	0	0	0	0	0	0	0	0	0	0	0	0	0	0	0	0	0	0	0	0	0	0	0	0
Isolate 222	0	0	1	1	1	1	1	1	1	1	1	0	0	1	1	1	1	1	1	0	0	1	1	1	1	1	1	1	1	1	1	1	1	1	1	1	1	1	1	1	1	1	1	1	1	1	1	1	1
Isolate 223	0	0	0	0	0	0	0	0	0	0	0	0	0	0	0	0	0	0	0	0	0	0	0	0	0	0	0	0	0	0	0	0	0	0	0	0	0	0	0	0	0	0	0	0	0	0	0	0	0
Isolate 224	0	0	0	0	0	0	0	0	0	0	0	0	0	0	0	0	0	0	0	0	0	0	0	0	0	0	0	0	0	0	0	0	0	0	0	0	0	0	0	0	0	0	0	0	0	0	0	0	0
Isolate 225	0	0	0	0	0	0	0	1	1	1	0	1	1	1	1	1	1	1	1	1	1	1	1	1	1	1	1	1	1	1	1	1	1	1	1	1	1	1	1	1	1	1	1	1	1	1	1	1	1
Isolate 226	0	0	0	0	0	0	0	0	0	0	0	0	0	0	0	0	0	0	0	0	0	0	0	0	0	0	0	0	0	0	0	0	0	0	0	0	0	0	0	0	0	0	0	0	0	0	0	0	0
Isolate 227	0	0	0	0	0	0	0	1	1	1	0	1	1	1	1	1	1	1	1	1	1	1	1	1	1	1	1	1	1	1	1	1	1	1	1	1	1	1	1	1	1	1	1	1	1	1	1	1	1
Isolate 228	0	0	0	0	0	0	0	0	0	0	0	0	0	0	0	0	0	0	0	0	0	0	0	0	0	0	0	0	0	0	0	0	0	0	0	0	0	0	0	0	0	0	0	0	0	0	0	0	0
Isolate 229	0	0	0	0	0	1	1	1	1	1	1	1	1	1	1	1	1	1	1	1	1	1	1	1	1	1	1	1	1	1	1	1	1	1	1	1	1	1	1	1	1	1	1	1	1	1	1	1	1
Isolate 230	1	1	1	1	1	1	1	1	1	1	1	1	1	1	1	1	1	1	1	1	1	1	1	1	1	1	1	1	1	1	1	1	1	1	1	1	1	1	1	1	1	1	1	1	1	1	1	1	1
Isolate 231	0	0	0	0	0	0	0	1	1	1	1	1	1	1	1	1	1	1	1	1	1	1	1	1	1	1	1	1	1	1	1	1	1	1	1	1	1	1	1	1	1	1	1	1	1	1	1	1	1
Isolate 232	1	1	1	1	1	1	1	1	1	1	1	1	1	1	1	1	1	1	1	1	1	1	1	1	1	1	1	1	1	1	1	1	1	1	1	1	1	1	1	1	1	1	1	1	1	1	1	1	1
Isolate 233	0	0	0	0	0	0	0	1	1	1	1	1	1	1	1	1	0	0	1	1	1	1	1	1	1	1	1	1	1	1	1	1	1	1	1	1	1	1	1	1	1	1	1	1	1	1	1	1	1
Isolate 234	0	0	0	0	0	0	0	0	0	0	0	1	0	0	0	0	0	0	0	0	0	0	0	0	0	0	0	0	0	0	0	0	0	0	0	0	0	0	0	0	0	0	0	0	0	0	0	0	0
Isolate 235	0	0	0	0	0	1	1	0	0	0	0	0	0	1	1	1	1	1	1	1	1	1	1	1	1	1	1	1	1	0	0	0	0	0	0	0	0	0	0	0	0	0	0	0	0	0	0	0	0
Isolate 236	0	0	0	0	0	0	0	0	0	0	0	0	0	0	0	0	0	0	0	0	0	0	0	0	0	0	0	0	0	0	0	0	0	0	0	0	0	0	0	0	0	0	0	0	0	0	0	0	0
Isolate 237	0	0	0	0	0	0	0	0	0	0	0	0	0	0	0	0	0	0	0	0	0	0	0	0	0	0	0	0	0	0	0	0	0	0	0	0	0	0	0	0	0	0	0	0	0	0	0	0	0
Isolate 238	0	0	0	0	0	0	0	0	0	0	0	1	1	1	1	1	1	1	1	1	1	1	1	1	1	1	1	1	1	1	1	1	1	1	1	1	1	1	1	1	1	1	1	1	1	1	1	1	1
Isolate 239	0	0	0	0	0	1	1	1	1	1	1	1	1	1	1	1	1	1	1	1	1	1	1	1	1	1	1	1	1	1	1	1	1	1	1	1	1	1	1	1	1	1	1	1	1	1	1	1	1
Isolate 240	0	0	0	0	0	0	0	0	0	0	0	0	0	0	0	0	0	0	0	0	0	0	0	0	0	0	0	0	0	0	0	0	0	0	0	0	0	0	0	0	0	0	0	0	0	0	0	0	0
Isolate 241	1	1	1	1	1	1	1	1	1	1	1	1	0	1	1	1	1	1	1	1	1	1	1	1	1	1	1	1	1	1	1	1	1	1	1	1	1	1	1	1	1	1	1	1	1	1	1	1	1
Isolate 242	0	0	0	0	0	1	1	1	1	1	0	1	0	1	1	1	1	1	1	1	1	0	0	0	0	1	1	1	1	1	1	1	1	1	1	1	1	1	1	1	1	1	1	1	1	1	1	1	1
Isolate 243	0	0	0	0	0	0	0	0	0	0	0	0	0	0	0	0	0	0	0	0	0	0	0	0	0	0	0	0	0	0	0	0	0	0	0	0	0	0	0	0	0	0	0	0	0	0	0	0	0
Isolate 244	0	0	0	0	0	0	0	0	0	0	1	1	1	1	1	1	1	1	1	1	1	1	1	1	1	1	1	1	1	1	1	1	1	1	1	1	1	1	1	1	1	1	1	1	1	1	1	1	1
Isolate 245	0	0	0	0	0	0	0	0	0	0	0	0	0	0	0	0	0	0	0	0	0	0	0	0	0	0	0	0	0	0	0	0	0	0	0	0	0	0	0	0	0	0	0	0	0	0	0	0	0
Isolate 246	0	0	0	0	0	0	0	0	0	0	0	0	0	0	0	0	0	0	0	0	0	0	0	0	0	0	0	0	0	0	0	0	0	0	0	0	0	0	0	0	0	0	0	0	0	0	0	0	0
Isolate 247	1	1	1	1	1	1	1	1	1	1	1	0	0	0	0	0	0	0	0	0	0	0	0	0	0	0	0	0	0	0	0	0	0	0	0	0	0	0	0	0	0	0	0	0	0	0	0	0	0
Isolate 248	1	1	1	1	1	1	1	1	1	1	1	0	0	0	0	0	0	0	0	0	0	0	0	0	0	0	0	0	0	0	0	0	0	0	0	0	0	0	0	0	0	0	0	0	0	0	0	0	0
Isolate 249	1	1	1	1	1	1	1	1	1	1	1	1	1	0	0	0	1	1	1	1	1	1	1	1	1	1	1	1	1	1	1	1	1	1	1	1	1	1	1	1	1	1	1	1	1	1	1	1	1
Isolate 250	1	1	1	1	1	0	0	1	1	1	0	1	1	1	1	1	1	1	1	1	1	1	1	1	1	1	1	1	1	1	1	1	1	1	1	1	1	1	1	1	1	1	1	1	1	1	1	1	1
Isolate 251	1	1	1	1	1	1	1	1	1	1	1	1	1	1	1	1	1	1	1	1	1	1	1	1	1	1	1	1	1	1	1	1	1	1	1	1	1	1	1	1	1	1	1	1	1	1	1	1	1
Isolate 252	0	0	0	1	0	0	0	0	0	0	0	0	0	0	0	0	0	0	0	1	0	0	0	0	0	0	0	0	0	0	0	0	0	0	0	0	0	0	0	0	0	0	0	0	0	0	0	0	0
Isolate 253	0	0	0	0	0	1	1	0	0	0	0	0	0	1	1	1	1	1	1	1	1	1	1	1	1	1	1	1	1	0	0	0	0	0	0	0	0	0	0	0	0	0	0	0	0	0	0	0	0
Isolate 254	0	0	0	0	0	0	0	0	0	0	0	1	1	1	1	1	1	1	1	1	1	1	1	1	1	1	1	1	1	1	1	1	1	1	1	1	1	1	1	1	1	1	1	1	1	1	1	1	1
Isolate 255	0	0	0	0	0	0	0	0	0	0	0	1	1	1	1	1	1	1	1	1	1	1	1	1	1	1	1	1	1	1	1	1	1	1	1	1	1	1	1	1	1	1	1	1	1	1	1	1	1
Isolate 256	1	1	1	1	1	1	1	1	1	1	0	1	1	1	1	1	1	1	1	0	0	1	1	1	1	1	1	1	1	1	1	1	1	1	1	1	1	1	1	1	1	1	1	1	1	1	1	1	1
Isolate 257	0	0	0	0	0	0	0	0	0	0	0	1	1	1	1	1	1	1	1	1	1	1	1	1	1	1	1	1	1	1	1	1	1	1	1	1	1	1	1	1	1	1	1	1	1	1	1	1	1
Isolate 258	0	0	0	0	0	0	0	0	0	0	0	1	1	1	1	1	1	1	1	1	1	1	1	1	1	1	1	1	1	1	1	1	1	1	1	1	1	1	1	1	1	1	1	1	1	1	1	1	1
Isolate 259	0	0	0	0	0	1	1	0	0	0	1	0	0	1	1	1	1	1	1	1	1	1	1	1	1	1	1	1	1	0	0	0	0	0	0	0	0	0	0	0	0	0	0	0	0	0	0	0	0
Isolate 260	0	0	0	0	0	0	0	0	0	0	1	1	1	1	1	1	1	1	1	1	1	1	1	1	1	1	1	1	1	1	1	1	1	1	1	1	1	1	1	1	1	1	1	1	1	1	1	1	1
Isolate 261	0	0	0	0	0	1	1	0	0	0	1	0	0	1	1	1	1	1	1	1	1	1	1	1	1	1	1	1	1	0	0	0	0	0	0	0	0	0	0	0	0	0	0	0	0	0	0	0	0
Isolate 262	0	0	0	0	0	0	0	0	0	0	0	0	0	0	0	0	0	0	0	0	0	0	0	0	0	0	0	0	0	0	0	0	0	0	0	0	0	0	0	0	0	0	0	0	0	0	0	0	0
Isolate 263	1	1	1	1	1	1	1	1	1	1	1	1	1	1	1	1	1	1	1	1	1	1	1	1	1	1	1	1	1	1	1	1	1	1	1	1	1	1	1	1	1	1	1	1	1	1	1	1	1
Isolate 264	0	0	0	0	0	0	0	0	0	0	0	0	0	0	0	0	0	0	0	0	0	0	0	0	0	0	0	0	0	0	0	0	0	0	0	0	0	0	0	0	0	0	0	0	0	0	0	0	0
Isolate 265	0	0	0	0	0	0	0	0	0	0	0	0	0	0	0	0	0	0	0	0	0	0	0	0	0	0	0	0	0	0	0	0	0	0	0	0	0	0	0	0	0	0	0	0	0	0	0	0	0
Isolate 266	0	0	0	0	0	0	0	0	0	0	0	1	1	1	1	1	0	0	1	1	1	1	1	1	1	1	1	1	1	1	1	1	1	1	1	1	1	1	1	1	1	1	1	1	1	1	1	1	1
Isolate 267	0	0	0	0	0	0	0	0	0	0	0	0	0	0	0	0	0	0	0	0	0	0	0	0	0	0	0	0	0	0	0	0	0	0	0	0	0	0	0	0	0	0	0	0	0	0	0	0	0
Isolate 268	0	0	0	0	0	0	0	0	0	0	0	0	0	0	0	0	0	0	0	0	0	0	0	0	0	0	0	0	0	0	0	0	0	0	0	0	0	0	0	0	0	0	0	0	0	0	0	0	0
Isolate 269	1	1	1	1	1	1	1	1	1	1	1	0	0	0	0	0	0	0	0	0	0	0	0	0	0	0	0	0	0	0	0	0	0	0	0	0	0	0	0	0	0	0	0	0	0	0	0	0	0
Isolate 270	0	0	0	0	0	1	1	1	1	1	1	1	1	1	1	1	1	1	1	1	1	1	1	1	1	1	1	1	1	1	1	1	1	1	1	1	1	1	1	1	1	1	1	1	1	1	1	1	1
Isolate 271	0	0	0	0	0	1	1	1	1	1	1	0	0	1	1	1	1	1	1	1	1	0	0	0	0	1	1	1	1	1	1	1	1	1	1	1	1	1	1	1	1	1	1	1	1	1	1	1	1
Isolate 272	0	0	0	0	0	1	1	1	1	1	1	1	0	1	1	1	1	1	1	1	1	0	0	0	0	1	1	1	1	1	1	1	1	1	1	1	1	1	1	1	1	1	1	1	1	1	1	1	1
Isolate 273	1	1	1	1	1	1	1	1	1	1	1	0	0	0	0	0	0	0	0	0	0	0	0	0	0	0	0	0	0	0	0	0	0	0	0	0	0	0	0	0	0	0	0	0	0	0	0	0	0
Isolate 274	1	1	1	1	1	1	1	1	1	1	1	1	1	0	0	0	1	1	1	1	1	1	1	1	1	1	1	1	1	1	1	1	1	1	1	1	1	1	1	1	1	1	1	1	1	1	1	1	1
Isolate 275	0	0	0	0	0	0	0	0	0	0	1	1	1	1	1	1	1	1	1	1	1	1	1	1	1	1	1	1	1	1	1	1	1	1	1	1	1	1	1	1	1	1	1	1	1	1	1	1	1
Isolate 276	0	0	0	0	0	0	0	0	0	0	0	1	0	0	0	0	0	0	0	0	0	0	0	0	0	0	0	0	0	0	0	0	0	0	0	0	0	0	0	0	0	0	0	0	0	0	0	0	0
Isolate 277	1	0	1	1	1	1	1	1	1	1	1	1	0	1	1	1	1	1	1	1	1	1	1	1	1	1	1	1	1	1	1	1	1	1	1	1	1	1	1	1	1	1	1	1	1	1	1	1	1
Isolate 278	0	0	0	0	0	0	0	0	0	0	0	1	1	1	1	1	0	0	1	1	1	1	1	1	1	1	1	1	1	1	1	1	1	1	1	1	1	1	1	1	1	1	1	1	1	1	1	1	1
Isolate 279	0	0	0	0	0	1	1	1	1	1	0	1	0	1	1	1	0	0	1	1	1	1	1	1	1	1	1	1	1	1	0	0	0	0	0	0	0	0	0	0	0	0	0	0	0	0	0	0	0
Isolate 280	1	1	1	1	1	1	1	1	1	1	1	0	0	0	0	0	0	0	0	0	0	0	0	0	0	0	0	0	0	0	0	0	0	0	0	0	0	0	0	0	0	0	0	0	0	0	0	0	0
Isolate 281	0	0	0	0	0	1	1	1	1	1	1	1	0	1	1	1	1	1	1	1	1	1	1	1	1	1	1	1	1	1	1	1	1	1	1	1	1	1	1	1	1	1	1	1	1	1	1	1	1
Isolate 282	1	1	1	1	1	1	1	1	1	1	1	0	0	0	0	0	0	0	0	0	0	0	0	0	0	0	0	0	0	0	0	0	0	0	0	0	0	0	0	0	0	0	0	0	0	0	0	0	0
Isolate 283	1	1	1	1	1	1	1	1	1	1	1	0	0	0	0	0	0	0	0	0	0	0	0	0	0	0	0	0	0	0	0	0	0	0	0	0	0	0	0	0	0	0	0	0	0	0	0	0	0
Isolate 284	1	1	1	1	1	1	1	1	1	1	1	0	0	0	0	0	0	0	0	0	0	0	0	0	0	0	0	0	0	0	0	0	0	0	0	0	0	0	0	0	0	0	0	0	0	0	0	0	0
Isolate 285	0	0	0	0	0	0	0	0	0	0	1	1	1	1	1	1	1	1	1	1	1	1	1	1	1	1	1	1	1	1	1	1	1	1	1	1	1	1	1	1	1	1	1	1	1	1	1	1	1
Isolate 286	1	1	1	1	1	0	0	1	1	1	1	1	1	1	1	1	1	1	1	1	1	1	1	1	1	1	1	1	1	1	1	1	1	1	1	1	1	1	1	1	1	1	1	1	1	1	1	1	1
Isolate 287	1	1	1	1	1	1	1	1	1	1	1	0	0	0	0	0	0	0	0	0	0	0	0	0	0	0	0	0	0	0	0	0	0	0	0	0	0	0	0	0	0	0	0	0	0	0	0	0	0
Isolate 288	1	1	1	1	1	1	1	1	1	1	0	1	1	0	0	0	1	1	1	1	1	1	1	1	1	1	1	1	1	1	1	1	1	1	1	1	1	1	1	1	1	1	1	1	1	1	1	1	1
Isolate 289	0	0	0	0	0	0	0	0	0	0	0	0	0	0	0	0	0	0	0	0	0	0	0	0	0	0	0	0	0	0	0	0	0	0	0	0	0	0	0	0	0	0	0	0	0	0	0	0	0
Isolate 290	1	1	1	1	1	1	1	1	1	1	1	1	0	1	1	1	1	1	1	1	1	1	1	1	1	1	1	1	1	1	1	1	1	1	1	1	1	1	1	1	1	1	1	1	1	1	1	1	1
Isolate 291	1	1	1	1	1	1	1	1	1	1	0	1	0	1	1	1	1	1	1	1	1	1	1	1	1	1	1	1	1	1	1	1	1	1	1	1	1	1	1	1	1	1	1	1	1	1	1	1	1
Isolate 292	0	0	0	0	0	1	1	1	1	1	1	1	0	1	1	1	1	1	0	1	1	0	0	0	0	1	1	1	1	1	1	1	1	1	1	1	1	1	1	1	1	1	1	1	1	1	1	1	1
Isolate 293	0	0	0	0	0	1	1	1	1	1	1	1	0	1	1	1	1	1	1	1	1	0	0	0	0	1	1	1	1	1	1	1	1	1	1	1	1	1	1	1	1	1	1	1	1	1	1	1	1
Isolate 294	1	1	1	1	1	1	1	0	0	0	0	0	0	1	1	1	1	1	1	1	1	1	1	1	1	1	1	1	1	0	0	0	0	0	0	0	0	0	0	0	0	0	0	0	0	0	0	0	0
Isolate 295	0	0	0	0	0	0	0	0	0	0	0	0	0	0	0	0	0	0	0	0	0	0	0	0	0	0	0	0	0	0	0	0	0	0	0	0	0	0	0	0	0	0	0	0	0	0	0	0	0
Isolate 296	0	0	0	0	0	0	0	0	0	0	1	1	1	1	1	1	1	1	1	1	1	1	1	1	1	1	1	1	1	1	1	1	1	1	1	1	1	1	1	1	1	1	1	1	1	1	1	1	1
Isolate 297	0	0	0	0	0	1	1	1	1	1	1	1	0	1	1	1	1	1	1	1	1	0	0	0	0	1	1	1	1	1	1	1	1	1	1	1	1	1	1	1	1	1	1	1	1	1	1	1	1
Isolate 298	1	1	1	1	1	1	1	1	1	1	1	1	0	1	1	1	1	1	1	1	1	1	1	1	1	1	1	1	1	1	1	1	1	1	1	1	1	1	1	1	1	1	1	1	1	1	1	1	1
Isolate 299	1	1	1	1	1	1	1	1	1	1	0	1	1	0	0	0	1	1	1	1	1	1	1	1	1	1	1	1	1	1	1	1	1	1	1	1	1	1	1	1	1	1	1	1	1	1	1	1	1
Isolate 300	1	1	1	1	1	1	1	1	1	1	1	0	0	0	0	0	0	0	0	0	0	0	0	0	0	0	0	0	0	0	0	0	0	0	0	0	0	0	0	0	0	0	0	0	0	0	0	0	0
Isolate 301	0	0	0	0	0	0	0	0	0	0	0	0	0	0	0	0	0	0	0	0	0	0	0	0	0	0	0	0	0	0	0	0	0	0	0	0	0	0	0	0	0	0	0	0	0	0	0	0	0
Isolate 302	1	1	1	1	1	1	1	1	1	1	1	1	1	1	1	1	1	1	1	1	1	1	1	1	1	1	1	1	1	1	1	1	1	1	1	1	1	1	1	1	1	1	1	1	1	1	1	1	1
Isolate 303	1	1	1	1	1	1	1	1	1	1	1	1	1	1	1	1	1	1	1	1	1	1	1	1	1	1	1	1	1	1	1	1	1	1	1	1	1	1	1	1	1	1	1	1	1	1	1	1	1
Isolate 304	1	1	1	1	1	1	1	1	1	1	1	1	1	1	1	1	1	1	1	1	1	1	1	1	1	1	1	1	1	1	1	1	1	1	1	1	1	1	1	1	1	1	1	1	1	1	1	1	1
Isolate 305	0	0	0	0	0	0	0	0	0	0	0	1	0	1	1	1	1	1	1	1	0	1	1	1	1	1	1	1	1	1	0	0	0	0	0	0	0	0	0	0	0	0	0	0	0	0	0	0	0
Isolate 306	1	1	1	1	1	1	1	1	1	1	1	1	0	1	1	1	1	1	0	1	1	1	1	1	1	1	1	1	1	1	1	1	1	1	1	1	1	1	1	1	1	1	1	1	1	1	1	1	1
Isolate 307	0	0	0	0	0	1	1	0	0	0	1	0	0	1	1	1	1	1	1	1	1	1	1	1	1	1	1	1	1	0	0	0	0	0	0	0	0	0	0	0	0	0	0	0	0	0	0	0	0
Isolate 308	0	0	0	0	0	1	1	0	0	0	1	0	0	1	1	1	1	1	1	1	1	1	1	1	1	1	1	1	1	0	0	0	0	0	0	0	0	0	0	0	0	0	0	0	0	0	0	0	0
Isolate 309	1	1	1	1	1	1	1	1	1	1	1	1	1	1	1	1	1	1	1	1	1	1	1	1	1	1	1	1	1	1	1	1	1	1	1	1	1	1	1	1	1	1	1	1	1	1	1	1	1
Isolate 310	1	1	1	1	1	1	1	1	1	1	1	0	0	0	0	0	0	0	0	0	0	0	0	0	0	0	0	0	0	0	0	0	0	0	0	0	0	0	0	0	0	0	0	0	0	0	0	0	0
Isolate 311	1	1	1	1	1	1	1	1	1	1	1	0	0	0	0	0	0	0	0	0	0	0	0	0	0	0	0	0	0	0	0	0	0	0	0	0	0	0	0	0	0	0	0	0	0	0	0	0	0
Isolate 312	1	1	1	1	1	1	1	1	1	1	1	1	1	1	1	1	1	1	1	1	1	1	1	1	1	1	1	1	1	1	1	1	1	1	1	1	1	1	1	1	1	1	1	1	1	1	1	1	1
Isolate 313	0	0	0	0	0	0	0	0	0	0	0	1	0	0	0	0	0	0	0	0	0	0	0	0	0	0	0	0	0	0	0	0	0	0	0	0	0	0	0	0	0	0	0	0	0	0	0	0	0
Isolate 314	0	0	0	0	0	0	0	0	0	0	1	1	1	1	1	1	1	1	1	1	1	1	1	1	1	1	1	1	1	1	1	1	1	1	1	1	1	1	1	1	1	1	1	1	1	1	1	1	1
Isolate 315	0	0	1	1	1	0	0	1	1	1	1	1	1	1	1	1	1	1	1	1	1	1	1	1	1	1	1	1	1	1	1	1	1	1	1	1	1	1	1	1	1	1	1	1	1	1	1	1	1
Isolate 316	0	0	0	0	0	0	0	0	0	0	1	1	1	1	1	1	1	1	1	1	1	1	1	1	1	1	1	1	1	1	1	1	1	1	1	1	1	1	1	1	1	1	1	1	1	1	1	1	1
Isolate 317	0	0	0	0	0	0	0	0	0	0	1	1	1	1	1	1	0	0	1	1	1	1	1	1	1	1	1	1	1	1	1	1	1	1	1	1	1	1	1	1	1	1	1	1	1	1	1	1	1
Isolate 318	0	0	0	0	0	0	0	0	0	0	1	1	1	1	1	1	1	1	1	1	1	1	1	1	1	1	1	1	1	1	1	1	1	1	1	1	1	1	1	1	1	1	1	1	1	1	1	1	1
Isolate 319	1	1	1	1	1	1	1	1	1	1	1	0	0	0	0	0	0	0	0	0	0	0	0	0	0	0	0	0	0	0	0	0	0	0	0	0	0	0	0	0	0	0	0	0	0	0	0	0	0
Isolate 320	0	0	0	0	0	0	0	0	0	0	0	1	0	0	0	0	0	0	0	0	0	0	0	0	0	0	0	0	0	0	0	0	0	0	0	0	0	0	0	0	0	0	0	0	0	0	0	0	0
Isolate 321	0	0	0	0	0	1	1	1	1	1	1	1	1	0	0	0	1	1	1	1	1	1	1	1	1	1	1	1	1	1	1	1	1	1	1	1	1	1	1	1	1	1	1	1	1	1	1	1	1
Isolate 322	0	0	0	0	0	0	0	1	1	1	1	1	1	1	1	1	0	0	1	1	1	1	1	1	1	1	1	1	1	1	1	1	1	1	1	1	1	1	1	1	1	1	1	1	1	1	1	1	1
Isolate 323	0	0	0	0	0	0	0	1	1	1	1	1	0	0	0	0	1	1	1	1	1	0	0	0	0	0	0	0	0	0	0	0	0	0	0	0	0	0	0	0	0	0	0	0	0	0	0	0	0
Isolate 324	1	1	1	1	1	1	1	1	1	1	1	0	0	0	0	0	0	0	0	0	0	0	0	0	0	0	0	0	0	0	0	0	0	0	0	0	0	0	0	0	0	0	0	0	0	0	0	0	0
Isolate 325	0	0	0	0	0	0	0	0	0	0	1	1	1	1	1	1	1	1	1	1	1	1	1	1	1	1	1	1	1	1	1	1	1	1	1	1	1	1	1	1	1	1	1	1	1	1	1	1	1
Isolate 326	1	1	1	1	1	0	0	1	1	1	0	1	1	1	1	1	1	1	1	1	1	1	1	1	1	1	1	1	1	1	1	1	1	1	1	1	1	1	1	1	1	1	1	1	1	1	1	1	1
Isolate 327	0	0	0	0	0	0	0	0	0	0	1	1	1	1	1	1	1	1	1	1	1	1	1	1	1	1	1	1	1	1	1	1	1	1	1	1	1	1	1	1	1	1	1	1	1	1	1	1	1
Isolate 328	0	0	0	0	0	1	1	1	1	1	1	1	1	1	1	1	1	1	1	1	1	1	1	1	1	1	1	1	1	1	1	1	1	1	1	1	1	1	1	1	1	1	1	1	1	1	1	1	1
Isolate 329	0	0	0	0	0	0	0	0	0	0	1	1	1	1	1	1	1	1	1	1	1	1	1	1	1	1	1	1	1	1	1	1	1	1	1	1	1	1	1	1	1	1	1	1	1	1	1	1	1
Isolate 330	0	0	0	0	0	0	0	0	0	0	1	1	1	1	1	1	1	1	1	1	1	1	1	1	1	1	1	1	1	1	1	1	1	1	1	1	1	1	1	1	1	1	1	1	1	1	1	1	1
ATCC 19977	0	0	0	0	0	0	0	0	0	0	0	0	0	0	0	0	0	0	0	0	0	0	0	0	0	0	0	0	0	0	0	0	0	0	0	0	0	0	0	0	0	0	0	0	0	0	0	0	0
[truncated: 822 more columns]

## Sheet: SDE Fig  10E
Isolate A					Isolate B					Isolate C					Isolate D					Isolate E					Isolate F					Isolate G
Strain/Condition	Time (days)	Event			Strain/Condition	Time (days)	Event			Strain/Condition	Time (days)	Event			Strain/Condition	Time (days)	Event			Strain/Condition	Time (days)	Event			Strain/Condition	Time (days)	Event			Strain/Condition	Time (days)	Event
100cfu - replicate 1	0	1			100cfu - replicate 1	5	1			100cfu - replicate 1	3	1			100cfu - replicate 1	1	1			100cfu - replicate 1	4	1			100cfu - replicate 1	6	1			100cfu - replicate 1	2	1
100cfu - replicate 1	0	1			100cfu - replicate 1	5	1			100cfu - replicate 1	5	1			100cfu - replicate 1	6	1			100cfu - replicate 1	5	1			100cfu - replicate 1	6	1			100cfu - replicate 1	5	1
100cfu - replicate 1	0	1			100cfu - replicate 1	5	1			100cfu - replicate 1	5	1			100cfu - replicate 1	6	1			100cfu - replicate 1	5	1			100cfu - replicate 1	6	1			100cfu - replicate 1	5	1
100cfu - replicate 1	6	1			100cfu - replicate 1	6	1			100cfu - replicate 1	5	1			100cfu - replicate 1	6	1			100cfu - replicate 1	5	1			100cfu - replicate 1	6	1			100cfu - replicate 1	5	1
100cfu - replicate 1	7	1			100cfu - replicate 1	6	1			100cfu - replicate 1	5	1			100cfu - replicate 1	6	1			100cfu - replicate 1	5	1			100cfu - replicate 1	6	1			100cfu - replicate 1	5	1
100cfu - replicate 1	7	1			100cfu - replicate 1	6	1			100cfu - replicate 1	6	1			100cfu - replicate 1	6	1			100cfu - replicate 1	6	1			100cfu - replicate 1	6	1			100cfu - replicate 1	6	1
100cfu - replicate 1	7	1			100cfu - replicate 1	6	1			100cfu - replicate 1	6	1			100cfu - replicate 1	6	1			100cfu - replicate 1	6	1			100cfu - replicate 1	6	1			100cfu - replicate 1	6	1
100cfu - replicate 1	7	1			100cfu - replicate 1	6	1			100cfu - replicate 1	6	1			100cfu - replicate 1	6	1			100cfu - replicate 1	6	1			100cfu - replicate 1	6	1			100cfu - replicate 1	7	1
100cfu - replicate 1	7	1			100cfu - replicate 1	6	1			100cfu - replicate 1	6	1			100cfu - replicate 1	7	1			100cfu - replicate 1	6	1			100cfu - replicate 1	6	1			100cfu - replicate 1	7	1
100cfu - replicate 1	7	1			100cfu - replicate 1	6	1			100cfu - replicate 1	6	1			100cfu - replicate 1	7	1			100cfu - replicate 1	6	1			100cfu - replicate 1	7	1			100cfu - replicate 1	7	1
100cfu - replicate 1	7.5	1			100cfu - replicate 1	7	1			100cfu - replicate 1	6	1			100cfu - replicate 1	7	1			100cfu - replicate 1	6	1			100cfu - replicate 1	7	1			100cfu - replicate 1	7.5	1
100cfu - replicate 1	7.5	1			100cfu - replicate 1	7	1			100cfu - replicate 1	6	1			100cfu - replicate 1	7	1			100cfu - replicate 1	6	1			100cfu - replicate 1	7	1			100cfu - replicate 1	7.5	1
100cfu - replicate 1	7.5	1			100cfu - replicate 1	7	1			100cfu - replicate 1	7	1			100cfu - replicate 1	7.5	1			100cfu - replicate 1	7	1			100cfu - replicate 1	7	1			100cfu - replicate 1	7.5	1
100cfu - replicate 1	7.5	1			100cfu - replicate 1	7	1			100cfu - replicate 1	7	1			100cfu - replicate 1	7.5	1			100cfu - replicate 1	7	1			100cfu - replicate 1	7	1			100cfu - replicate 1	7.5	1
100cfu - replicate 1	7.5	1			100cfu - replicate 1	7	1			100cfu - replicate 1	7.5	1			100cfu - replicate 1	7.5	1			100cfu - replicate 1	7	1			100cfu - replicate 1	7.5	1			100cfu - replicate 1	8	1
100cfu - replicate 1	7.5	1			100cfu - replicate 1	7.5	1			100cfu - replicate 1	7.5	1			100cfu - replicate 1	8	1			100cfu - replicate 1	7	1			100cfu - replicate 1	7.5	1			100cfu - replicate 1	8.5	1
100cfu - replicate 1	7.5	1			100cfu - replicate 1	7.5	1			100cfu - replicate 1	7.5	1			100cfu - replicate 1	8.5	1			100cfu - replicate 1	7	1			100cfu - replicate 1	7.5	1			100cfu - replicate 1	8.5	1
100cfu - replicate 1	8.5	1			100cfu - replicate 1	7.5	1			100cfu - replicate 1	8	1			100cfu - replicate 1	8.5	1			100cfu - replicate 1	7	1			100cfu - replicate 1	7.5	1			100cfu - replicate 2	4.5	1
100cfu - replicate 2	4	1			100cfu - replicate 1	7.5	1			100cfu - replicate 2	4.5	1			100cfu - replicate 1	10	1			100cfu - replicate 1	7	1			100cfu - replicate 1	8	1			100cfu - replicate 2	4.5	1
100cfu - replicate 2	4.5	1			100cfu - replicate 2	4.5	1			100cfu - replicate 2	4.5	1			100cfu - replicate 1	10	1			100cfu - replicate 2	1	1			100cfu - replicate 2	4.5	1			100cfu - replicate 2	4.5	1
100cfu - replicate 2	4.5	1			100cfu - replicate 2	5.5	1			100cfu - replicate 2	4.5	1			100cfu - replicate 2	4.5	1			100cfu - replicate 2	2	1			100cfu - replicate 2	4.5	1			100cfu - replicate 2	4.5	1
100cfu - replicate 2	4.5	1			100cfu - replicate 2	5.5	1			100cfu - replicate 2	4.5	1			100cfu - replicate 2	4.5	1			100cfu - replicate 2	3	1			100cfu - replicate 2	4.5	1			100cfu - replicate 2	4.5	1
100cfu - replicate 2	5.5	1			100cfu - replicate 2	5.5	1			100cfu - replicate 2	4.5	1			100cfu - replicate 2	4.5	1			100cfu - replicate 2	3	1			100cfu - replicate 2	4.5	1			100cfu - replicate 2	4.5	1
100cfu - replicate 2	5.5	1			100cfu - replicate 2	5.5	1			100cfu - replicate 2	5	1			100cfu - replicate 2	4.5	1			100cfu - replicate 2	4	1			100cfu - replicate 2	4.5	1			100cfu - replicate 2	4.5	1
100cfu - replicate 2	5.5	1			100cfu - replicate 2	5.5	1			100cfu - replicate 2	5.5	1			100cfu - replicate 2	4.5	1			100cfu - replicate 2	4.5	1			100cfu - replicate 2	4.5	1			100cfu - replicate 2	4.5	1
100cfu - replicate 2	5.5	1			100cfu - replicate 2	5.5	1			100cfu - replicate 2	5.5	1			100cfu - replicate 2	4.5	1			100cfu - replicate 2	4.5	1			100cfu - replicate 2	5	1			100cfu - replicate 2	5	1
100cfu - replicate 2	6.5	1			100cfu - replicate 2	5.5	1			100cfu - replicate 2	5.5	1			100cfu - replicate 2	5.5	1			100cfu - replicate 2	4.5	1			100cfu - replicate 2	5	1			100cfu - replicate 2	5.5	1
100cfu - replicate 2	6.5	1			100cfu - replicate 2	6	1			100cfu - replicate 2	5.5	1			100cfu - replicate 2	5.5	1			100cfu - replicate 2	5	1			100cfu - replicate 2	5	1			100cfu - replicate 2	5.5	1
100cfu - replicate 2	6.5	1			100cfu - replicate 2	6.5	1			100cfu - replicate 2	5.5	1			100cfu - replicate 2	5.5	1			100cfu - replicate 2	5.5	1			100cfu - replicate 2	5	1			100cfu - replicate 2	5.5	1
100cfu - replicate 2	7.5	1			100cfu - replicate 2	6.5	1			100cfu - replicate 2	5.5	1			100cfu - replicate 2	5.5	1			100cfu - replicate 2	5.5	1			100cfu - replicate 2	5	1			100cfu - replicate 2	5.5	1
100cfu - replicate 2	7.5	1			100cfu - replicate 2	6.5	1			100cfu - replicate 2	6	1			100cfu - replicate 2	5.5	1			100cfu - replicate 2	5.5	1			100cfu - replicate 2	5.5	1			100cfu - replicate 2	5.5	1
100cfu - replicate 2	7.5	1			100cfu - replicate 2	7	1			100cfu - replicate 2	6.5	1			100cfu - replicate 2	6	1			100cfu - replicate 2	5.5	1			100cfu - replicate 2	5.5	1			100cfu - replicate 2	6	1
100cfu - replicate 2	8	1			100cfu - replicate 2	7.5	1			100cfu - replicate 2	6.5	1			100cfu - replicate 2	6.5	1			100cfu - replicate 2	5.5	1			100cfu - replicate 2	5.5	1			100cfu - replicate 2	6.5	1
					100cfu - replicate 2	7.5	1			100cfu - replicate 2	7	1			100cfu - replicate 2	7	1			100cfu - replicate 2	6	1			100cfu - replicate 2	5.5	1			100cfu - replicate 2	9	1
200cfu - replicate 1	4.5	1			100cfu - replicate 2	9	1			100cfu - replicate 2	7.5	1			100cfu - replicate 2	7.5	1			100cfu - replicate 2	7.5	1			100cfu - replicate 2	5.5	1
200cfu - replicate 1	4.5	1			100cfu - replicate 2	9	1			100cfu - replicate 2	7.5	1			100cfu - replicate 2	7.5	1													200cfu - replicate 1	1	1
200cfu - replicate 1	4.5	1			100cfu - replicate 2	9	1													200cfu - replicate 1	1	1			200cfu - replicate 1	1	1			200cfu - replicate 1	5	1
200cfu - replicate 1	4.5	1								200cfu - replicate 1	5	1			200cfu - replicate 1	5	1			200cfu - replicate 1	5	1			200cfu - replicate 1	5	1			200cfu - replicate 1	5	1
200cfu - replicate 1	4.5	1			200cfu - replicate 1	1	1			200cfu - replicate 1	5	1			200cfu - replicate 1	5	1			200cfu - replicate 1	5	1			200cfu - replicate 1	5	1			200cfu - replicate 1	5	1
200cfu - replicate 1	4.5	1			200cfu - replicate 1	5	1			200cfu - replicate 1	5	1			200cfu - replicate 1	5	1			200cfu - replicate 1	5	1			200cfu - replicate 1	5	1			200cfu - replicate 1	5	1
200cfu - replicate 1	4.5	1			200cfu - replicate 1	5	1			200cfu - replicate 1	5	1			200cfu - replicate 1	5	1			200cfu - replicate 1	5	1			200cfu - replicate 1	5	1			200cfu - replicate 1	6	1
200cfu - replicate 1	4.5	1			200cfu - replicate 1	5	1			200cfu - replicate 1	5	1			200cfu - replicate 1	5	1			200cfu - replicate 1	5	1			200cfu - replicate 1	5	1			200cfu - replicate 1	6	1
200cfu - replicate 1	4.5	1			200cfu - replicate 1	5	1			200cfu - replicate 1	5	1			200cfu - replicate 1	6	1			200cfu - replicate 1	5	1			200cfu - replicate 1	5	1			200cfu - replicate 1	6	1
200cfu - replicate 1	4.5	1			200cfu - replicate 1	5	1			200cfu - replicate 1	6	1			200cfu - replicate 1	6	1			200cfu - replicate 1	5	1			200cfu - replicate 1	5	1			200cfu - replicate 1	6	1
200cfu - replicate 1	4.5	1			200cfu - replicate 1	5	1			200cfu - replicate 1	6	1			200cfu - replicate 1	6	1			200cfu - replicate 1	5	1			200cfu - replicate 1	5	1			200cfu - replicate 1	6	1
200cfu - replicate 1	5	1			200cfu - replicate 1	6	1			200cfu - replicate 1	6	1			200cfu - replicate 1	6	1			200cfu - replicate 1	6	1			200cfu - replicate 1	5	1			200cfu - replicate 1	7	1
200cfu - replicate 1	5.5	1			200cfu - replicate 1	6	1			200cfu - replicate 1	6	1			200cfu - replicate 1	6	1			200cfu - replicate 1	6	1			200cfu - replicate 1	5	1			200cfu - replicate 1	7	1
200cfu - replicate 1	6.5	1			200cfu - replicate 1	6	1			200cfu - replicate 1	6	1			200cfu - replicate 1	6	1			200cfu - replicate 1	6	1			200cfu - replicate 1	6	1			200cfu - replicate 1	7.5	1
200cfu - replicate 1	7	1			200cfu - replicate 1	6	1			200cfu - replicate 1	6	1			200cfu - replicate 1	6	1			200cfu - replicate 1	6	1			200cfu - replicate 1	6	1			200cfu - replicate 1	8.5	1
200cfu - replicate 1	7.5	1			200cfu - replicate 1	6	1			200cfu - replicate 1	6	1			200cfu - replicate 1	6	1			200cfu - replicate 1	6	1			200cfu - replicate 1	6	1			200cfu - replicate 1	8.5	1
200cfu - replicate 2	2	1			200cfu - replicate 1	6	1			200cfu - replicate 1	7	1			200cfu - replicate 1	7	1			200cfu - replicate 1	6	1			200cfu - replicate 1	6	1			200cfu - replicate 2	4.5	1
200cfu - replicate 2	4	1			200cfu - replicate 1	7	1			200cfu - replicate 1	7	1			200cfu - replicate 1	7	1			200cfu - replicate 1	6	1			200cfu - replicate 1	6	1			200cfu - replicate 2	4.5	1
200cfu - replicate 2	5	1			200cfu - replicate 1	7.5	1			200cfu - replicate 1	7	1			200cfu - replicate 1	7	1			200cfu - replicate 1	6	1			200cfu - replicate 1	6	1			200cfu - replicate 2	4.5	1
200cfu - replicate 2	5	1			200cfu - replicate 1	7.5	1			200cfu - replicate 1	7	1			200cfu - replicate 2	4.5	1			200cfu - replicate 1	6	1			200cfu - replicate 1	6	1			200cfu - replicate 2	4.5	1
200cfu - replicate 2	5	1			200cfu - replicate 1	7.5	1			200cfu - replicate 1	7.5	1			200cfu - replicate 2	5	1			200cfu - replicate 1	6	1			200cfu - replicate 1	6	1			200cfu - replicate 2	4.5	1
200cfu - replicate 2	5	1			200cfu - replicate 1	7.5	1			200cfu - replicate 1	7.5	1			200cfu - replicate 2	5.5	1			200cfu - replicate 1	6	1			200cfu - replicate 1	6	1			200cfu - replicate 2	4.5	1
200cfu - replicate 2	5	1			200cfu - replicate 1	8.5	1			200cfu - replicate 1	9	1			200cfu - replicate 2	5.5	1			200cfu - replicate 2	4	1			200cfu - replicate 2	3	1			200cfu - replicate 2	4.5	1
200cfu - replicate 2	5	1			200cfu - replicate 2	5.5	1			200cfu - replicate 2	4.5	1			200cfu - replicate 2	5.5	1			200cfu - replicate 2	4.5	1			200cfu - replicate 2	4.5	1			200cfu - replicate 2	4.5	1
200cfu - replicate 2	5	1			200cfu - replicate 2	5.5	1			200cfu - replicate 2	4.5	1			200cfu - replicate 2	5.5	1			200cfu - replicate 2	4.5	1			200cfu - replicate 2	4.5	1			200cfu - replicate 2	4.5	1
200cfu - replicate 2	5	1			200cfu - replicate 2	5.5	1			200cfu - replicate 2	4.5	1			200cfu - replicate 2	6	1			200cfu - replicate 2	4.5	1			200cfu - replicate 2	4.5	1			200cfu - replicate 2	4.5	1
200cfu - replicate 2	5	1			200cfu - replicate 2	5.5	1			200cfu - replicate 2	4.5	1			200cfu - replicate 2	6	1			200cfu - replicate 2	4.5	1			200cfu - replicate 2	4.5	1			200cfu - replicate 2	4.5	1
200cfu - replicate 2	5	1			200cfu - replicate 2	5.5	1			200cfu - replicate 2	5	1			200cfu - replicate 2	6	1			200cfu - replicate 2	4.5	1			200cfu - replicate 2	4.5	1			200cfu - replicate 2	4.5	1
200cfu - replicate 2	5	1			200cfu - replicate 2	5.5	1			200cfu - replicate 2	5	1			200cfu - replicate 2	6.5	1			200cfu - replicate 2	4.5	1			200cfu - replicate 2	4.5	1			200cfu - replicate 2	4.5	1
200cfu - replicate 2	5	1			200cfu - replicate 2	6	1			200cfu - replicate 2	5.5	1			200cfu - replicate 2	6.5	1			200cfu - replicate 2	4.5	1			200cfu - replicate 2	4.5	1			200cfu - replicate 2	4.5	1
200cfu - replicate 2	5	1			200cfu - replicate 2	6	1			200cfu - replicate 2	5.5	1			200cfu - replicate 2	6.5	1			200cfu - replicate 2	4.5	1			200cfu - replicate 2	4.5	1			200cfu - replicate 2	4.5	1
200cfu - replicate 2	6	1			200cfu - replicate 2	6.5	1			200cfu - replicate 2	5.5	1			200cfu - replicate 2	6.5	1			200cfu - replicate 2	4.5	1			200cfu - replicate 2	4.5	1			200cfu - replicate 2	4.5	1
200cfu - replicate 2	6	1			200cfu - replicate 2	6.5	1			200cfu - replicate 2	5.5	1			200cfu - replicate 2	8	1			200cfu - replicate 2	4.5	1			200cfu - replicate 2	4.5	1			200cfu - replicate 2	5.5	1
200cfu - replicate 2	6	1			200cfu - replicate 2	6.5	1			200cfu - replicate 2	5.5	1			200cfu - replicate 2	9	1			200cfu - replicate 2	4.5	1			200cfu - replicate 2	5	1			200cfu - replicate 2	5.5	1
200cfu - replicate 2	6	1			200cfu - replicate 2	6.5	1			200cfu - replicate 2	6.5	1								200cfu - replicate 2	5	1			200cfu - replicate 2	5.5	1			200cfu - replicate 2	5.5	1
					200cfu - replicate 2	6.5	1			200cfu - replicate 2	7.5	1			500cfu - replicate 1	2	1			200cfu - replicate 2	5	1			200cfu - replicate 2	5.5	1			200cfu - replicate 2	7	1
500cfu - replicate 1	0	1			200cfu - replicate 2	6.5	1			200cfu - replicate 2	8	1			500cfu - replicate 1	2	1			200cfu - replicate 2	5	1			200cfu - replicate 2	6.5	1
500cfu - replicate 1	3	1			200cfu - replicate 2	7	1			200cfu - replicate 2	9	1			500cfu - replicate 1	5	1			200cfu - replicate 2	5.5	1								500cfu - replicate 1	2	1
500cfu - replicate 1	4	1			200cfu - replicate 2	7.5	1								500cfu - replicate 1	5	1			200cfu - replicate 2	6.5	1			500cfu - replicate 1	1	1			500cfu - replicate 1	4	1
500cfu - replicate 1	4	1			200cfu - replicate 2	7.5	1			500cfu - replicate 1	3	1			500cfu - replicate 1	5	1								500cfu - replicate 1	4	1			500cfu - replicate 1	5	1
500cfu - replicate 1	4	1								500cfu - replicate 1	4	1			500cfu - replicate 1	5	1			500cfu - replicate 1	2	1			500cfu - replicate 1	5	1			500cfu - replicate 1	5	1
500cfu - replicate 1	4	1			500cfu - replicate 1	4	1			500cfu - replicate 1	4	1			500cfu - replicate 1	5	1			500cfu - replicate 1	4	1			500cfu - replicate 1	5	1			500cfu - replicate 1	5	1
500cfu - replicate 1	4	1			500cfu - replicate 1	4	1			500cfu - replicate 1	4	1			500cfu - replicate 1	5	1			500cfu - replicate 1	4	1			500cfu - replicate 1	5	1			500cfu - replicate 1	5	1
500cfu - replicate 1	4	1			500cfu - replicate 1	5	1			500cfu - replicate 1	5	1			500cfu - replicate 1	5	1			500cfu - replicate 1	5	1			500cfu - replicate 1	5	1			500cfu - replicate 1	5	1
500cfu - replicate 1	4	1			500cfu - replicate 1	5	1			500cfu - replicate 1	5	1			500cfu - replicate 1	5	1			500cfu - replicate 1	5	1			500cfu - replicate 1	5	1			500cfu - replicate 1	5	1
500cfu - replicate 1	4	1			500cfu - replicate 1	5	1			500cfu - replicate 1	5	1			500cfu - replicate 1	5	1			500cfu - replicate 1	5	1			500cfu - replicate 1	5	1			500cfu - replicate 1	5	1
500cfu - replicate 1	4	1			500cfu - replicate 1	5	1			500cfu - replicate 1	5	1			500cfu - replicate 1	5	1			500cfu - replicate 1	5	1			500cfu - replicate 1	5	1			500cfu - replicate 1	5	1
500cfu - replicate 1	5	1			500cfu - replicate 1	5	1			500cfu - replicate 1	5	1			500cfu - replicate 1	6	1			500cfu - replicate 1	5	1			500cfu - replicate 1	5	1			500cfu - replicate 1	5	1
500cfu - replicate 1	5	1			500cfu - replicate 1	5	1			500cfu - replicate 1	5	1			500cfu - replicate 1	6	1			500cfu - replicate 1	5	1			500cfu - replicate 1	5	1			500cfu - replicate 1	5	1
500cfu - replicate 1	5	1			500cfu - replicate 1	5	1			500cfu - replicate 1	5	1			500cfu - replicate 1	6	1			500cfu - replicate 1	5	1			500cfu - replicate 1	5	1			500cfu - replicate 1	5	1
500cfu - replicate 1	5	1			500cfu - replicate 1	5	1			500cfu - replicate 1	5	1			500cfu - replicate 2	4	1			500cfu - replicate 1	5	1			500cfu - replicate 1	5	1			500cfu - replicate 1	5	1
500cfu - replicate 1	6	1			500cfu - replicate 1	5	1			500cfu - replicate 1	5	1			500cfu - replicate 2	4	1			500cfu - replicate 1	5	1			500cfu - replicate 1	5	1			500cfu - replicate 1	5	1
500cfu - replicate 1	6	1			500cfu - replicate 1	5	1			500cfu - replicate 1	5	1			500cfu - replicate 2	5	1			500cfu - replicate 1	5	1			500cfu - replicate 1	5	1			500cfu - replicate 1	5	1
500cfu - replicate 2	1	1			500cfu - replicate 1	5	1			500cfu - replicate 1	6	1			500cfu - replicate 2	5	1			500cfu - replicate 1	5	1			500cfu - replicate 1	5	1			500cfu - replicate 1	5	1
500cfu - replicate 2	4	1			500cfu - replicate 1	5	1			500cfu - replicate 1	6	1			500cfu - replicate 2	5	1			500cfu - replicate 1	5	1			500cfu - replicate 1	5	1			500cfu - replicate 1	5	1
500cfu - replicate 2	4	1			500cfu - replicate 1	6	1			500cfu - replicate 1	6	1			500cfu - replicate 2	5	1			500cfu - replicate 1	5	1			500cfu - replicate 1	5	1			500cfu - replicate 1	6	1
500cfu - replicate 2	4	1			500cfu - replicate 1	6	1			500cfu - replicate 1	6.5	1			500cfu - replicate 2	5	1			500cfu - replicate 1	5	1			500cfu - replicate 2	2.5	1			500cfu - replicate 2	3	1
500cfu - replicate 2	4	1			500cfu - replicate 1	6	1			500cfu - replicate 2	2	1			500cfu - replicate 2	5	1			500cfu - replicate 1	6	1			500cfu - replicate 2	4	1			500cfu - replicate 2	4	1
500cfu - replicate 2	4	1			500cfu - replicate 1	6	1			500cfu - replicate 2	4	1			500cfu - replicate 2	5	1			500cfu - replicate 2	4	1			500cfu - replicate 2	4	1			500cfu - replicate 2	4	1
500cfu - replicate 2	4	1			500cfu - replicate 1	6.5	1			500cfu - replicate 2	4	1			500cfu - replicate 2	5	1			500cfu - replicate 2	4	1			500cfu - replicate 2	4	1			500cfu - replicate 2	4	1
500cfu - replicate 2	4	1			500cfu - replicate 2	4	1			500cfu - replicate 2	4	1			500cfu - replicate 2	5	1			500cfu - replicate 2	4	1			500cfu - replicate 2	4	1			500cfu - replicate 2	4	1
500cfu - replicate 2	4	1			500cfu - replicate 2	5	1			500cfu - replicate 2	5	1			500cfu - replicate 2	5	1			500cfu - replicate 2	4	1			500cfu - replicate 2	4	1			500cfu - replicate 2	4	1
500cfu - replicate 2	4	1			500cfu - replicate 2	5	1			500cfu - replicate 2	5	1			500cfu - replicate 2	5	1			500cfu - replicate 2	4	1			500cfu - replicate 2	5	1			500cfu - replicate 2	4	1
500cfu - replicate 2	4	1			500cfu - replicate 2	5	1			500cfu - replicate 2	5	1			500cfu - replicate 2	5	1			500cfu - replicate 2	4	1			500cfu - replicate 2	5	1			500cfu - replicate 2	5	1
500cfu - replicate 2	5	1			500cfu - replicate 2	5	1			500cfu - replicate 2	5	1			500cfu - replicate 2	5	1			500cfu - replicate 2	4	1			500cfu - replicate 2	5	1			500cfu - replicate 2	5	1
500cfu - replicate 2	5	1			500cfu - replicate 2	5	1			500cfu - replicate 2	5	1			500cfu - replicate 2	5	1			500cfu - replicate 2	5	1			500cfu - replicate 2	5	1			500cfu - replicate 2	5	1
500cfu - replicate 2	5	1			500cfu - replicate 2	5	1			500cfu - replicate 2	6	1			500cfu - replicate 2	5	1			500cfu - replicate 2	5	1			500cfu - replicate 2	5	1			500cfu - replicate 2	5	1
500cfu - replicate 2	5	1			500cfu - replicate 2	5	1			500cfu - replicate 2	6	1			500cfu - replicate 2	6	1			500cfu - replicate 2	5	1			500cfu - replicate 2	5	1			500cfu - replicate 2	5	1
500cfu - replicate 2	6	1			500cfu - replicate 2	5	1			500cfu - replicate 2	6	1			500cfu - replicate 2	6	1			500cfu - replicate 2	5	1			500cfu - replicate 2	5	1			500cfu - replicate 2	5	1
500cfu - replicate 2	6	0			500cfu - replicate 2	5	1			500cfu - replicate 2	6	1			500cfu - replicate 2	6	1			500cfu - replicate 2	5	1			500cfu - replicate 2	5	1			500cfu - replicate 2	5	1
500cfu - replicate 2	6	0			500cfu - replicate 2	6	1			500cfu - replicate 2	6	1			500cfu - replicate 2	6	1			500cfu - replicate 2	5	1			500cfu - replicate 2	5	1			500cfu - replicate 2	5	1
					500cfu - replicate 2	6	1			500cfu - replicate 2	6	1			500cfu - replicate 2	6	1			500cfu - replicate 2	5	1			500cfu - replicate 2	5	1			500cfu - replicate 2	5	1
2500cfu - replicate 1	4	1			500cfu - replicate 2	6	1			500cfu - replicate 2	6	1			500cfu - replicate 2	6	1			500cfu - replicate 2	5	1			500cfu - replicate 2	5	1			500cfu - replicate 2	5	1
2500cfu - replicate 1	4	1			500cfu - replicate 2	6	1			500cfu - replicate 2	6	1			500cfu - replicate 2	6	1			500cfu - replicate 2	5	1			500cfu - replicate 2	5	1
2500cfu - replicate 1	4	1			500cfu - replicate 2	6	1			500cfu - replicate 2	6	1			500cfu - replicate 2	6	1			500cfu - replicate 2	5	1								2500cfu - replicate 1	2	1
2500cfu - replicate 1	4	1			500cfu - replicate 2	6	1								500cfu - replicate 2	6	1			500cfu - replicate 2	6	1			2500cfu - replicate 1	4	1			2500cfu - replicate 1	4	1
2500cfu - replicate 1	4	1			500cfu - replicate 2	6	1			2500cfu - replicate 1	0	1			500cfu - replicate 2	6	1			500cfu - replicate 2	6	1			2500cfu - replicate 1	4	1			2500cfu - replicate 1	4	1
2500cfu - replicate 1	4	1			500cfu - replicate 2	6	1			2500cfu - replicate 1	1.5	1			500cfu - replicate 2	6	0			500cfu - replicate 2	6	1			2500cfu - replicate 1	4	1			2500cfu - replicate 1	4	1
2500cfu - replicate 1	4	1			500cfu - replicate 2	6	1			2500cfu - replicate 1	3	1													2500cfu - replicate 1	4	1			2500cfu - replicate 1	4	1
2500cfu - replicate 1	4	1								2500cfu - replicate 1	4	1			2500cfu - replicate 1	2	1			2500cfu - replicate 1	3	1			2500cfu - replicate 1	4	1			2500cfu - replicate 1	4	1
2500cfu - replicate 1	4	1			2500cfu - replicate 1	4	1			2500cfu - replicate 1	4	1			2500cfu - replicate 1	4	1			2500cfu - replicate 1	4	1			2500cfu - replicate 1	5	1			2500cfu - replicate 1	4	1
2500cfu - replicate 1	4	1			2500cfu - replicate 1	4	1			2500cfu - replicate 1	4	1			2500cfu - replicate 1	4	1			2500cfu - replicate 1	4	1			2500cfu - replicate 1	5	1			2500cfu - replicate 1	4	1
2500cfu - replicate 1	4	1			2500cfu - replicate 1	4	1			2500cfu - replicate 1	4	1			2500cfu - replicate 1	4	1			2500cfu - replicate 1	4	1			2500cfu - replicate 1	5	1			2500cfu - replicate 1	4	1
2500cfu - replicate 1	4	1			2500cfu - replicate 1	4	1			2500cfu - replicate 1	4	1			2500cfu - replicate 1	4	1			2500cfu - replicate 1	4	1			2500cfu - replicate 1	5	1			2500cfu - replicate 1	4	1
2500cfu - replicate 1	4	1			2500cfu - replicate 1	4	1			2500cfu - replicate 1	4	1			2500cfu - replicate 1	4	1			2500cfu - replicate 1	4	1			2500cfu - replicate 1	5	1			2500cfu - replicate 1	4	1
2500cfu - replicate 1	4	1			2500cfu - replicate 1	5	1			2500cfu - replicate 1	4	1			2500cfu - replicate 1	4	1			2500cfu - replicate 1	4	1			2500cfu - replicate 1	5	1			2500cfu - replicate 1	4	1
2500cfu - replicate 1	4	1			2500cfu - replicate 1	5	1			2500cfu - replicate 1	4	1			2500cfu - replicate 1	4	1			2500cfu - replicate 1	4	1			2500cfu - replicate 1	5	1			2500cfu - replicate 1	4	1
2500cfu - replicate 1	4	1			2500cfu - replicate 1	5	1			2500cfu - replicate 1	4	1			2500cfu - replicate 1	5	1			2500cfu - replicate 1	4	1			2500cfu - replicate 1	5	1			2500cfu - replicate 1	4	1
2500cfu - replicate 1	4	1			2500cfu - replicate 1	5	1			2500cfu - replicate 1	4	1			2500cfu - replicate 1	5	1			2500cfu - replicate 1	4	1			2500cfu - replicate 1	5	1			2500cfu - replicate 1	5	1
2500cfu - replicate 1	4	1			2500cfu - replicate 1	5	1			2500cfu - replicate 1	4	1			2500cfu - replicate 1	5	1			2500cfu - replicate 1	4	1			2500cfu - replicate 1	5	1			2500cfu - replicate 1	5	1
2500cfu - replicate 2	3	1			2500cfu - replicate 1	5	1			2500cfu - replicate 1	4	1			2500cfu - replicate 1	5	1			2500cfu - replicate 1	5	1			2500cfu - replicate 1	5	1			2500cfu - replicate 1	5	1
2500cfu - replicate 2	3	1			2500cfu - replicate 1	5	1			2500cfu - replicate 1	4	1			2500cfu - replicate 1	5	1			2500cfu - replicate 1	5	1			2500cfu - replicate 2	4	1			2500cfu - replicate 1	5	1
2500cfu - replicate 2	3	1			2500cfu - replicate 1	5	1			2500cfu - replicate 1	4	1			2500cfu - replicate 1	5	1			2500cfu - replicate 1	5	1			2500cfu - replicate 2	4	1			2500cfu - replicate 1	5	1
2500cfu - replicate 2	3	1			2500cfu - replicate 1	5	1			2500cfu - replicate 1	5	1			2500cfu - replicate 1	5	1			2500cfu - replicate 1	5	1			2500cfu - replicate 2	4	1			2500cfu - replicate 1	5	1
2500cfu - replicate 2	3	1			2500cfu - replicate 1	5	1			2500cfu - replicate 1	5	1			2500cfu - replicate 1	5	1			2500cfu - replicate 1	5	1			2500cfu - replicate 2	4	1			2500cfu - replicate 1	5	1
2500cfu - replicate 2	3	1			2500cfu - replicate 1	5	1			2500cfu - replicate 1	5	1			2500cfu - replicate 1	5	1			2500cfu - replicate 1	5	1			2500cfu - replicate 2	4	1			2500cfu - replicate 2	4	1
2500cfu - replicate 2	3	1			2500cfu - replicate 1	5	1			2500cfu - replicate 2	2	1			2500cfu - replicate 1	5	1			2500cfu - replicate 1	5	1			2500cfu - replicate 2	4	1			2500cfu - replicate 2	4	1
2500cfu - replicate 2	3	1			2500cfu - replicate 1	5	1			2500cfu - replicate 2	3	1			2500cfu - replicate 1	5	1			2500cfu - replicate 1	5	1			2500cfu - replicate 2	4	1			2500cfu - replicate 2	4	1
2500cfu - replicate 2	3	1			2500cfu - replicate 1	5	1			2500cfu - replicate 2	4	1			2500cfu - replicate 1	6	1			2500cfu - replicate 2	2	1			2500cfu - replicate 2	4	1			2500cfu - replicate 2	4	1
2500cfu - replicate 2	3	1			2500cfu - replicate 1	5	1			2500cfu - replicate 2	4	1			2500cfu - replicate 2	2.5	1			2500cfu - replicate 2	2	1			2500cfu - replicate 2	4	1			2500cfu - replicate 2	4	1
2500cfu - replicate 2	3	1			2500cfu - replicate 2	2	1			2500cfu - replicate 2	4	1			2500cfu - replicate 2	4	1			2500cfu - replicate 2	4	1			2500cfu - replicate 2	4	1			2500cfu - replicate 2	4	1
2500cfu - replicate 2	3	1			2500cfu - replicate 2	4	1			2500cfu - replicate 2	4	1			2500cfu - replicate 2	4	1			2500cfu - replicate 2	4	1			2500cfu - replicate 2	4	1			2500cfu - replicate 2	4	1
2500cfu - replicate 2	4	1			2500cfu - replicate 2	4	1			2500cfu - replicate 2	4	1			2500cfu - replicate 2	4	1			2500cfu - replicate 2	4	1			2500cfu - replicate 2	4	1			2500cfu - replicate 2	4	1
2500cfu - replicate 2	4	1			2500cfu - replicate 2	4	1			2500cfu - replicate 2	4	1			2500cfu - replicate 2	4	1			2500cfu - replicate 2	4	1			2500cfu - replicate 2	4	1			2500cfu - replicate 2	4	1
2500cfu - replicate 2	4	1			2500cfu - replicate 2	4	1			2500cfu - replicate 2	4	1			2500cfu - replicate 2	4	1			2500cfu - replicate 2	4	1			2500cfu - replicate 2	4	1			2500cfu - replicate 2	4	1
2500cfu - replicate 2	4	1			2500cfu - replicate 2	4	1			2500cfu - replicate 2	4	1			2500cfu - replicate 2	4	1			2500cfu - replicate 2	4	1			2500cfu - replicate 2	4	1			2500cfu - replicate 2	4	1
2500cfu - replicate 2	4	1			2500cfu - replicate 2	4	1			2500cfu - replicate 2	4	1			2500cfu - replicate 2	4	1			2500cfu - replicate 2	4	1			2500cfu - replicate 2	4	1			2500cfu - replicate 2	4	1
2500cfu - replicate 2	4	1			2500cfu - replicate 2	4	1			2500cfu - replicate 2	5	1			2500cfu - replicate 2	4	1			2500cfu - replicate 2	4	1			2500cfu - replicate 2	4	1			2500cfu - replicate 2	4	1
2500cfu - replicate 2	4	1			2500cfu - replicate 2	4	1			2500cfu - replicate 2	5	1			2500cfu - replicate 2	4	1			2500cfu - replicate 2	4	1			2500cfu - replicate 2	4	1			2500cfu - replicate 2	4	1
2500cfu - replicate 2	4	1			2500cfu - replicate 2	5	1			2500cfu - replicate 2	5	1			2500cfu - replicate 2	4	1			2500cfu - replicate 2	4	1			2500cfu - replicate 2	4	1			2500cfu - replicate 2	4	1
					2500cfu - replicate 2	5	1			2500cfu - replicate 2	5	1			2500cfu - replicate 2	4	1			2500cfu - replicate 2	4	1			2500cfu - replicate 2	4	1			2500cfu - replicate 2	4	1
					2500cfu - replicate 2	5	1			2500cfu - replicate 2	5	1			2500cfu - replicate 2	4	1			2500cfu - replicate 2	4	1			2500cfu - replicate 2	5	1			2500cfu - replicate 2	4	1
					2500cfu - replicate 2	5	1			2500cfu - replicate 2	5	1			2500cfu - replicate 2	5	1			2500cfu - replicate 2	4	1								2500cfu - replicate 2	4	1
					2500cfu - replicate 2	5	1			2500cfu - replicate 2	5	1			2500cfu - replicate 2	5	1			2500cfu - replicate 2	4	1								2500cfu - replicate 2	4	1
					2500cfu - replicate 2	5	1			2500cfu - replicate 2	5	1			2500cfu - replicate 2	5	1			2500cfu - replicate 2	4	1								2500cfu - replicate 2	5	1
					2500cfu - replicate 2	5	1			2500cfu - replicate 2	6	1			2500cfu - replicate 2	5	1			2500cfu - replicate 2	4	1
					2500cfu - replicate 2	5	1								2500cfu - replicate 2	5	1			2500cfu - replicate 2	4	1
					2500cfu - replicate 2	6	1								2500cfu - replicate 2	5	1			2500cfu - replicate 2	4	1
															2500cfu - replicate 2	5	1

## Sheet: SDE Fig 10F
	Isolate A				Isolate B				Isolate C				Isolate D				Isolate E				Isolate F				Isolate G
	100cfu	200cfu	500cfu	2500cfu	100cfu	200cfu	500cfu	2500cfu	100cfu	200cfu	500cfu	2500cfu	100cfu	200cfu	500cfu	2500cfu	100cfu	200cfu	500cfu	2500cfu	100cfu	200cfu	500cfu	2500cfu	100cfu	200cfu	500cfu	2500cfu
Mean drosophila survival 1	6.05556	5	4.38889	3.4	6.42105	5.92105	5.4	4.35294	6.08333	6.2	4.84615	4.35	6.925	5.875	5.2963	4.275	6.05263	5.59091	4.8	3.8	6.68421	5.25	4.58333	4.04762	6.47059	5.96667	4.52941	4.05
Mean drosophila survival 2	6	5.1	4.17647	4	6.5	6.2	5.18421	4.8	5.6	5.8	4.97222	3.8	5.6	6.2	4.8	4.55	4.5	4.7	4.8	4.36842	5	4.7	4.72222	4.70588	5.3	4.8	4.84211	4.2381
