# Supplementary material for: Mycobacterium abscessus pathogenesis identified by phenogenomic analyses
Source: Nat Microbiol. 2022 Aug 25;7(9):1431–41. doi: 10.1038/s41564-022-01204-x (PMC9418003; doi:10.1038/s41564-022-01204-x)
Supplement: Source Data Fig. 1 — Phenotypic data. [file 41564_2022_1204_MOESM10_ESM.xlsx]

## Sheet: Fig 1
SAMPLE	Growth d1	Growth d10	Growth acetate d1	Growth acetate d10	Growth glucose d1	Growth glucose d10	Growth lactate d1	Growth lactate d10	Growth pyruvate d1	Growth pyruvate d10	MIC amikacin d3	MIC amikacin d5	MIC amikacin d11	MIC amikacin d14	MIC clarithromycin d3	MIC clarithromycin d5	MIC clarithromycin d11	MIC clarithromycin d14	MIC clofazimine d3	MIC clofazimine d5	MIC clofazimine d11	MIC cefoxitin d3	MIC cefoxitin d5	MIC cefoxitin d11	MIC cefoxitin d14	MIC linezolid d3	MIC linezolid d5	MIC linezolid d11	MIC linezolid d14	Fraction cells infected d0	Fraction cells infected d1	Fraction cells infected d2	Change cells infected d0-2	MAB intracellular (area) d0	MAB intracellular (area x intensity) d0	MAB intracellular (area) d1	MAB intracellular (area x intensity) d1	MAB intracellular (area) d2	MAB intracellular (area x intensity) d2	MAB change intracellular (area) d0-2	MAB change intracellular (area x intensity) d0-2	MAB intra-/extracellular (area) d0	MAB intra-/extracellular (area x intensity) d0	MAB intra-/extracellular (area) d1	MAB intra-/extracellular (area x intensity) d1	MAB intra-/extracellular (area) d2	MAB intra-/extracellular (area x intensity) d2	MAB change intra-/extracellular (area) d0-2	MAB change intra-/extracellular (area x intensity) d0-2
1	0.0775	104.56			0.0265	80.5767	0.043	69.2134	0.0335	67.8657	5	6	7.5	8	2	6	10	10	2.50004	2.50004	3.25002	4	5	6	6	5	6	7	9
2		90.5444		55.3498	0.0125	65.0583	0.0215	53.5747	0.022		5	6	7	7	-2	-2	0	0	2.50004	2.50004	2.50004	5	5	6	6	3	5	6	6
3
4	0.112	117.031	0.097	68.7322	0.0375	73.7132	0.0305	55.9467	0.037	61.2037	5	6	7	7	2	6	10	10	2.50004	2.50004	4.99999	5	5	6	6	5	7	8	9	0.0955601	0.0984252	0.140278	1.46795	6.29743e+06	8413	1.29214e+07	11851.5	4.61615e+07	14812	7.33021	1.76061	6.98384e+07	54898	1.42174e+08	56051	461909759	100657	6.61398	1.83353
5	0.0945	157.004	0.103	55.6673	0.082	70.3803	0.047	63.5713	0.063	68.5766	5	6	7	7	0	4	10	10	2.50004	2.50004	5	4	5	5	6.5	4	6	7	7	0.0882068	0.128205	0.269041	3.05011	7.80141e+06	7003.5	4.77347e+07	22445	5.62111e+08	108737	72.0526	15.5261	1.18775e+08	66891	5.43053e+08	175915	1296394773	271964	10.9147	4.06578
6	0.1115	129.886		67.6844	0.06	105.234	0.0415	86.1117			5	6	7	7	0	0	0	0	2.25002	2.50004	4	5	6	6.5	6.5	6	7	8	9	0.113614	0.187178	0.287906	2.53407	1.01828e+07	14740.5	5.1238e+07	40223	4.65784e+08	104805	45.7424	7.11	5.98119e+07	57412	4.89286e+08	222883	1514339706	360099	25.3184	6.27219
7	0.148	164.815		75.5957	0.1025	99.4257	0.048	67.0849		80.6537	5	6	6.5	7	-2	0	0	2	2.50004	2.50004	5	5	5	7	7	5	7	8	8	0.0554113	0.154632	0.315841	5.69994	3.57777e+06	6212.5	2.99615e+07	28474	5.57318e+08	119801	155.773	19.2839	3.75379e+07	31037.5	3.1993e+08	145698	1150369894	271534	30.6456	8.74858
8	0.141	174.058		79.3199	0.064	75.9212	0.0475	75.4862	0.0615	76.9625	5	6	7	8	2	6	10	10	2.50004	2.50004	5.50001	5	6	7	7	6	7	8	9	0.0826302	0.179157	0.406512	4.91965	4.82554e+06	7196	5.40555e+07	40056	1107311013	220859	229.469	30.6919	5.15455e+07	46357	5.44838e+08	235788	2137974006	476888	41.4774	10.2873
9				57.6308		73.4002	0.02	59.7897	0.03	73.3397	5	6	7	8	2	6	10	10	2.50004	2.50004	5	5	5	5.5	6	6	7	8	9
10	0.1365	142.481	0.1145	59.5388	0.054	81.5833	0.0405	60.2474	0.035	68.4818	5	6	7	7	2	6	10	10	2.50004	2.50004	4.24999	5	6	6	6	6	7	8	8	0.125571	0.13992	0.250798	1.99726	1.08322e+07	12244.5	2.24889e+07	18863.5	4.49153e+08	96684	41.4646	7.89612	1.13373e+08	83630	248259719	139068	1451400651	326888	12.802	3.90874
11	0.1535	119.724		60.3966		88.7599	0.0345	62.4478		83.9625	5	6	7.5	7.5	10	10	10	12	2.50004	2.50004	4.74999	6	7	7.5	7.5	5	6	7	7	0.0933226	0.128848	0.242769	2.6014	9.30793e+06	9471.5	2.82117e+07	23557	2.03829e+08	72181	21.8984	7.62086	9.74772e+07	73456.5	1.72708e+08	105386	528217672	189451	5.41889	2.57909
12	0.081	175.617	0.1065	71.7744	0.054	84.7753	0.0515	64.3725	0.045	71.5481	4	5	7	8	2	6	10	10	2	2	2	5	5	6	6	6	7	8	8	0.207035	0.184072	0.364606	1.76108	2.97258e+07	24106.5	7.86529e+07	37730.5	1276259185	183668	42.9343	7.61902	2.4389e+08	136644	7.26286e+08	249435	3396857272	577854	13.9278	4.2289
13	0.18	188.318				90.2027	0.0565	79.1915		70.8552	5	6	7.5	7.5	-2	-2	0	0	2.50004	2.50004	5.25	5	6	7	7	5	7	8	8	0.067555	0.176389	0.365161	5.40539	2.0207e+06	5008	2.76026e+07	37644.5	2.38947e+08	108429	118.25	21.6512	1.55092e+07	24005	2.25373e+08	173705	4.62247e+08	233926	29.8046	9.74489
14	0.138	127.795		96.7752	0.136	84.8739		54.2799			5	5	6	7	0	4	8	10	2.50004	3	3	5	6	7	7	3	4	6	6	0.110365	0.124619	0.243881	2.20976	1.55213e+07	11317	2.56779e+07	21051.5	3.34119e+08	71591	21.5264	6.32597	1.10461e+08	73246.5	190152593	95816	9.92837e+08	191748	8.98813	2.61785
15		130.428	0.0265		0.014	66.8122			0.048		5	6	7	7	0	6	8	10	3.50004	3.50004	5	5	6	8	8.5	5	6	7	7
16		208.36	0.107	59.3209	0.077	74.8373	0.048	65.2697	0.0665	66.8062	5	6	8	8	2	4	10	10	2.50004	2.50004	4.74999	5	5	6	7	6	7	8	8	0.0593263	0.1454	0.233216	3.93107	5.70966e+06	7281.5	4.73366e+07	33727.5	3.57949e+08	93925	62.6918	12.8991	1.24672e+08	75323	3.47515e+08	139656	8.00545e+08	226717	6.42122	3.00993
17	0.0135					93.531	0.031	71.231	0.0445	84.4102	5	6	6.5	7	2	6	10	10	2	2	3	6	6	8	8.5	5	6	7	7
18	0.0795	103.491				54.4439	0.0225	31.0769		52.0859	5	6	7	8	-2	2	8	10	2.50004	3	4	5	6	7.5	8	3	5	6	6
19	0.077	106.233				95.3254	0.0185	41.8816	0.026	50.9323	5	6	7	7	0	6	10	10	3	3	3	5	6	6.5	6.5	4	5	6	6	0.189277	0.160574	0.184529	0.974918	3.26075e+07	23193	3.38772e+07	23426	2.09968e+08	42137	6.43928	1.8168	1.43612e+08	97932.5	1.76353e+08	89453	6.33404e+08	135308	4.41053	1.38165
20											6	7	8.5	8.5	-2	-2	0	0	2.50004	2.50004	2.50004	5	6	7	7	5	6	8	8
21	0.1035	121.462	0.105	74.2787	0.042	78.5674	0.0305	55.3961		77.9444	5	5	6	7	0	4	10	10	2.50004	2.50004	3	4	5	6	6	4	4	5	5	0.172948	0.18434	0.301459	1.74306	2.2515e+07	19238	4.66628e+07	34759	6.44729e+08	109753	28.6355	5.70501	93267876	77024	3.2123e+08	161688	1540032349	283084	16.5119	3.67527
22		205.43	0.115	76.9507	0.085	85.7646	0.063	79.1698			5	6	6.5	7	2	6	10	10	2.50004	2.50004	5.50001	5	5	7	7	6	7	8	8	0.11488	0.141133	0.275	2.3938	9.4198e+06	13435	1.84483e+07	21420	5.77621e+08	124827	61.3199	9.29118	1.10279e+08	99390	2.22524e+08	118806	1598934724	368795	14.499	3.71058
23		115.12	0.115	65.155	0.0495	80.0321		77.8022	0.0465	74.6932	5	6	6	7	0	0	2	2	2.50004	2.50004	5.50001	5	5	7	7	5	6	7	8	0.176185	0.212817	0.339739	1.9283	1.63303e+07	19114	8.22207e+07	48400	9.01344e+08	153521	55.1947	8.03186	1.12579e+08	84841.5	6.69855e+08	251278	2028816670	412127	18.0213	4.85761
24		119.631		102.177	0.0195	70.7251	0.026	42.3207	0.0265	59.9251
25
26	0.112	99.6044		65.6208	0.025	70.4625	0.0215	59.9381	0.027	70.3555	5	5	6.5	8	2	4	10	10	2.50004	2.50004	5	5	5	6	6.5	5	7	8	8
27	0.103	135.951			0.0215	71.1655	0.0175	30.2954		65.2337
28
29											5	6	8	8	0	8	10	10	2.50004	2.50004	2.50004	5	6	7	7	4	6	7	7	0.0909307	0.108092	0.223684	2.45994	8.81157e+06	8882	2.60588e+07	19856.5	2.91113e+08	76374	33.0376	8.59874	8.95149e+07	64536.5	2.90087e+08	135802	8.61716e+08	247187	9.62651	3.83019
30
31		195.085		57.3892	0.077	86.895	0.0365	65.5854	0.0535	72.9979	6	7	8.5	8.5	-2	0	0	0	2.50004	2.50004	5	6	6	7	8	6	7	8	8.5	0.200698	0.128054	0.234776	1.1698	1.42733e+07	16360	3.46763e+07	23580	2.44289e+08	65902	17.1152	4.02824	6.50238e+07	63850	2.28502e+08	117442	1080403154	264842	16.6155	4.14788
32
33		167.847	0.0895	55.4181	0.0775	64.4623	0.058	56.0388		60.9083	5	6	7	8	2	6	10	12	2.50004	2.50004	4.74999	5	5	7	7	6	7	8	8	0.124795	0.0978098	0.204461	1.63838	7.97111e+06	10634.5	1.77192e+07	14656.5	2.38425e+08	64217	29.9111	6.03855	7.24159e+07	63704	1.414e+08	70438	5.48265e+08	159852	7.57106	2.50929
34	0.091			72.6378		80.6776	0.043	67.4673	0.0865	76.4713	5	6	7	7	-2	0	0	0	2	2	2	5	5	5	5.5	5	6	7	7	0.0961887	0.0868836	0.146654	1.52465	7.56646e+06	8310	7.52228e+06	9907.5	8.8554e+07	27575	11.7035	3.31829	7.89148e+07	66343	1.01126e+08	59475.5	5.24584e+08	129500	6.64746	1.95198
35	0.1275	159.821	0.12	62.9871	0.041	72.9126	0.0405	58.5121	0.044	62.9383	5	6	7	7	2	6	10	10	2.50004	2.50004	5.50001	5	5	6.5	6.5	5	7	8	9	0.0449636	0.0746806	0.0947368	2.10697	2.18137e+06	3381	3.29829e+06	9561	1.99301e+07	12710	9.1365	3.75924	1.88254e+07	21084.5	2.20984e+07	22010	7.11124e+07	34633	3.77746	1.64258
36
37	0.085	88.8867	0.1225	63.8578	0.0615	76.5812	0.047	58.1534	0.0655	68.8963	5	6	7	7	2	6	10	10	2.50004	3	5.50001	5	5	6.5	6.5	5	7	8	9	0.0368577	0.0671346	0.104822	2.84396	1.55385e+06	3827	3.07886e+06	9041.5	1.59716e+07	13246	10.2787	3.4612	3.06384e+07	27133.5	3.57095e+07	29146.5	9.31052e+07	44161	3.03884	1.62755
38	0.1275	90.4158	0.0985	74.7143	0.0815	75.1649		60.3979		75.0912	5	6	7	7	2	6	10	10	2.50004	2.50004	5.25	5	5	7	7	5	7	8	9	0.0716216	0.112178	0.215753	3.01241	4.02826e+06	5434	1.20352e+07	18601	2.40613e+08	66561	59.7313	12.249	5.08582e+07	43701	1.3671e+08	80746	857975386	222174	16.87	5.08396
39
40											5	6	6	6	-2	6	10	10	2	2	2.50004	5	7	9	9	4	6	7	7	0.0861582	0.0994475	0.214214	2.48629	6.36617e+06	8019.5	9.56695e+06	14501	1.6095e+08	57915	25.2821	7.22177	5.7115e+07	46946.5	1.16917e+08	61089.5	496074452	161440	8.68554	3.43881
41		193.699	0.123	75.8993	0.08	74.5995	0.0585	57.3745	0.0825	71.0706	5	6	6.5	7	0	4	10	10	2.50004	2.50004	5.50001	5	5	6	6	5	6	8	8	0.182602	0.154598	0.263201	1.4414	1.34478e+07	15184	2.76355e+07	27836	3.1647e+08	87749	23.5332	5.77904	6.34116e+07	54985.5	3.00414e+08	148952	9.35756e+08	257695	14.7569	4.6866
42	0.0725	150.807		73.1582	0.08	87.701	0.045	72.2244	0.1125	87.9574	5	6	7.5	7.5	-2	0	0	0	2.50004	2.50004	2.50004	5	6	6	7	5	6	8	8	0.173106	0.179002	0.240833	1.39125	1.40773e+07	16138	5.12342e+07	35673	3.35491e+08	92575	23.832	5.73646	1.08519e+08	100096	3.66245e+08	166208	6.55845e+08	204426	6.04358	2.04229
43	0.1305	243.359	0.111	74.2853	0.072	104.403	0.041	76.4457	0.069	82.552	5	6	7	7	-2	0	0	0	2.50004	2.50004	5	5	6	7	7	5	7	8	8	0.0959583	0.0953905	0.264829	2.75983	7.90748e+06	9392.5	2.4203e+07	16305	4.19756e+08	106074	53.0834	11.2935	8.37103e+07	61056.5	2.8637e+08	121528	9.03826e+08	242875	10.7971	3.97787
44	0.1565	124.913	0.1025	69.1575	0.031	43.0088	0.0335	83.4771	0.051	87.4279	5	6	7	7	0	6	10	10	2.50004	3	3.75002	5	6	6	6.5	5	7	9	9	0.0817961	0.0876002	0.201471	2.46308	7.76177e+06	7911	1.83596e+07	11303	3.52119e+08	71129	45.3659	8.99115	1.13987e+08	71099.5	2.17846e+08	92253.5	1142191637	240529	10.0203	3.38299
45
46		96.5236		78.4634	0.016	87.3309	0.021	43.5395	0.023	63.6486
47		136.133		57.1206	0.044	84.8913	0.0325	61.1289	0.031	71.0913	5	6	7	7	-2	0	2	4	2.50004	3	4.74999	5	5	7	7	5	7	8	8	0.0896732	0.0824583	0.150644	1.67992	9.34015e+06	8757.5	1.9616e+07	14762	9.52055e+07	35493	10.1931	4.05287	6.9945e+07	60913	127732830	78437.5	2.24613e+08	85731	3.21128	1.40743
48		96.9264				38.7392		22.2035			10	10			8	10	10	10	2.50004	2.50004	3	6	8	10	10	4	5	5	5
49	0.094	125.684		60.3569		53.0499		46.9872			5	6	7	7	2	8	10	10	2.50004	3	3.25002	5	5	6	6.5	4	5	6	6	0.0976406	0.0808581	0.137446	1.40767	1.99291e+07	12157	2.14001e+07	11628	1.76939e+08	31147	8.87844	2.56206	1.97935e+08	102093	127996094	45067	544070314	99705	2.74873	0.97661
50
51											10	10			2	8	10	10	2.50004	2.50004	3.25002	6	6	7	7	5	6	8	8
52		97.557								31.0216	5	6	8	9	2	6	10	10	2.50004	3	3.75002	5	6	6	6	5	6	7	7	0.217702	0.134139	0.265502	1.21957	3.31332e+07	25622	3.13876e+07	23404	4.07276e+08	79842	12.2921	3.11615	1.30013e+08	93047.5	1.53927e+08	77337.5	1000653390	198837	7.69657	2.13694
53
54	0.11	219.754		58.7361	0.03	70.9411	0.024	50.0778	0.0345	61.4524	5	6	7	7	-2	0	2	2	2.50004	2.50004	4.24999	4	5	6	6.5	5	7	8	8
55		96.5031		51.5377	0.0145	64.0723	0.009	83.1975		77.8552	5	6	8	8	0	6	10	10	2.75002	3	4.00001	5	6	7	7	5	6	7	8	0.126709	0.13079	0.314006	2.47816	6.95807e+06	8327.5	3.05359e+07	20252	8.22653e+08	127653	118.23	15.3291	4.39468e+07	44471.5	3.14809e+08	165604	2570571028	428209	58.4928	9.62884
56	0.061	112.533		52.853	0.0135	66.0145	0.0195	36.8124	0.0215	56.745
57	0.0915	158.135			0.0345	67.0093	0.0215	58.4366		67.4475	5	6	7	7	2	6	10	10	2.50004	2.50004	3.75002	5	5	6	6	5	7	8	8	0.0666316	0.10224	0.212687	3.19198	4.20027e+06	6575.5	1.73272e+07	16220.5	2.59398e+08	67166	61.7574	10.2146	4.40051e+07	39310	2.25983e+08	117985	5.39478e+08	145792	12.2594	3.70878
58	0.111	125.498	0.079	67.0025		79.3106		66.1619			5	6	7.5	7.5	0	6	10	10	2.50004	2.50004	3	4	6	6.5	6.5	3	5	6	6	0.0717274	0.0995976	0.194318	2.70912	8.26617e+06	6388.5	2.2841e+07	13468.5	2.20583e+08	38213	26.6851	5.98153	5.5632e+07	35114.5	1.53918e+08	63997.5	6.24305e+08	113234	11.222	3.22471
59		151.949	0.0465	55.8668	0.02	72.2705	0.0105	63.2383		73.547	4	5	7	7	-2	-2	-2	0	2	2.50004	2.50004	5	5	7	7	3	4	5	5	0.0757989	0.10661	0.218573	2.88359	7.43746e+06	8565	3.01516e+07	21932.5	2.98218e+08	62741	40.0967	7.32528	7.49562e+07	51835	243551340	102146	7.86737e+08	178096	10.4959	3.43583
60		169.713	0.083	68.9914	0.036	81.7922	0.0265	58.8261	0.0305	71.8653	5	6	6.5	6.5	2	6	10	12	2.50004	3	5	5	5	6	6	5	7	8	8	0.0628163	0.145545	0.216826	3.45175	3.04273e+06	5034.5	2.81023e+07	33844.5	5.52066e+08	103485	181.438	20.5552	3.15669e+07	27227	4.65794e+08	195194	1272832938	266766	40.3217	9.79785
61		114.062				83.8302		51.6738	0.0065	62.2423	5	6	7	7.5	-2	-2	0	2	2.50004	2.50004	3	5	6	8	9	4	5	7	7
62		174.054	0.0785	62.447	0.0315	91.3594	0.023	69.4751	0.033	83.6553	5	6	7.5	7.5	0	0	0	2	2.50004	3	4.49997	4	5	6	6	5	7	7	7	0.0862363	0.144792	0.268682	3.11565	7.96993e+06	9306.5	2.39961e+07	25165	7.32043e+08	110897	91.8506	11.9161	9.22124e+07	69195.5	3.63551e+08	151294	2008832351	363201	21.7848	5.24891
63	0.1105	97.9093	0.105		0.0275	86.5256	0.0445	59.7736		80.1448	5	6	6.5	7	0	4	10	12	2.50004	3	3	5	5	6	6	3	5	6	6	0.0723764	0.123645	0.19469	2.68997	7.69171e+06	8975.5	2.79989e+07	22313	2.05583e+08	43905	26.7278	4.89165	6.89509e+07	56105.5	1.81185e+08	91736.5	9.21365e+08	166034	13.3626	2.95932
64	0.1225	127.854		53.922	0.0225	70.2205		42.9864	0.0185	60.4734	4	5	6	6	-2	-2	0	0	2.50004	2.50004	4.49997	5	5	6	8	4	6	7	7	0.105646	0.15266	0.234483	2.21952	7.56952e+06	11431.5	2.66771e+07	35630	2.85939e+08	66484	37.775	5.81586	7.92624e+07	71542.5	2.69943e+08	136710	7.43313e+08	181011	9.37788	2.53012
65	0.098	131.93		58.1676	0.02	71.7964	0.015	61.2425		72.9099	5	6	7	7	2	6	10	10	2.50004	3	4.49997	5	5	6	6	6	7	8	8
66	0.06875	92.0179	0.0175	38.0015	0.0125	26.2213	0.0185	24.2597	0.0175	25.5089
67			0.121	67.436		88.809	0.0285	72.7338	0.045	80.8786	5	6	7	7	-2	-2	0	0	2.50004	2.50004	4	5	6	7	7	4	6	7	8	0.169694	0.198315	0.24382	1.43682	1.17184e+07	16165	4.70506e+07	45711	1.5307e+08	53668	13.0624	3.32001	6.24613e+07	61588.5	2.96139e+08	188220	5.44399e+08	177396	8.71578	2.88034
68	0.0835	115.079			0.022	85.4722	0.01	49.4613		58.8638	5	6	7	7	-2	0	0	2	2.50004	2.50004	2.50004	5	5	6	6	3	5	6	6
69	0.12	135.16	0.1135	61.694	0.0695	74.3581	0.0645	58.9407		75.3209	5	6	7	7	-2	0	2	4	2.50004	2.50004	4.49997	5	6	6	6	6	7	8	8	0.0662417	0.078341	0.185808	2.805	5.72488e+06	6961	1.39219e+07	11046.5	1.55313e+08	40830	27.1295	5.86554	5.81454e+07	41258.5	2.98122e+08	102538	7.08682e+08	169152	12.1881	4.09981
70		156.469		60.7948	0.0385	90.9427	0.02	76.8052	0.0285	81.8717	5	6	7	7	0	0	2	2	2.50004	2.50004	2.50004	6	6	8	8.5	5	6	6	7
71	0.0615	111.942		59.9414		66.6058		57.1099																						0.0896328	0.133022	0.245719	2.7414	1.47646e+07	10900	3.86549e+07	24672	6.50646e+08	83883	44.0679	7.69569	9.74849e+07	56848.5	2.55488e+08	109260	1572807107	226248	16.1338	3.97984
72	0.129	209.682	0.1095	60.6767	0.0585	87.1816	0.0385	70.8888	0.0575	75.7873	5	6	8	8.5	-2	0	0	0	2.50004	2.50004	4.49997	5	5	6	6.5	5	7	8	8	0.141269	0.186047	0.349241	2.47217	1.01978e+07	13208.5	6.13463e+07	40369	5.43708e+08	132350	53.3162	10.0201	5.1391e+07	49002	4.65244e+08	210214	9.85121e+08	286126	19.1691	5.83907
73		118.014	0.07	61.2466	0.035	77.4954		58.6424	0.0265	67.1929	6	8	9	10	2	6	10	10	2.50004	2.50004	3	5	5	6	6	5	7	7	8	0.0640182	0.140031	0.136289	2.12891	4.67585e+06	9507	2.03184e+07	32641.5	9.67596e+07	32626	20.6935	3.43179	7.9654e+07	61404.5	3.07082e+08	132338	6.33152e+08	159147	7.94878	2.59178
74	0.187	126.75	0.142		0.1095	85.7753	0.075	77.888	0.124	98.778	5	6	8	8	2	8	10	10	3	3	5.50001	6	7	7.5	8	5	7	7	7	0.0687464	0.161257	0.298523	4.34238	3.76696e+06	5601.5	2.89168e+07	24944.5	5.65383e+08	107089	150.09	19.1179	3.54188e+07	32854	364257158	173026	1423920380	312463	40.2024	9.51065
75	0.0955	204.759		70.6087	0.0705	91.4809		71.981	0.0735	85.4479	5	6	7	7	2	6	10	10	2.50004	2.50004	3.75002	5	5	6	6	6	7	8	9	0.070764	0.136114	0.258312	3.65033	4.19234e+06	6317	2.52853e+07	24942	3.46187e+08	78042	82.5761	12.3543	3.67871e+07	32829	3.13463e+08	138134	1219542116	263663	33.1514	8.03141
76	0.0975	176.481	0.0835	59.1609	0.037	66.9219	0.0235	49.628	0.0355	57.5881	5	6	7	7	-2	0	2	2	3	3	5	5	5	6	6	5	6	7	7	0.0734637	0.196434	0.281977	3.83831	5.39466e+06	7214	5.11385e+07	45909.5	6.36792e+08	106213	118.041	14.7232	5.61859e+07	38659.5	7.23927e+08	268359	1689729378	383384	30.0739	9.91694
77		121.881		57.862		121.807		35.8959
78
79
80
81
82
83
84
85
86		101.091	0.037	59.978	0.015	70.1556				69.1123	5	6	7	8	2	8	10	10	2.50004	3	3	4	6	7	7	3	5	6	6
87											3	3	4	4	8	10	10	10	3	3	3.50004	5	6	7	7	4	5	7	7	0.202053	0.143937	0.25	1.2373	4.79875e+07	25774	6.26411e+07	23597	3.09282e+08	54489	6.44505	2.11411	2.72005e+08	148515	2.44219e+08	88294.5	1008143122	210715	3.70635	1.41881
88		119.478		71.3695	0.0245	82.3999		71.2665	0.0215	76.7306	5	6	7	7	8	10	10	10	2.50004	2.50004	3.50004	5	6	6	7	3	5	8	8
89
90	0.1365	127.858		73.8884		81.1306	0.028	70.3818		72.4418	5	6	7	7.5	-2	0	2	4	2.50004	2.50004	4.24999	5	5	6	6	5	7	8	9	0.0833333	0.111228	0.297297	3.56757	7.13106e+06	8304.5	2.35315e+07	18615	6.15525e+08	109651	86.316	13.2038	6.39929e+07	43314.5	2.41684e+08	109244	1429092974	309293	22.3321	7.14063
91		143.965			0.037	92.2237		67.9541		75.8822	5	6	7	7	2	6	10	10	2.50004	3	4.49997	6	7	8	8	6	7	8	9	0.0636998	0.14514	0.326627	5.1276	4.0062e+06	5085.5	4.06e+07	27983.5	525233148	105860	131.105	20.816	5.28358e+07	35437.5	3.34848e+08	150317	1142381916	265471	21.6214	7.49125
92	0.0885	140.623				88.3177	0.026	68.6236		76.1128	5	6	7.5	7.5	4	8	10	10	3	3.50004	5.50001	5	5	7	7	6	7	8	9	0.156687	0.212496	0.391716	2.49999	1.55019e+07	15156.5	5.9215e+07	38883.5	5.85999e+08	116297	37.8017	7.67308	1.20541e+08	89124	427413336	188696	1323931335	312366	10.9832	3.50485
93	0.1035	140.244		63.9216		78.3075	0.027	72.5008	0.0295	81.0401	3	4	4.5	4.5	2	6	10	10	2.50004	3	3.50004	5	5	6	6	5	7	8	8
94	0.1435	118.299		72.6306		63.3361			0.0625	76.0873	5	6	7	8	2	8	10	10	2.50004	2.75002	4	6	6	7	7	5	6	6	7	0.0992325	0.146773	0.241611	2.4348	1.48148e+07	11329	5.66127e+07	31775	452309545	60608	30.5309	5.34981	9.26804e+07	61003	2.28297e+08	93273.5	1163147497	177329	12.5501	2.90689
95		160.643		57.9649	0.0345	76.0881	0.0225	61.5542	0.0325	77.1626	5	6	7	7.5	-2	0	2	4	2.50004	3	5	5	5	6	6	6	7	8	8	0.105676	0.151249	0.279736	2.64712	9.37572e+06	10066.5	2.74634e+07	22271	491964448	87843	52.4722	8.72627	8.28103e+07	59182.5	3.03341e+08	127070	1438911608	285666	17.376	4.82687
96	0.13		0.097	66.1628	0.036	88.3062	0.0245	68.1102	0.0305	76.889	5	6	8	8.5	2	6	10	10	2.75002	3	5.50001	5	5	6	6.5	6	7	8	9	0.0618414	0.0988806	0.197987	3.20152	3.62225e+06	6221.5	1.08148e+07	16014.5	9.87086e+07	35215	27.2506	5.66021	3.02345e+07	28653	1.11059e+08	76692	3.78345e+08	113508	12.5137	3.96147
97	0.113	163.101	0.1435	83.5634	0.066	92.1927	0.034	78.8988	0.071	87.766	5	6	7	7	2	6	10	10	2.50004	3	3.50004	5	5.5	6	6	6	7	8	8	0.11603	0.20014	0.305225	2.63057	1.9828e+07	17802.5	1.0874e+08	46768	9.25709e+08	127799	46.687	7.17871	2.66621e+08	149078	807103241	281432	2288427955	365336	8.58308	2.45064
98	0.1125	138.869	0.074	67.8479	0.0255	87.47	0.0195	67.2002	0.0255	79.0555	5	6	7	7	2	8	10	10	2.50004	2.50004	2.75002	5	5	6	7	5	7	8	9	0.068399	0.12621	0.153667	2.24663	6.60111e+06	7437.5	1.66153e+07	23871	7.66165e+07	20116	11.6066	2.70467	7.66267e+07	50356.5	2.90446e+08	83459	587753037	107472	7.67035	2.13422
99	0.107	134.008	0.089	69.6381	0.041	84.9727	0.0245	73.9304	0.037	76.0892	5	6	7	7	2	6	10	10	2.50004	3	3.75002	5	5	6	6	6	7	8	9	0.112871	0.147237	0.297894	2.63923	20034791	12227	8.9905e+07	30583.5	6.72674e+08	101907	33.5753	8.33459	2.25812e+08	110743	7.70885e+08	234924	1686348995	290618	7.46793	2.62426
100	0.096	116.956	0.04		0.0395	66.0289	0.031	51.3241	0.0505	80.6802	4	5	6	6.5	0	2	6	8	2.50004	2.50004	2.50004	5	6	8	8	4	5	6	6
101
102											5	6	7	7	0	0	2	2	2.50004	2.50004	3	5	7	8	8	4	6	7	7
103
104	0.103	100.091	0.085	60.6339	0.038	67.8434	0.0345	51.3124	0.0325	56.4514	5	6	7.5	8	-2	0	2	4	2.50004	2.50004	4	4	5	6	6	5	7	8	8
105	0.1155			62.0408	0.0285	55.6269				48.6117
106		103.923	0.145	99.2936	0.03	95.6812		71.3506	0.051	72.1964																				0.109844	0.117117	0.235437	2.14337	6.17134e+06	8312	2.16131e+07	16766	3.26197e+08	62176	52.8567	7.48027	4.3645e+07	56048.5	1.97203e+08	96111.5	1121322017	204081	25.6919	3.64115
107
108	0.098	160.422	0.083	56.8007	0.0485	74.3948	0.036	62.4794	0.0485	66.033	5	6	7	7	0	2	8	8	2.50004	3	4.49997	5	5	6	6	5	7	8	8	0.132371	0.125974	0.246606	1.86299	5.6791e+06	8380	2.40859e+07	20948	3.0014e+08	82450	52.85	9.8389	4.59825e+07	49048	2.40345e+08	123325	675553333	202588	14.6915	4.1304
109	0.1185		0.0935	67.9776	0.0525	84.0164	0.035	68.0834	0.037	76.0144	5	6	7	7	2	6	10	10	2.50004	2.75002	4	4	5	6	6	6	7	9	9	0.105556	0.11773	0.24847	2.35393	8.57684e+06	9086	2.22602e+07	16596.5	4.35369e+08	75122	50.761	8.26788	1.12865e+08	74206	267699256	98674.5	1085056143	219951	9.61377	2.96406
110	0.1295	151.34		85.8767	0.0495	91.68	0.034	78.2673		79.2947	5	6	7	7	4	8	10	10	3	3	4.49997	5	5	6	6	6	7	8	9
111		124.205		55.9627	0.031	68.4906	0.022	59.3825	0.0275	63.4332	5	6	8	8	-2	0	0	2	2.50004	2.50004	4.24999	5	5	6	6	5	6	8	8	0.0516111	0.126081	0.257453	4.98831	4.1543e+06	4104.5	3.07335e+07	23741.5	343638567	68559	82.7187	16.7034	5.43805e+07	40083	3.10144e+08	125952	8.47845e+08	180690	15.591	4.5079
112	0.0875	110.361	0.066	57.3985	0.029	66.1988	0.0215	60.7279	0.027	66.2014	5	6	8	8	-2	0	0	4	2.50004	2.50004	4.49997	5	5	6	6	5	6	8	9	0.0575247	0.0845272	0.13879	2.4127	3.81454e+06	4617	7.53582e+06	10252	7.46311e+07	20618	19.5649	4.46567	4.4994e+07	35912.5	7.23133e+07	32784.5	2.6806e+08	67708	5.95768	1.88536
113	0.1595	134.101		55.1816		70.121	0.0245	61.5965	0.019	66.1433	5	6	8	8	2	6	10	10	2.50004	3	5	6	6	7	7	6	7	8	8	0.0712084	0.0893067	0.159675	2.24237	3.81896e+06	4830.5	1.51416e+07	15326.5	1.64118e+08	34418	42.9746	7.12514	3.70123e+07	31814.5	1.71866e+08	75099	5.68544e+08	120602	15.361	3.79079
114	0.1095	118.915		61.3452	0.027	83.1988	0.0185	63.5472	0.0285	79.1074	6	6	7	7	-2	0	2	4	2.50004	3	4.49997	5	5	7	7	5	7	8	8	0.105134	0.130068	0.277085	2.63555	1.09749e+07	11157	3.78886e+07	20024.5	5.52255e+08	102616	50.3197	9.19745	9.0317e+07	59352.5	4.6908e+08	156850	1628397487	279081	18.0298	4.70209
115		107.144		66.0354		85.6566	0.0445	62.5827	0.065	65.8477	6	6.5	7	8.5	2	8	10	10	2.50004	3	4	6	6	8	8	5	6	7	7
116		94.3846		57.7736						27.2972	3	4	5	5	8	10	10	10	2.50004	2.50004	2.50004	4	5	7	7	3	5	6	6
117
119
120	0.1205	150.62		87.1994		108.878		77.4945	0.078	84.2924
121	0.084	168.471	0.1155	73.1547	0.0305	87.7531	0.0225	68.7782	0.028	71.2009																				0.180148	0.162766	0.31566	1.75222	1.76066e+07	17094	5.39291e+07	30401.5	4.94097e+08	119662	28.0632	7.00023	8.87519e+07	65272	3.53613e+08	162270	901985313	243929	10.163	3.73712
122		185.266	0.0915	61.254	0.036	88.2292	0.0225	67.2539	0.0335	84.2134	5	6	7	7	2	6	10	10	2.50004	3	5	5	5	6	6	5	7	8	9	0.0781405	0.124286	0.145238	1.85868	3.60009e+06	6140.5	9.87877e+06	17011.5	5.04025e+07	22721	14.0003	3.70019	3.99878e+07	37879	8.31521e+07	60682.5	1.4139e+08	58239	3.53583	1.5375
123	0.1235	131.193	0.07			89.1514	0.045	72.6023			4	5	8	9	2	6	10	10	2.50004	2.50004	3.75002	5	6	7	7	6	6	7	7
124	0.113	148.442	0.1125	66.736	0.0755	86.5494	0.039	79.3237	0.093	87.502	6	7	8	8	0	0	0	0	2.50004	3	4.24999	5	5	6	6	5	7	8	8	0.109347	0.0683403	0.172414	1.57676	8.73036e+06	9030.5	1.37606e+07	9506.5	1.99102e+08	41184	22.8057	4.56054	7.39326e+07	46478	2.41889e+08	83639.5	7.55284e+08	165066	10.2158	3.55149
125	0.116	161.811	0.0885	65.5331	0.0555	81.2148	0.04	58.3538	0.0405	66.178	5	6	8	8	4	6	10	10	2.50004	2.50004	3	5	6	6.5	6.5	6	7	8	9	0.131794	0.110949	0.199267	1.51196	1.49888e+07	12148.5	2.76691e+07	13625.5	2.60661e+08	47165	17.3904	3.88237	1.30354e+08	82394.5	2.4655e+08	96225	7.68898e+08	151687	5.89854	1.84098
126	0.046	85.6662	0.025	53.73	0.0205	60.2218	0.0165	50.9554	0.0145	53.4908	5	6	8	8	4	8	10	10	2.50004	2.75002	4	5	5	6	6	6	8	8	9
127	0.103	101.279	0.075	66.8053	0.028	82.4564	0.0315	53.8562	0.0335	63.4155	5	6	7	7	8	10	10	10	2.50004	3	3	5	5	7	7	3	5	6	7
128		95.2763		38.14		66.3764	0.0125																							0.103714	0.0913925	0.115827	1.1168	2.18683e+07	11923.5	1.66596e+07	10465	4.16736e+07	9331.5	1.90566	0.782614	1.24581e+08	57718.5	9.12878e+07	38760	1.44572e+08	30273	1.16047	0.524494
129	0.0785			61.2103		47.1134	0.0195		0.016	45.851	5	6	8	8	0	4	10	10	2.50004	3	3.50004	5	5	6	6	3	5	6	7	0.0566412	0.162916	0.222826	3.93399	9.07967e+06	5772	4.94097e+07	29315.5	3.67222e+08	59185	40.4444	10.2538	6.64251e+07	38954.5	3.33268e+08	120775	9.79157e+08	179048	14.7408	4.59634
130		162.206		63.6519	0.019	75.3114	0.0105	56.7244		62.7802	5	6	8	8	2	6	10	10	2.50004	2.50004	4	4	5	6	6	5	7	8	9	0.17226	0.169669	0.276971	1.60787	1.73522e+07	14749.5	5.36104e+07	27113.5	5.34782e+08	78631	30.8192	5.3311	9.37391e+07	68371	4.07116e+08	164026	1824619832	295989	19.4649	4.32916
131	0.115	118.903	0.0395	68.8508	0.0225	79.2353		62.6507	0.0135	56.5261	5	6	7	7	2	6	10	10	2.50004	2.50004	3	5	6	7	7	5	7	8	8	0.0548405	0.119937	0.217923	3.97375	4.36825e+06	4751	2.03699e+07	17584.5	2.28923e+08	46523	52.4062	9.79225	5.8563e+07	44661.5	2.66391e+08	127816	1245930199	232773	21.2751	5.21194
132											6	6.5	8	10	2	8	10	10	2.50004	3	3.50004	6	6	7	7	4	5	6	6	0.127343	0.164985	0.204357	1.60478	2.19734e+07	16109	5.11192e+07	31287.5	1.91567e+08	50478	8.71811	3.13353	7.99657e+07	56942.5	1.8116e+08	96084	3.8815e+08	106135	4.85396	1.8639
133	0.099	89.4642	0.0965	55.3794	0.054	64.9622	0.0365	52.6484	0.0405	53.0194	5	6	7	7	2	8	10	10	3	3	4.49997	4	5	5	5	5	6	7	8	0.0600635	0.134101	0.216049	3.59701	4.69005e+06	6765.5	3.04202e+07	24343.5	2.24676e+08	61307	47.9048	9.06171	7.02676e+07	46604	2.66995e+08	118274	6.31843e+08	188323	8.99195	4.04092
134	0.1015		0.031	54.2542	0.0195	64.9473	0.0135	40.1266	0.014	47.6977	4	6	7	7	-2	2	10	10	2	2.50004	2.50004	5	6	6	6	3	6	7	7	0.078369	0.15547	0.270531	3.45202	5.44713e+06	8698.5	2.59885e+07	27154	2.61122e+08	69087	47.9374	7.9424	5.1136e+07	41472	3.53529e+08	167148	7.11081e+08	195536	13.9057	4.71489
135	0.148		0.017			57.2556			0.0205	49.05	5	6	8	8	2	8	10	10	2.50004	3	4.00001	6	6	7	7	4	5	6	6	0.129973	0.114662	0.245708	1.89046	3.00949e+07	15447	6.79874e+07	22309.5	3.64846e+08	64227	12.1232	4.15789	1.99609e+08	96909	3.44862e+08	116901	8.18162e+08	150275	4.09883	1.55068
136	0.1445		0.0805	51.3933	0.0315	66.2134	0.0205	55.9954	0.0205	63.4153	5	6	7	7	-2	-2	0	0	2.50004	2.50004	5	5	6	7	7	4	6	8	8
137	0.0835	113.956		49.3753		75.0154	0.021	72.3191	0.0205	64.1724	4.5	5	7	7	2	6	10	10	2.50004	3	4	5	6	6	6	5	7	8	8	0.0592784	0.0912483	0.236259	3.98559	4.41084e+06	4875.5	18176536	12029.5	5.25363e+08	82495	119.107	16.9203	5.17779e+07	36916	3.62849e+08	132954	1938490666	326855	37.4385	8.85402
138	0.1235			57.4617		79.5111	0.0215	60.8798	0.0295	68.482	5	7	7	7	-2	-2	0	0	2.50004	2.50004	5	5	6	7	7	5	7	8	8	0.100028	0.102936	0.234163	2.34097	7.39836e+06	7839	3.20645e+07	19316.5	5.04493e+08	75431	68.1898	9.62253	8.52618e+07	62280	3.1445e+08	125873	1137715705	199779	13.3438	3.20776
139					0.0295	98.4955		51.6373	0.028	51.9839	5	6	7	7	2	6	10	10	2.50004	3	3.25002	5	6	6	6	4	5	7	7
140		198.196		79.8906	0.0545	89.8638	0.0295	68.9001	0.04	79.8517	5	6	7	7	2	6	10	10	2.50004	3	5	5	6	6.5	6.5	5	7	8	9	0.113405	0.0622593	0.165593	1.46019	9.40655e+06	9075	1.094e+07	8516.5	261390171	53724	27.7881	5.92	1.0604e+08	76600.5	1.57286e+08	63665	5.99496e+08	135028	5.65348	1.76276
141	0.101	96.5274		70.832	0.0345	88.5514	0.0345	102.333		91.0713	5	6	7.5	7.5	0	0	4	4	2.50004	2.50004	3	5	5	6	6	6	7	8	9
142
143			0.083	66.5626	0.0455	77.0963	0.027	70.534	0.037	77.0057	5	6	7	7	2	6	10	10	2.50004	2.50004	4.49997	5	6	7	7	6	7	8	9	0.0870548	0.123269	0.269231	3.09266	8.01802e+06	6846	4.88007e+07	25653.5	4.33111e+08	84904	54.0173	12.402	8.36772e+07	57992.5	3.59138e+08	136912	1012145906	236194	12.0958	4.07284
144	0.112	115.191	0.1065	74.7369		87.6437	0.0455	54.8508		70.9277	5	5	6	6	2	6	10	10	2.50004	2.50004	3	6	6	7	7	5	6	8	8
145	0.166	162.495	0.1035	65.3283	0.042	92.5284	0.048	69.734	0.0675	90.557	5	6	7	7	0	0	2	4	2.50004	2.50004	3	5	5	6	6	5	6	7	8	0.0646956	0.104319	0.206362	3.18974	4.97486e+06	5082	2.84662e+07	18403	3.97559e+08	72796	79.9135	14.3243	6.84237e+07	49018.5	3.19177e+08	130407	1189192810	253276	17.3798	5.16695
146	0.07	104.039		60.2899	0.051	67.181		57.9027	0.038	62.9146	5	6	7	7	2	6	10	10	2.50004	2.50004	5	5	5	6	6	5	7	8	9
147		132.512	0.0765	69.8851		90.9159		62.0733	0.053		5	6	7	8	0	2	10	10	3	3	3.50004	4	4	6	6	3	4	5	5	0.0863087	0.132674	0.230088	2.66588	1.00571e+07	8404.5	4.65376e+07	25312.5	5.24944e+08	74638	52.1965	8.88072	8.0365e+07	58556	2.57465e+08	107616	1645870374	237581	20.48	4.05733
148	0.1075	114.977		92.7943			0.0265	49.4496		63.2652	7	8	9	9	-2	-2	2	2	3	3	3	5	5	6	6	4	4	5	6
149	0.099	179.837		66.6743	0.042	77.5266		58.5293		74.4175	5	6	8	8	2	8	10	10	2.50004	3	5	5	5	7	7	6	7	8	8	0.177752	0.153758	0.273425	1.53824	1.82988e+07	17046	4.2306e+07	20471.5	3.77445e+08	58988	20.6268	3.46052	9.26217e+07	55798	3.52623e+08	140058	9.80814e+08	184445	10.5895	3.30558
150	0.1025	102.429	0.0735	55.6448	0.0375	73.568	0.0355	63.1556	0.033	63.2492	5	6	7	7	0	2	2	4	2.50004	2.50004	5.25	5	6	7	7	4	6	8	8
151	0.105	98.1461	0.094	57.3826	0.0625	71.3947	0.031	64.8205	0.0345	63.9426	6	6	7.5	7.5	4	8	10	10	2.50004	2.75002	4	5	5	5	6	5	7	8	9	0.0452354	0.140061	0.254489	5.62588	2.76364e+06	6661.5	5.92462e+07	47729	6.96187e+08	175803	251.91	26.3909	4.98177e+07	54542.5	3.86513e+08	215292	1278872571	370819	25.6711	6.79872
152	0.0945	112.385		80.0765	0.0255	105.204		64.5655	0.0425	94.8305
153											5	6	7	7	-2	4	10	10	3	3	3	5	5	6	6	3	5	6	6	0.0831354	0.181111	0.28081	3.37774	1.79344e+07	9824	1.31548e+08	45729.5	7.15919e+08	90818	39.9189	9.2445	1.2717e+08	61622	7.62405e+08	205304	1973094811	284649	15.5154	4.61928
154	0.0865	82.6457			0.0335	63.3383	0.0185	42.7674		42.3312																				0.12928	0.191098	0.258285	1.99787	1.08479e+07	10304	6.38119e+07	40363.5	4.21853e+08	64136	38.8881	6.22438	8.39235e+07	67249	4.23124e+08	140486	1601353265	218666	19.0811	3.25159
155	0.127	106.748	0.0865	94.7057	0.05	104.302	0.0525	78.9045	0.077	97.745
156	0.0995	114.726		84.8423		81.6657	0.037	58.4633	0.033	80.491
157	0.098	110.819	0.0735	62.168	0.03	63.105		54.5837	0.043	59.3131
158
159											4	5.5	6.5	8	-2	-2	-2	-2	2.50004	3	3	4	4	6	6
160	0.089	127.189	0.0615	83.1578		94.4492	0.0215	61.6755		76.824																				0.101436	0.0963286	0.188634	1.85963	9.61846e+06	7510	1.35856e+07	10893.5	1.17044e+08	31152	12.1687	4.14807	2.83127e+07	20992.5	4.70613e+07	33602	2.82964e+08	70388	9.99424	3.35301
161	0.0815	81.149		55.0462		59.4851	0.0255	45.2967	0.0305	66.6881
162	0.1665	208.843	0.083	63.7013	0.047	70.7583	0.0255	53.0524	0.035	64.0108	5	6	7	7	2	6	11	11	2.50004	2.50004	4.99999	5	5	6	7	5	6	8	9	0.0860706	0.169423	0.1566	1.81943	6.70323e+06	8097.5	2.8793e+07	34787.5	1.11703e+08	29900	16.6641	3.6925	8.81674e+07	60285.5	3.91387e+08	143972	6.05873e+08	140399	6.87185	2.3289
163	0.0615	76.0415	0.0195	61.2807	0.0135	61.6412		36.9048	0.02		10	10			2	8	10	10	2.50004	2.50004	2.50004	6	6	8	8	5	6	7	9
164	0.083	138.904		48.6169	0.0375	71.984	0.023	57.0698		61.4358	5	6	7	7	-2	0	0	0	2.50004	3	4	5	7	7	7	5	6	8	8	0.0721185	0.0749912	0.162791	2.25727	3.0128e+06	4201.5	1.51613e+07	11550.5	6.96981e+07	24019	23.134	5.71677	2.1415e+07	22411.5	1.17557e+08	67147	1.9086e+08	65509	8.91243	2.92301
165	0.1275	165.387		50.2901	0.0235	63.0152		50.4962		46.7157	4	5	6	6.5	-2	-2	0	0	2.50004	2.50004	4	5	5	6	7	3	5	6	6	0.141294	0.132439	0.316794	2.24208	1.15547e+07	10864	3.68157e+07	22088.5	4.14672e+08	85060	35.8876	7.82953	6.97804e+07	49339	2.3622e+08	103590	9.30912e+08	201288	13.3406	4.07969
166		114.867		76.7782	0.0225	97.707	0.0285	74.7546		90.1001
167			0.151	108.082	0.057	87.8069		66.6442		69.3112	5	6	7	7	-2	0	0	0	2.50004	3	4.00001	5	6	7	8	6	7	8	8
168	0.1185	168.541	0.0935	58.7585		76.3293		60.2117	0.0515	63.2003	6	6	8	9	0	0	0	2	2.50004	2.50004	4	6	6	6	7	6	7	9	9	0.114891	0.133245	0.305685	2.66065	1.12844e+07	10904	4.21212e+07	27953.5	4.51769e+08	101804	40.0348	9.33639	7.79087e+07	61378.5	3.29386e+08	139014	1103436209	273061	14.1632	4.44881
169	0.114	124.247	0.106	58.2947	0.044	67.6109	0.0355	57.5335	0.0375	62.189	5	6	7	7.5	2	6	8	10	2.50004	3	4.74999	5	6	6	7	6	7	8	9	0.0972987	0.10226	0.208589	2.1438	8.54485e+06	7868	2.23235e+07	17069.5	2.30394e+08	61205	26.9629	7.77898	1.29182e+08	86035	2.63564e+08	131046	6.93121e+08	196032	5.36547	2.27851
170
171	0.142	173.312	0.119	64.8363	0.072	79.2878	0.062	57.4192	0.084	68.8712	5	6	7	7	0	0	2	4	2.50004	2.50004	4.49997	5	6	7	7	6	7	8	9	0.0842987	0.120144	0.261944	3.10733	6.4905e+06	8176	1.78928e+07	20633	3.6296e+08	100259	55.9217	12.2626	6.95928e+07	52792	2.18024e+08	112116	8.96414e+08	261731	12.8808	4.95778
172				59.9456	0.057	82.4736	0.0395	65.3449	0.0555	75.457	5	6	7	7.5	-2	0	0	0	2.50004	2.50004	4.24999	5	5	6	6.5	5	6	8	8	0.177	0.13377	0.336779	1.90271	2.02702e+07	19145	4.76841e+07	26376	6.75358e+08	151282	33.3178	7.90191	1.97662e+08	135960	5.17002e+08	190064	1471273725	385830	7.44337	2.83783
173	0.102	112.909				90.2343	0.0295	55.9826	0.019	53.374																				0.04274	0.0979929	0.208711	4.88328	8.507e+06	5597.5	4.28126e+07	21773	3.61438e+08	69417	42.4872	12.4014	1.29156e+08	66264	293144183	113863	8.76425e+08	180820	6.7858	2.72878
174	0.154	92.5015	0.062	50.9639	0.023	44.9059			0.0255	33.9946	6	7	8	9	2	8	10	10	3	3	5.25	4	5	6	7.5	7	7	9	9	0.0906166	0.0779934	0.269068	2.9693	8.03992e+06	8482	1.72844e+07	11684	293272164	79163	36.477	9.33306	8.12158e+07	51201.5	2.16269e+08	84697	7.85365e+08	224090	9.67011	4.37663
175				61.0675		77.9557	0.0495	55.3437	0.064	59.1545	6	6	7	9	2	6	10	10	2.50004	3	4.74999	5	6	6	7	5	7	8	8	0.223852	0.192051	0.367987	1.64388	2.21894e+07	21786.5	7.40016e+07	50887.5	7.12856e+08	184250	32.126	8.45707	2.2675e+08	167818	5.60203e+08	228217	1332069455	389960	5.87463	2.3237
176	0.11		0.1085	64.4125	0.048	76.3819	0.0335	61.6356		71.6793	5	5	6	6.5	2	8	10	10	2.50004	3	4.74999	5	5	6	6	6	7	8	8	0.124341	0.110349	0.249294	2.00492	1.1531e+07	10739.5	3.0491e+07	16744	5.48969e+08	105040	47.6082	9.78072	1.13982e+08	77369	3.74277e+08	153736	1193556101	261044	10.4714	3.37401
177	0.1765	120.234		64.2801		79.3048	0.034	58.5935	0.0405	72.1637	5	6	6	6	2	6	10	10	2	2	3.75002	5	6	6	6	5	6	7	8	0.0499199	0.131586	0.128476	2.57363	4.07333e+06	4324.5	1.57905e+07	27207.5	9.77022e+07	28611	23.9858	6.61602	6.56004e+07	41051.5	1.9076e+08	78556	3.86414e+08	100410	5.89042	2.44595
178
179	0.1405	137.602		57.8741		81.4963	0.063		0.043	72.7992	3	4	6	6.5	0	4	8	8	2.50004	2.50004	5	5	5	6	6	5	6	7	7	0.106224	0.0887071	0.196097	1.84606	8.99164e+06	9909	2.17192e+07	15671.5	2.97747e+08	80156	33.1137	8.08921	1.04462e+08	85682	1.71974e+08	67810.5	6.83406e+08	185938	6.54214	2.17009
180
181
182		123.223		68.9397	0.01	82.0852			0.0185	69.6077
183
184											5	6	7	7	2	6	10	10	2.50004	3	4	5	5	6	6	5	7	8	8	0.0761328	0.0890472	0.232064	3.04815	3.917e+06	5993.5	1.50656e+07	13592.5	2.1372e+08	70495	54.5623	11.7619	3.78501e+07	37409	1.74339e+08	99468.5	6.47027e+08	207989	17.0945	5.55987
185	0.1545	110.98	0.141	95.7633		80.2957	0.055	64.2333	0.092	66.7892	4	4	5	5	2	6	10	12	2.50004	2.50004	5.50001	5	6	6	6	5	7	7	7	0.128331	0.153447	0.318313	2.4804	9.13914e+06	11420	3.02362e+07	26019	3.42068e+08	97435	37.4289	8.53196	5.86876e+07	58004.5	2.38825e+08	128528	8.7424e+08	271061	14.8965	4.6731
186	0.0905	126.001	0.0205		0.026	47.1596	0.0115		0.016	31.5519	4	6	6	6	-2	0	6	10	2	2.50004	2.50004	5	6	8	8	3	3	5	5.5
187
188			0.138	76.3478	0.0725	69.6332		56.1831	0.0635	60.3646	5	6	7	7	-2	0	2	4	2.50004	2.50004	4.49997	5	6	6	6	5	7	9	9	0.219429	0.193579	0.335453	1.52876	2.53709e+07	25985.5	4.71653e+07	37585	703988476	163724	27.7479	6.30059	2.31693e+08	155632	5.13426e+08	201728	1477291209	383863	6.37606	2.46649
189
190
191
192		122.544	0.0635	61.8		93.22	0.0195	48.996		58.5728	5	6	7	7	2	8	10	10	2.50004	2.50004	3	5	5	5.5	6	4	5	6.5	6.5
193
194		211.035	0.1	63.4807	0.0465	77.4581		69.1257	0.0535	74.4796	3	4	6	7	2	6	10	10	2.50004	2.50004	4.74999	5	6	6	6	6	7	8	8	0.105439	0.117213	0.280405	2.6594	1.47995e+07	10856.5	5.44609e+07	26053	7.35923e+08	136967	49.7263	12.6161	2.16524e+08	111846	5.35557e+08	162848	1530762867	328857	7.06971	2.94028
195		81.6638	0.139	70.4326	0.046	68.4936	0.0425	67.2774		77.3349	5	6	7	7	2	4	8	10	2.50004	3	5.25	5	6	7	7	6	7	8	8	0.13059	0.0900798	0.276126	2.11445	1.26307e+07	12203	2.62045e+07	17997.5	4.61928e+08	105891	36.5717	8.67746	1.71183e+08	114198	2.88643e+08	121858	1135277413	258355	6.63196	2.26233
196	0.12	89.6858	0.1505	73.2893	0.095	83.9826	0.06	63.9777		71.1908	5	6	7	7	2	8	10	12	2.50004	3	3.75002	5	5	6	6	5	6	7	8	0.0987996	0.123133	0.166431	1.68453	5.32227e+06	9003	1.20413e+07	24890.5	8.97818e+07	39040	16.8691	4.33633	5.38669e+07	70153	9.71817e+07	78266	324775729	110188	6.02923	1.57068
197			0.0635	45.9362		37.0018			0.023	48.7532	6	6	8	9	2	8	10	10	2.75002	3	4.74999	4	5	6	7	6	8	9	9	0.0784941	0.128473	0.189911	2.41943	4.69052e+06	7251	1.6875e+07	26002	1.34889e+08	48186	28.7577	6.64543	2.94246e+07	31907	1.1113e+08	77198	4.82709e+08	151654	16.4049	4.753
198	0.1135		0.1225	67.4021	0.063	82.0253	0.0435	65.6083	0.071	76.0135	4	4	5.5	6	2	6	10	10	2.50004	3	4.00001	5	5	6	6	6	8	9	9	0.0765086	0.120078	0.265455	3.4696	4.81549e+06	7388.5	1.94232e+07	18492.5	2.83731e+08	85750	58.9205	11.6059	4.7792e+07	45043	205196398	107217	6.22752e+08	219899	13.0305	4.88198
199	0.149		0.1195	66.3945	0.0655	66.3331	0.0325	51.1325		66.141	4	4	6	6	2	4	10	10	2	2.50004	2.50004	5	6	7	7	5	6	7	8	0.102625	0.0788043	0.124635	1.21447	8.63882e+06	8788	8.03483e+06	8897	9.22454e+07	26380	10.678	3.00182	8.49458e+07	62146	1.54981e+08	62505.5	4.75017e+08	121681	5.592	1.95799
200
201											5	6	8	8	0	6	10	10	3	3	3	5	5	6	6	3	5	6	6
202		88.8302						22.3974
203		118.597	0.0975	60.2991	0.045	81.4724	0.044	59.4908		68.2326	5	6	7.5	7.5	-2	0	0	0	2.50004	2.50004	4	4	5	6	6	5	6	8	8
204		84.5214		60.3834	0.029		0.0165	44.9341	0.015	50.8717																				0.183007	0.207275	0.270789	1.47967	2.6312e+07	20250	9.54868e+07	47330.5	5.47e+08	70668	20.789	3.48978	1.12378e+08	76105	558821189	192001	1517342833	194645	13.5022	2.55758
205	0.121	132.697	0.0865	63.3777	0.035	75.4844		52.2903	0.024	60.9821	5	6	7	7	-2	0	2	2	3	3	4.00001	4	5	6	6	5	7	8	9	0.111333	0.109187	0.221239	1.98718	1.03403e+07	10093.5	2.3288e+07	14948.5	2.0783e+08	52430	20.099	5.19443	1.02804e+08	56878	2.9229e+08	138336	6.75128e+08	179078	6.56713	3.14846
206	0.097		0.066	56.7291		76.6547	0.015	52.5387		62.0789	5	6	7	8	-2	0	0	0	2.50004	2.50004	4.74999	5	5	6	6	5	6	8	8
207											6	6	7	8.5	0	0	0	0	2.50004	2.50004	3	6	6	6.5	6.5	5	6	7	8
208			0.1095	68.4183	0.0415	92.308	0.0375	82.7872		97.1517	5	6	7.5	7.5	2	6	10	10	2.50004	2.75002	5	4	5	6	6	5	7	8	9	0.0995364	0.137122	0.323224	3.2473	1.01378e+07	9587.5	6.55685e+07	28808	1001343240	145394	98.7729	15.165	1.05832e+08	64603.5	6.07117e+08	216622	2776920825	455176	26.239	7.04569
209	0.128	183.628	0.0975	70.0535	0.057	85.7048	0.0315	69.2073	0.0505	78.3407	5	6	7	7.5	2	6	10	10	2.50004	2.50004	4.74999	4	5	6	7	6	7	8	9	0.0760943	0.153132	0.241099	3.16842	7.09096e+06	9615	3.50653e+07	33766.5	447273886	75080	63.0766	7.80863	6.89968e+07	53125	5.43714e+08	216391	1259882038	254000	18.26	4.78118
210											5	6	8	8	-2	0	2	2	2.50004	3	3.50004	5	6	6.5	6.5	4	5	6	6
211	0.1215	142.168		67.1558	0.046	88.9174		77.8572		82.6264	5	6	7	7	-2	0	2	4	2.50004	2.50004	3.50004	4	5	6	6	5	7	8	9	0.0522147	0.160305	0.189342	3.62623	2.80631e+06	3598	3.39068e+07	35768	2.46322e+08	55313	87.7746	15.3733	4.13235e+07	31164.5	5.01118e+08	207402	5.80136e+08	148494	14.0389	4.76484
212	0.1	122.817	0.0655	55.9215	0.029	65.0954	0.022	55.6131	0.0285	61.0581	5	6	6.5	6.5	-2	0	0	2	2.50004	2.50004	5.50001	4	5	6	6	5	6	7	7	0.0931498	0.13502	0.213611	2.29319	8.33707e+06	7401	3.61482e+07	23911.5	4.17133e+08	71787	50.0336	9.69964	6.2977e+07	48505	3.05641e+08	118556	1367070482	229794	21.7075	4.73753
213	0.113	180.292	0.0935	72.0784	0.033	87.1611	0.025	70.8235	0.0335	80.2495	5	6	7	8	0	4	10	10	2.50004	2.50004	4.74999	5	5	6	6	5	6	8	8	0.104909	0.158917	0.2744	2.61559	5.44929e+06	7736.5	3.12223e+07	26815.5	3.79208e+08	85476	69.5885	11.0484	3.62537e+07	34431	3.32696e+08	151316	8.97912e+08	224206	24.7675	6.51173
214											4	5	6	6	0	6	10	10	2.50004	2.50004	3	4	5	5	5	3	5	6	7	0.173181	0.206719	0.237365	1.37062	1.9083e+07	16344	5.03037e+07	36639	214164102	50899	11.2227	3.11423	1.20505e+08	96792.5	2.45067e+08	117371	7.54292e+08	170831	6.25944	1.76492
215	0.0875	158.731		55.6479		79.7381		65.7158		64.0657	5	6	7	7	0	6	10	10	2.50004	2.50004	4.00001	5	6	7	7	5	6	8	8	0.0868389	0.126952	0.265374	3.05594	6.00957e+06	7149	4.00695e+07	25446	4.53853e+08	119934	75.5217	16.7763	7.85857e+07	59336	3.20097e+08	143972	1179226045	363785	15.0056	6.13093
216		134.042		58.3398	0.0595	79.5999	0.027	56.3856	0.0265	68.4884	5	6	6.5	6.5	-2	0	0	2	2.50004	2.50004	4.24999	4	5	6	6	5	7	8	8	0.0533333	0.106699	0.208602	3.91129	3.64027e+06	5964	1.90646e+07	19979	4.25563e+08	74283	116.904	12.4552	4.32028e+07	37537.5	3.14798e+08	136195	9.96042e+08	185445	23.055	4.94026
217											5	5	7	7.5	0	6	10	10	2.50004	2.50004	3.25002	5	6	6	6.5	6	7	8	8
218	0.067	93.4419		50.5672		60.8592	0.0155	43.3712	0.0125	51.7879
219	0.087	183.282		51.1757	0.0235	63.4817	0.0135	47.9236	0.0175	50.0122	4	5	6	6	-2	-2	0	0	2.50004	2.50004	5	5	5	6	8	4	5	7	7
220																														0.117135	0.0964387	0.14587	1.24531	1.72532e+07	10719.5	2.10949e+07	11747	1.06395e+08	23682	6.16664	2.20924	1.0924e+08	62638.5	1.21349e+08	45694	405051652	72807	3.70789	1.16234
221	0.1075	179.167	0.087	57.3711	0.0595	73.833	0.042	54.5734	0.044	56.6932	5	6	6	7	0	4	10	10	2.50004	2.50004	5	5	5	6	6.5	5	6	8	8	0.0985373	0.108471	0.177966	1.80608	1.13753e+07	9070.5	2.21702e+07	13474.5	2.65657e+08	47712	23.3538	5.26013	1.26548e+08	75644.5	3.27912e+08	111606	1199953539	198311	9.48218	2.62162
222	0.033	198.45		50.0546	0.016	56.7581	0.0095	41.6783	0.0115	46.9734	5	6	7	7	0	0	0	0	2.50004	2.50004	5.50001	6	6	7	7.5	5	6	8	8
223			0.0905	63.4692	0.045	73.0974	0.0375	62.0711	0.036	64.5867	6	6	7	8	2	6	10	10	2.50004	3	4.5	6	6	7	8	6	7	9	9	0.0643057	0.0847305	0.252252	3.92271	5.73007e+06	6428.5	2.46203e+07	14890.5	7.46762e+08	131200	130.323	20.4091	8.46098e+07	57640.5	320272013	138958	1891344546	365396	22.3537	6.33922
224		199.166	0.058	50.2986	0.037	86.48		65.9922	0.0205	64.5632	6	8	9	10	-2	0	0	0	2.50004	2.50004	5.50001	5	6	7	7	6	7	8	9
225	0.106	128.832		86.6697		52.5527	0.0335	31.2096		46.4287	5	6	7	9	-2	-2	-2	0	2.50004	2.50004	3	5	6	7	7	4	5	6	6
226		197.077	0.1055	58.809		83.8499		57.9158		69.3656	5	6	8	8	-2	0	0	0	2.50004	2.50004	4.74999	5	5	6.5	6.5	5	7	8	8
227	0.084	187.168	0.081	58.2895	0.0255	69.294	0.017	54.4119	0.024	65.122	5	6	7	8	0	6	10	10	2.50004	2.50004	4.74999	5	6	6	6	5	7	8	9	0.0552681	0.0605231	0.101124	1.82969	2.55833e+06	6250.5	4.50424e+06	7455	3.56104e+07	14704	13.9194	2.35245	2.29103e+07	25877.5	4.14256e+07	32526	1.71923e+08	47598	7.50419	1.83936
228
229		173.364	0.0905	67.7425	0.0495	83.2705	0.0355	78.617	0.0415	81.233	5	6	7	8	2	6	10	11	2.50004	2.50004	5	5	5	6	6	5	6	8	8	0.0798713	0.137431	0.282258	3.53391	5.85532e+06	5969.5	3.47784e+07	24940.5	6.21533e+08	114334	106.148	19.153	5.36463e+07	40176	4.4249e+08	181415	1693649623	347998	31.5707	8.66184
230	0.1315	205.678	0.0935	60.7943	0.052	87.6806	0.0345	75.6399		79.5146	5	6	7	8	2	6	10	12	2.50004	2.50004	5.50001	5	6	7	7	5	7	8	8	0.0565341	0.151496	0.243485	4.30687	2.69611e+06	5059	2.52306e+07	27277	5.5376e+08	102576	205.392	20.2759	2.59786e+07	26889.5	3.07011e+08	133239	1492255157	324673	57.4417	12.0743
231	0.1235	95.0161				75.5121	0.0225	77.5866		83.2441	5	6	7	7	2	6	10	10	2.50004	3	4	5	6	7	7	5	6	7	7	0.110881	0.176777	0.229821	2.07267	1.21068e+07	12305	5.03857e+07	36937.5	2.57233e+08	48805	21.247	3.96627	5.33648e+07	37993.5	3.9873e+08	156410	7.95795e+08	147044	14.9124	3.87024
232	0.1255	177.823		57.7325	0.0545	80.5653	0.0335	64.4344		72.9819	5	6	7.5	7.5	2	6	10	10	2.50004	3	4.99999	5	5	6	6	5	7	8	8	0.0441786	0.147091	0.25473	5.76591	3.86716e+06	6290	2.78609e+07	32701.5	8.54966e+08	125137	221.084	19.8946	8.55382e+07	55673	5.5115e+08	224434	2714985978	488464	31.74	8.7738
233	0.1115	135.611		88.8628		68.3842	0.0295	40.4801	0.0985	40.2614	5	6	7	8	2	6	10	10	2.50004	3	3	5	5	6	6	5	6	7	7
234		82.1134		61.6755	0.089	95.2258	0.0435	69.8361		96.2297	5	6	7	8	-2	-2	0	0	2.50004	2.50004	5	5	6	7	7	4	6	7	8	0.1931	0.23201	0.269426	1.39527	2.13378e+07	24155.5	6.88512e+07	57111	180138961	75756	8.44224	3.13618	1.01851e+08	95401	317852860	170650	4.00565e+08	169001	3.93286	1.77148
235
236
237
238
239
240
241	0.1555	156.165		59.4288	0.059	86.3742	0.0485	73.5296	0.0605	84.537	6	7	8	8	4	8	10	10	2.75002	3	5.50001	5	5	6	6	6	7	9	9	0.267125	0.212975	0.373134	1.39685	3.21854e+07	35452	8.55196e+07	58595	6.15619e+08	211399	19.1272	5.96296	2.19907e+08	222094	457879066	232404	1114770870	449984	5.06927	2.0261
242
243	0.111		0.1085	66.8071	0.0825	85.045	0.0525	72.482	0.06	70.0443	5	6	7	7	2	4	10	10	2.50004	3	4.49997	5	6	7	7	6	7	8	8
244
245
246
247
248
249
250
251
252
253
254
255
256
257
258
259
260
261
262
263
264
265
266
267
268
269
270
271
272
273
274
275
276
277
278			0.034			73.9265	0.016	49.2743		70.5133	5	6	7	7	0	4	8	10	2.50004	2.50004	3.50004	5	6	7	7	3	5	6	6	0.0709677	0.121119	0.161603	2.27713	1.3468e+07	8530	2.6616e+07	27041.5	3.05601e+08	52187	22.691	6.11805	1.21747e+08	60668.5	198824513	81292.5	1145971989	181644	9.41276	2.99404
279		87.3139	0.1125	64.3823	0.086	77.3797	0.076	64.7981		70.168	5	6	7	8	2	4	10	10	2.50004	3	5.25	5	5	7	7	5	7	8	9	0.0860239	0.124166	0.259362	3.015	6.66048e+06	8963.5	2.79391e+07	29246	8.19564e+08	143073	123.049	15.9617	8.25908e+07	72116	3.61864e+08	159967	2092590941	374220	25.3369	5.18914
280	0.1535	126.333		81.6948		84.2336	0.034	61.2572		73.368																				0.107315	0.124089	0.16721	1.55813	1.45466e+07	12594.5	2.76738e+07	25937.5	1.71419e+08	32172	11.7841	2.55445	1.25392e+08	78681.5	1.60751e+08	67407	8.85595e+08	145240	7.06261	1.84592
281		103.136		60.5262		98.3433	0.0235	68.3288		83.2547	5	6	7.5	7.5	0	0	2	2	2.50004	2.50004	3.50004	5	5	7	7	5	6	7	7	0.135766	0.169943	0.24416	1.79839	1.50056e+07	15035	3.92826e+07	43054.5	2.39874e+08	74288	15.9856	4.941	7.68942e+07	62122	1.64092e+08	108572	6.92439e+08	197692	9.00509	3.18232
282		134.49	0.043	36.0191		51.88	0.0165			87.2096																				0.10409	0.167465	0.212524	2.04173	1.7723e+07	10110.5	5.41391e+07	39536.5	2.53255e+08	55625	14.2896	5.50171	1.84656e+08	90535.5	3.09326e+08	131433	6.46924e+08	143490	3.5034	1.5849
283	0.154			62.0641	0.042	72.6552	0.0325	68.3961	0.0325	76.8147	5	6	7.5	7.5	2	4	10	10	2.50004	2.50004	5.25	5	6	7	7	5	6	7	8	0.0898427	0.125385	0.218807	2.43544	6.83974e+06	8853.5	2.75764e+07	25066	2.50981e+08	68772	36.6945	7.76778	7.97332e+07	62852.5	2.49921e+08	102368	6.10148e+08	179707	7.65237	2.85919
284	0.149	162.252	0.116	65.3323	0.0765	82.3083	0.0555	67.4199	0.093	79.4115	5	6	7	7	2	4	10	10	2.50004	3	5	4.5	5	6	6	5	7	8	9	0.106377	0.173938	0.362131	3.40422	9.09299e+06	10357	6.73632e+07	46872	9.4482e+08	196157	103.906	18.9396	1.14261e+08	78830.5	5.504e+08	209720	2032417760	485824	17.7875	6.16289
285		174.857	0.1125	63.7476	0.0905	82.7645	0.0565	73.0087	0.0905	76.1024	5	6	7	7	2	4	10	10	2.50004	3	5.25	5	5	6	6	5	7	8	8
286	0.116	175.551	0.094	58.7178		78.1643	0.043	64.8583	0.075	70.4716	5	6	7	8	2	6	10	12	2.50004	2.75002	5.50001	5	5	6	6	6	7	8	9
287	0.109	110.207			0.024	69.6348			0.0185	53.5211	3	5	7	7	-2	2	10	10	2.50004	2.50004	4	5	6	7	9	5	5	7	7
288
289	0.1445	177.719		64.5044	0.072	73.1875	0.04	53.5824		65.8897	5	6	7.5	8	2	6	10	10	2.50004	3	5.25	5	5	6	6	5	7	8	8
290	0.1415	137.706		56.6288	0.039	76.617	0.0265	57.56	0.037	75.0167	6	6	7	8	0	4	8	10	2	2.50004	2.75002	5	6	7	8	5	7	8	9
291		78.5084	0.1375	65.9228	0.0555	67.6003	0.037	48.0491		84.8943	5	6	6.5	6.5	2	6	10	10	2.50004	2.50004	5	5	5	5.5	5.5	5	7	8	8
292	0.08	116.801		79.6175	0.0175	66.2467	0.014	50.9557		80.0447
293	0.157			68.0794		87.4722	0.054	65.9804	0.1695	93.3075	6	6	7.5	7.5	0	0	0	0	2.50004	2.50004	5	5	6	7	7	6	7	8	8
294	0.14	101.55	0.106	80.3511	0.045	89.7351	0.031	73.9462	0.057	84.8335	6	6	7.5	8	-2	0	0	0	2.50004	2.50004	4.5	5	6	7	7	5	6	8	8
295		105.242		61.408	0.0175	61.8736			0.013
296		159.634		78.7444	0.065	89.3236	0.039	60.5644		75.857	5	6	7	7	2	6	10	10	2.50004	2.50004	3.75002	5	6	6	6	5	7	8	9	0.133866	0.113041	0.206844	1.54515	1.32417e+07	13441	12718526	14298.5	212977246	53673	16.0839	3.99323	108364228	82230	1.29008e+08	60321	6.16298e+08	146686	5.68728	1.78385
297	0.124	145.66	0.083	56.6392	0.0565	70.5748	0.0335	56.6917	0.043	63.7281	5	6	7	7.5	2	6	10	10	2.50004	2.50004	3	4	5	6	6	5	6	8	8	0.137437	0.138087	0.322222	2.34451	1.85499e+07	15821.5	6.10491e+07	31455.5	9.37102e+08	163130	50.518	10.3107	1.83297e+08	118223	6.2504e+08	235818	2044561368	398595	11.1544	3.37155
298	0.1445	143.51	0.0905	57.1621	0.0505	67.4895	0.058	59.428	0.0595	63.3063	5	6	7	7	2	6	10	12	2.50004	2.50004	3.75002	4	5	6	6	5	6	8	9.5	0.118151	0.126201	0.2207	1.86795	9.62971e+06	10169.5	1.54049e+07	16331.5	3.10084e+08	70590	32.2007	6.94134	9.3585e+07	70317	2.071e+08	104926	1083308164	231460	11.5757	3.29166
299		188.975	0.118	62.3575	0.0925	81.4163	0.0595	65.4447	0.0775	75.3118	5	6	7.5	8	2	4	8	12	2.50004	2.50004	4.24999	5	6	7	7	5	7	8	9.5	0.0924114	0.0886802	0.299769	3.24386	1.11954e+07	12846.5	3.54673e+07	20457.5	7.10506e+08	166117	63.4641	12.9309	1.47862e+08	99754	3.89024e+08	169564	1375321864	360315	9.30139	3.61204
300	0.1495		0.1245	65.3749	0.066	91.7013		91.0262	0.0585	75.4969	5	6	7	8.5	-2	0	0	0	2.50004	2.50004	5	5	6	7	7	5	6	7	8	0.0961798	0.0830671	0.276896	2.87894	9.99448e+06	12429.5	2.42897e+07	17182.5	3.26023e+08	83718	32.6203	6.73543	1.2098e+08	82270	1.75687e+08	77421	7.77103e+08	192028	6.42342	2.33412
301		184.669	0.123	73.646	0.0625	97.0704	0.0495	83.2848	0.068	86.1721	5	6	7	7	-2	0	0	0	2.50004	2.50004	4.74999	5	5	6	6.5	5	6	8	8	0.135517	0.151389	0.261356	1.92859	1.12771e+07	12059	4.67247e+07	33005	4.07964e+08	95890	36.1763	7.95174	7.13606e+07	61786	234721228	114726	1045539517	244653	14.6515	3.95968
302		192.565	0.0915	58.8584	0.0435	77.8873	0.0305	64.3803	0.036	72.6096	5	6	7	7	2	4	10	10	2.50004	2.50004	4.74999	5	5	6	6	5	7	8	8	0.11869	0.152741	0.320442	2.69982	1.3836e+07	13751	2.94391e+07	31839.5	1108780549	185928	80.1375	13.5211	1.70822e+08	100947	3.74608e+08	167456	2536231134	489878	14.8472	4.85282
303		158.885	0.1335	69.9047		90.3442	0.0655	77.2766	0.0675	79.6499	5	6	7	7	4	8	10	10	2.50004	3	5	5	5	5	5.5	6	7	9	9	0.0750293	0.122563	0.189117	2.52057	8.20892e+06	8951.5	1.69078e+07	23679	3.18898e+08	54620	38.8477	6.10177	1.26009e+08	72987.5	2.78746e+08	109381	1047888602	190395	8.31595	2.6086
304	0.176	171.325		62.8126		85.8018		76.5656	0.0425	75.2637	5	6	7.5	8	2	4	10	10	2.50004	3	4.74999	5	6	7	7	5	7	8	9	0.143131	0.123174	0.300863	2.10201	1.3356e+07	18210	2.71007e+07	30172	9.83582e+08	180893	73.6436	9.93372	1.35685e+08	115658	312223226	154327	2089120410	426353	15.3968	3.68634
305	0.1695		0.115	57.311	0.103	87.1166	0.0575	73.5976	0.113	89.8751	5	6	6	7.5	-2	0	0	0	2.50004	2.50004	5	5	5	6	7	5	7	8	8.5	0.102073	0.17363	0.299385	2.93304	9018584	10408	5.7629e+07	49317	5.56761e+08	150434	61.7348	14.4537	8.23713e+07	56956.5	4.99138e+08	203744	1212723785	330085	14.7227	5.79539
306		130.244		58.4486		108.93	0.035	69.9309	0.029	82.3181	6	6	7.5	7.5	2	6	10	12	2.50004	3	5.50001	5	5	6	6.5	6	7	8	9	0.133767	0.165521	0.222146	1.6607	1.07504e+07	14054.5	2.45208e+07	31654	252126436	71378	23.4527	5.07866	1.08662e+08	94948	2.49236e+08	139868	1071118599	300249	9.85731	3.16225
307		137.742		57.6233		86.3911	0.041	65.4686	0.039	85.4	6	8	8.5	8.5	2	6	10	12	2.50004	3	5.50001	5	5	6	6.5	6	7	8	9	0.109432	0.193196	0.293727	2.6841	7.22149e+06	10339.5	4.12047e+07	40963.5	5.36979e+08	157878	74.3585	15.2694	7.76912e+07	77770	3.95223e+08	225134	1256868661	403060	16.1778	5.18272
308		195.123		63.9209	0.084	87.636	0.0605	75.9068	0.0595	73.4962	5	6	7	7	2	6	10	12	2.50004	2.75002	5.25	5	5	6	6.5	5	7	8	8
309			0.138	78.3291		91.0523	0.0325	64.3794		83.5829	6	6	7.5	8	4	8	10	10	2.50004	2.50004	5.50001	5	5	7	8	6	6	7	7	0.114892	0.123761	0.119004	1.03579	1.16161e+07	13961.5	1.11628e+07	21918	3.83692e+07	16745	3.3031	1.19937	1.29712e+08	95568.5	5.58712e+07	44830	2.79414e+08	65874	2.15412	0.689286
310		144.141	0.1055	59.3308		68.3648	0.044	74.281		72.989	5	6	7	7	0	0	0	3	2.50004	2.50004	4	5	5	6	6.5	5	6	7	7	0.227716	0.161308	0.287442	1.26228	1.96408e+07	22972.5	30137442	29483	286240296	89528	14.5737	3.89718	7.63879e+07	72524	1.28197e+08	88997.5	6.06528e+08	196816	7.94011	2.71381
311		106.433		60.7825		90.2598	0.055	53.8173		56.6598																				0.141682	0.167779	0.223084	1.57454	3.2116e+07	21922	8.66881e+07	47605	3.40827e+08	70472	10.6124	3.21467	2.73415e+08	151487	505835877	169546	6.23338e+08	135970	2.27982	0.897569
312		154.294	0.1225	80.8374	0.078	96.7458	0.0515	77.2338		92.1731	6	7	7	7	2	6	10	10	2.50004	3	4.74999	5	5	6	6	6	7	9	9	0.0635412	0.0935418	0.146655	2.30803	6.40932e+06	8489	1.22148e+07	15834.5	1.4378e+08	44562	22.433	5.24938	8.96656e+07	65285	1.19509e+08	54044.5	4.53154e+08	142024	5.05382	2.17545
313		173.315	0.118	73.5861	0.077	92.7426		74.2852	0.0905	78.2653	5	6	7	7	2	6	10	10	2.50004	2.50004	5.50001	5	5	6	6	6	7	9	9	0.0864703	0.147521	0.302564	3.49905	5.84606e+06	7641.5	2.75945e+07	27177.5	437796772	103810	74.8875	13.585	7.40136e+07	56167.5	294650335	142196	1086590108	284957	14.681	5.07334
314	0.131		0.076	58.7481	0.034	61.6272	0.0325	50.1657		55.9388	5	6	8	8	-2	-2	0	2	2.50004	2.50004	5.50001	5	5	6	6	5	7	7	8	0.114151	0.155927	0.272093	2.38361	1.03094e+07	10676.5	2.42033e+07	25500.5	2.55956e+08	52930	24.8273	4.95762	8.36762e+07	65226	2.73843e+08	118352	939884245	200030	11.2324	3.06672
315
316		102.002	0.1035	67.8721	0.046	101.377	0.037	91.8115	0.0345	86.9669	6	7	8	8	4	6	10	10	2.50004	3	5.50001	6	7	8	8	6	8	9	10	0.0777836	0.0828763	0.211382	2.71757	6.76598e+06	5843.5	1.16959e+07	11675.5	2.55e+08	52179	37.6886	8.92941	6.15301e+07	47866.5	1.67533e+08	87558.5	1197049436	229010	19.4547	4.78435
317											5	6	7	7	2	8	10	10	2.50004	2.50004	4.74999	5	7	7	7.5	5	7	8	8
318		199.882	0.1215	65.9113	0.0795	82.2716		85.5559	0.0845	78.7483	5	6	7	7	2	4	8	10	2.50004	3	4.74999	5	6	7	8	5	7	8	8	0.0769041	0.0850458	0.194574	2.53009	6.43787e+06	8242.5	1.23171e+07	12600	3.1219e+08	81746	48.4927	9.91762	9.24712e+07	74272.5	1.8832e+08	81571.5	7.04948e+08	200551	7.62343	2.70021
319	0.1275	165.841		62.6257		91.7322	0.0375	83.1115		88.5513	5	6	7	7	-2	-2	0	0	2.50004	2.50004	5.25	5	5	6	6	5	7	8	8	0.0816438	0.0833569	0.158041	1.93573	5.23786e+06	6741.5	1.04016e+07	13203.5	1.1032e+08	35958	21.062	5.33383	6.2282e+07	51203.5	9.86644e+07	43721	4.4798e+08	113296	7.19277	2.21266
320		115.433		57.7334		71.3519	0.0395	65.2196	0.03	70.6565	5	6	8	8	2	4	10	10	2.50004	2.50004	5	5	6	7	7	5	7	8	9	0.14398	0.114033	0.244706	1.69959	1.23456e+07	15128	1.52377e+07	19089.5	389523648	92755	31.5515	6.13135	117404154	107296	1.54563e+08	89252.5	1029198538	248330	8.76629	2.31443
321	0.0975	99.0103	0.16	94.7145	0.036	92.2375	0.0325	65.4611	0.0495	77.2531
322				82.8584		92.8551		49.7324	0.0355	65.0654	5	6	7	8	0	2	8	10	2.50004	2.50004	3.25002	5	6	6	6	4	5	6	6	0.225867	0.142731	0.282096	1.24895	2.87033e+07	23626	4.04531e+07	22619	4.90702e+08	91341	17.0957	3.86612	1.05821e+08	83000.5	3.06692e+08	123036	1205540926	219814	11.3923	2.64835
323		124.001	0.0175	51.3497	0.0135		0.016			38.9801	5	6	7	7	2	8	10	10	2.50004	3	3	5	5	7	7.5	4	5	6	6
324		76.6826		46.7177		53.0004		48.5374		40.1341																				0.185821	0.178695	0.191235	1.02913	3.10156e+07	22688.5	4.53969e+07	33549	3.18019e+08	56006	10.2535	2.46848	2.0272e+08	128057	2.44881e+08	104206	9.21677e+08	176493	4.54655	1.37824
325	0.0855	173.936		64.9042	0.16	91.6671	0.0835	61.5417	0.136	81.2285	5	6	7.5	8	2	6	10	10	2.75002	3	4	6	6	7	7	7	7	9	9	0.172269	0.125241	0.242152	1.40567	1.67793e+07	17354.5	32865921	22334	4.98842e+08	105758	29.7297	6.09398	7.53101e+07	64340.5	3.55131e+08	152945	1233416895	289102	16.3778	4.49331
326			0.1135	62.2031		74.8413	0.049	55.5825		67.3374	5	6	6.5	7	-2	0	2	4	2.50004	2.50004	3.75002	5	6	7	7	5	7	9	9	0.0725068	0.0932466	0.104503	1.44129	7.37722e+06	8142.5	6.79695e+06	12115.5	3.26121e+07	14332	4.42066	1.76015	7.6962e+07	51499	5.4005e+07	29084	205347460	55908	2.66817	1.08561
327	0.078	111.91	0.096	98.84	0.0435	115.4	0.037	74.3759	0.0475	81.2557
328	0.135	102.189	0.127	71.4293	0.059	69.9297	0.0455	60.7663	0.0955	71.7505	5	6	8	8	2	6	10	10	2.50004	2.50004	5.50001	5	5	6	7	5	7	9	9	0.183188	0.157994	0.328642	1.79401	2.08874e+07	20021.5	4.59529e+07	34488.5	1088650034	189452	52.1199	9.46243	207103178	136396	6.09314e+08	244144	2464212211	486276	11.8985	3.56518
329											5	6	7.5	7.5	2	6	10	10	2.50004	2.50004	3	4	5	6	6	4	5	6	6	0.145427	0.155689	0.218871	1.50502	1.81779e+07	14209.5	2.41709e+07	27645.5	1.72893e+08	44548	9.51121	3.13509	1.00818e+08	67859.5	1.31303e+08	75910	9.05613e+08	198394	8.98269	2.9236
330	0.1565	153.029	0.11	63.5371		85.1391	0.0385	69.141		82.1325	6	6	7	7	0	6	10	10	2.50004	2.50004	5.50001	5	6	6	6.5	6	7	9	9	0.130275	0.139008	0.224527	1.72348	1.11377e+07	12841.5	1.75592e+07	26196	1.3527e+08	51012	12.1453	3.97243	1.14023e+08	84851.5	1.59929e+08	97088.5	4.41902e+08	147575	3.87554	1.73921
331	0.207	111.269		74.0351	0.0595		0.0415	57.9983	0.0375
332	0.127		0.09	52.7084	0.0625	61.4545	0.06	55.2579	0.07	61.8437	5	6	7	7.5	2	4	10	10	2.50004	2.50004	5.50001	5	5	6	6	5	7	8	8	0.08	0.168764	0.326384	4.0798	6.75699e+06	10230	3.80373e+07	37169	1090421197	201817	161.377	19.728	1.14411e+08	86287.5	4.43228e+08	197584	2306193681	482893	20.1571	5.59633
333		118.527	0.0805	71.0252	0.0385	91.6942		72.1118	0.0665	86.7293
334			0.1025	58.5144	0.069	87.8543	0.0735	56.5204		68.3844	5	6	7	7	2	6	10	10	2.50004	2.50004	2.50004	4	5	5	5	5	7	8	8
335		174.23		63.5861	0.0535	72.1578	0.0545	61.1648	0.06	67.2116	5	6	7	7	2	6	10	10	2.50004	2.50004	5.50001	6	6	7	7	6	7	8	8	0.079646	0.153572	0.346507	4.35058	7.25393e+06	9701.5	4.31558e+07	33764.5	9.79341e+08	179339	135.008	18.4857	1.1327e+08	78951	5.4373e+08	246000	2423619795	515599	21.3968	6.53062
336	0.1215		0.1085	59.3253	0.0665	75.5652	0.065	52.724	0.0825	62.6774	5	6	7.5	7.5	0	0	2	4	2.50004	2.50004	4.74999	4	5	6.5	6.5	5	7	8	8
337
338
339
340
341
342	0.166	109.807	0.12	73.001	0.052	84.2434		73.8803	0.0535	86.3801	6	6	7	7.5	2	6	10	10	2.50004	2.50004	2.50004	6	6	7	7	7	7	8	8	0.106023	0.116395	0.230992	2.17869	7.68438e+06	8016.5	1.93198e+07	14519	3.83804e+08	77178	49.9459	9.62739	7.24359e+07	54616	2.40079e+08	96983.5	1721961208	333299	23.7722	6.10259
343		120.844		75.098			0.025	43.8378		62.6397	5	6	8	8	2	6	10	10	3	3	4	5	6	7	7	5	6	7	7
344		123.815		63.5953	0.059	93.3743		82.6657	0.066	94.4741	6	6	7	8.5	0	0	2	2	2.50004	2.50004	4.49997	6	6	7	7.5	6	6	7	7
345	0.12	181.903		83.22	0.033	101.162	0.03	71.822	0.026	85.3243	5	6	7	7	2	4	10	10	2.50004	3	4.74999	5	5	6	6	6	8	9	9	0.0649231	0.0900344	0.1959	3.01741	4.70363e+06	5764	1.1932e+07	11241	4.70867e+08	73333	100.107	12.7226	7.86239e+07	47721.5	2.76189e+08	110556	1443181632	247472	18.3555	5.18575
346		193.641		103.359		96.8666	0.0945	94.2598	0.085	82.2625	5	6	7	7	0	4	10	12	2.50004	2.50004	4.99999	5	5	6.5	6.5	6	8	9	9	0.0467995	0.0696343	0.229647	4.90703	2.16031e+06	3277	9.3551e+06	8750	4.86738e+08	87023	225.309	26.5557	3.60753e+07	30225	1.87752e+08	86680	1234554525	237258	34.2216	7.84973
347		90.9641	0.025	53.7642	0.0105					55.5099
348	0.049	109.523						41.0141		48.9981	5	6	7	7.5	4	10	12	12	3	3	3.50004	4	5	6	6	4	5	7	8
349	0.11		0.108	63.9797	0.045	79.1863	0.0365	56.3897	0.0525	70.6537	7	8	9	9	-2	2	8	10	2.50004	2.50004	2.50004	4	5	6	6	4	6	7	8	0.0628188	0.0856215	0.146833	2.33741	4.56261e+06	4477.5	1.69101e+07	11410	1.27256e+08	28276	27.891	6.31513	6.57541e+07	43769	2.38293e+08	92470.5	7.91256e+08	151650	12.0336	3.46478
350				38.4567	0.0195	58.9926	0.0295		0.0225	32.9376
351	0.1135	149.802	0.1105	62.8115	0.0445	90.0669	0.0425	63.8546	0.0535	70.8735	5	5	7.5	9	-2	0	0	2	2.50004	3	4	5	6	6.5	6.5	6	7	8	9	0.0539229	0.0971885	0.219981	4.07954	3.18791e+06	5874	1.7544e+07	13217	1.99863e+08	55280	62.6939	9.41096	4.63111e+07	37806.5	2.34308e+08	105014	6.27102e+08	171817	13.5411	4.54464
352			0.0565	56.4958	0.0275	78.8693	0.0385	85.2187		81.4473	7	8	10	10	4	8	10	10	2.50004	3	5	5	6	7	7	6	8	9	9	0.0281136	0.0715746	0.169262	6.02065	2.23204e+06	2394.5	9.4718e+06	10659.5	3.61434e+08	66709	161.93	27.8593	3.3551e+07	25956	1.7212e+08	67842	1173912632	208157	34.9889	8.01961
353	0.14	135.039	0.12	63.7293	0.0445	77.4829		79.9893	0.0315	68.6031	5	6	7	7.5	2	6	10	10	2.50004	3	4.74999	5	6	6.5	7	6	7	8	9	0.0516627	0.0532651	0.116041	2.24613	2.39664e+06	3080.5	3.20732e+06	5380.5	4.60327e+07	18556	19.2072	6.0237	2.09293e+07	24054	3.96072e+07	28504	1.53713e+08	53655	7.34438	2.23061
354	0.1565	107.384		62.5786	0.043	79.1493		72.3112	0.0425	77.2326	10	10			10	10	10	10	2.50004	2.50004	5	5	6	8	8	5	6	8	8	0.073832	0.0673391	0.139252	1.88607	5.80661e+06	6727	8.26167e+06	9227	4.27562e+07	23049	7.36336	3.42634	5.02297e+07	46757.5	7.04098e+07	42490.5	1.55692e+08	61843	3.09961	1.32263
355		116.594		64.7296	0.0315	83.2975		70.0636	0.0295	72.9549	10	10			10	10	10	10	2	2	2.50004	4	5	6.5	7					0.0751704	0.0699668	0.110452	1.46936	1.29153e+07	10160.5	1.02051e+07	8994	3.74846e+07	17040	2.90233	1.67708	1.10464e+08	70255	7.03567e+07	36520.5	1.90816e+08	60685	1.72741	0.863782
356	0.1685	146.636	0.114	68.4787	0.0675	76.528	0.0565	57.979	0.0925	73.5319	5	6	7	7.5	0	0	4	4	2.50004	3	3.75002	4	5	6	6	6	7	8	9	0.103154	0.087659	0.179487	1.73999	1.26385e+07	10865	2.07528e+07	10417.5	184883887	38296	14.6286	3.52471	1.39002e+08	82063.5	2.76324e+08	84791.5	6.78126e+08	136689	4.87852	1.66565
357		90.7584		70.9448		81.0636	0.028	74.9668		92.6154	10	10			10	10	10	10	2.50004	2.50004	2.50004	4	5	5	6
358	0.0895	155.045	0.118	66.8686	0.0445	97.1501	0.051	85.8735	0.0745	87.9762	10	10			10	10	10	12	2.50004	2.50004	3.75002	5	6	8	8	5	6	8	8	0.0422158	0.0874446	0.160475	3.80132	2.211e+06	4785	7.89534e+06	16831	9.60935e+07	43567	43.4616	9.10491	3.05713e+07	39337	8.18004e+07	57707	4.6805e+08	175541	15.3101	4.46249
359	0.1065	86.636	0.1035	61.6979	0.0315	72.5398	0.034	59.3788	0.03	66.0573	5	6	7	7	2	6	10	10	2.50004	2.50004	4.24999	6	8	9	10	6	7	8	9	0.0693708	0.0648233	0.0996377	1.43631	5.40586e+06	8708.5	6.52076e+06	7669	6.38257e+07	18831	11.8068	2.16237	7.24505e+07	56266	1.27501e+08	52722.5	3.52186e+08	84394	4.86106	1.49991
360			0.012	49.7859	0.0155		0.019			39.0505
361		157.928	0.1215	60.2342	0.0455	90.9926	0.031	70.1974	0.0355	78.2461	5	6	7.5	7.5	2	6	10	10	2.50004	2.50004	5.50001	5	5	6	6.5	6	7	9	9	0.0463209	0.0556812	0.125937	2.7188	2.02534e+06	4067.5	4.21345e+06	6675	5.04885e+07	22843	24.9284	5.61598	2.2852e+07	25049.5	4.65136e+07	31998	2.21965e+08	71611	9.71315	2.85878
362	0.132	107.722	0.105	62.308	0.046	79.402		62.588		73.4383	5	5	6.5	6.5	2	6	10	10	2.50004	2.50004	2.50004	6	6	7	7.5	5	6	8	8	0.0506939	0.114352	0.222915	4.39728	2.95189e+06	4370	1.67093e+07	19941	3.64192e+08	84877	123.376	19.4227	2.46938e+07	24360	2.13043e+08	118022	8.92186e+08	245858	36.1299	10.0927
363	0.1895	189.408	0.1585	69.1661		93.3247	0.0695	66.8022			6	6	7	9.5	0	0	2	4	2.50004	3	4	5	5	6	6	6	7	8	8	0.0792541	0.0923416	0.170688	2.15368	6.00391e+06	7783	1.07153e+07	13540.5	1.07883e+08	34937	17.9688	4.48889	7.54955e+07	64099.5	1.54194e+08	56921.5	6.11379e+08	137509	8.09822	2.14524
364		103.739	0.1145	69.9539		86.6734	0.046	67.0186	0.051	73.012	5	5	7.5	8	2	6	10	10	2.50004	2.50004	5	6	7	8	8	5	6	7	7	0.0805872	0.0982198	0.232097	2.88007	6.55139e+06	6008.5	2.13455e+07	14507	3.98609e+08	70795	60.8435	11.7825	6.82157e+07	50304.5	2.96804e+08	123866	1041443296	219822	15.2669	4.36983
365
366	0.1305	112.957	0.153	72.6413	0.0865	92.6118	0.0515	68.0839	0.0505	72.1479	5	6	7	7	2	6	10	10	2.50004	3	5.50001	5	5	6.5	7	6	8	8	9	0.0344828	0.0981892	0.211893	6.14491	2.29251e+06	3653.5	2.40943e+07	21575.5	5.16045e+08	94575	225.1	25.8861	3.019e+07	23629	2.80662e+08	109702	1534408114	282137	50.825	11.9403
367		131.676			0.07	80.1229				125.896	5	6	7	7	0	0	2	2	2.50004	2.50004	2.50004	5	5	6	6.5	5	6	7	8
368		175.466	0.1075	82.2022	0.055	91.0895	0.052	80.3037	0.0425	77.9209	5	6	7	7.5	2	6	10	10	2.75002	3	4.74999	5	6	6	6	6	7	9	9	0.046609	0.0942957	0.247214	5.30399	2.25114e+06	4174	1.25834e+07	10965	3.82565e+08	82588	169.943	19.7863	3.91372e+07	31492.5	1.90648e+08	87048.5	8.9875e+08	217310	22.9641	6.90037
369		104.737		57.6096			0.028			79.7211	5	6	6	7.5	4	10	10	10	3	3	5	5	5	6	6	5	7	8	8	0.171288	0.087484	0.155	0.90491	1.84668e+07	13713.5	1.53583e+07	9946.5	1.76857e+08	29186	9.57701	2.12827	8.77779e+07	62576	1.20099e+08	50252	7.38258e+08	122501	8.41052	1.95764
370											6	8	8	9	2	6	10	10	2.50004	3	3	5	6	7	8	6	7	8	8
371		136.955		45.2264		77.5562
372
373		121.012	0.064	53.7881	0.045	80.3217	0.0405	57.3579	0.0545	73.4869	5	6	6	6	0	4	10	10	2.50004	2.50004	4.5	5	5	6	6	5	6	8	8
374
375
376	0.159			57.8854		76.4164	0.0445	61.3289	0.0365	67.7951	5	6	7	7	2	6	10	10	2.50004	2.50004	5.25	5	6	6	6	6	7	8	8	0.0474404	0.116903	0.195592	4.12291	3.28959e+06	4964.5	2.03277e+07	20549.5	2.10973e+08	52415	64.1334	10.558	3.83621e+07	27599.5	2.06666e+08	93528.5	5.77889e+08	150730	15.064	5.46133
377				67.6772	0.0235	71.7089		45.607	0.0215	69.7283
378	0.1515	95.6949	0.1155		0.1045	65.3903	0.045	52.2007	0.0595	57.9534	5	6	6.5	9	6	8	10	10	2.50004	3	4.74999	6	6	7	7.5	7	8	9	9	0.109721	0.13	0.148515	1.35356	8275708	13218.5	1.30921e+07	19767.5	140705992	39329	17.0023	2.9753	5.5353e+07	63671	1.21692e+08	77608.5	5.5966e+08	148447	10.1107	2.33147
379
380				61.0756	0.0415	74.6798	0.044	53.5662	0.0515	61.4845	5	6	7.5	7.5	0	0	2	2	2.50004	3	5.50001	5	5	6	6	6	7	8	8	0.0578662	0.120824	0.295981	5.11493	4.36894e+06	6691	2.4929e+07	21121	8.02138e+08	128952	183.6	19.2725	7.68357e+07	46497	3.63938e+08	149714	1989450967	387924	25.8923	8.34299
381		125.402			0.0255	92.2728		64.2622			5	6	8	8	10	10	10	10	2	2	2	6	6	8	8.5	4	5	6	7	0.0815132	0.109162	0.156492	1.91983	6.78835e+06	9758	1.14854e+07	15444.5	5.87204e+07	27029	8.65017	2.76993	6.40143e+07	56950	7.88168e+07	56812	2.07231e+08	88126	3.23726	1.54743
382
383																														0.193985	0.15006	0.221167	1.14012	2.29132e+07	19930.5	2.76598e+07	20926.5	3.95895e+08	68310	17.278	3.42741	6.07665e+07	49060	1.50066e+08	76377.5	1545293584	255305	25.43	5.20393
384	0.0915	124.368			0.0295	85.4724	0.0235	50.3615	0.0295	66.7421
385						87.8737				83.2266
386		86.1839	0.032	53.9802	0.0265	68.2939	0.0325		0.0215	61.4708	3	4	4.5	4.5	2	6	10	10	2.50004	2.50004	4.00001	5	6	7	8	5	7	8	8
387
388	0.115	117.092	0.1015	70.7983	0.0635	87.2809	0.0635	66.805	0.068	72.3605	5	6	8	8	2	6	10	12	2	2	4.49997	5	5	6	6	6	7	9	9	0.0790097	0.150912	0.259982	3.29051	7.14998e+06	8992	3.6066e+07	28685.5	500101161	99306	69.9444	11.0438	7.17022e+07	49039	4.57326e+08	185232	1221317168	293543	17.0332	5.98591
389	0.113	123.869				36.5578		31.7724																						0.0660761	0.0552885	0.0620229	0.938658	6.56422e+06	7770.5	3.62226e+06	6834	1.23479e+07	6321	1.88109	0.813461	3.1634e+07	29479	2.3228e+07	15973.5	7.27915e+07	22617	2.30105	0.767224
390	0.1645	119.987		69.7584		78.7766	0.063	69.6808	0.1365	88.7358	5	6	7	8	2	6	10	10	2.50004	3	4.49997	5	6	7	7	5	7	8	9	0.0715573	0.0991736	0.111987	1.565	6.01502e+06	6801.5	1.2288e+07	16852.5	4.80868e+07	18684	7.99446	2.74704	9.83932e+07	66766.5	1.90231e+08	68778.5	5.6484e+08	101135	5.74063	1.51476
391				68.548	0.0375	82.4757		80.4717		79.0639	4	5	7	7	2	6	10	10	2.50004	2.50004	3	6	7	8	8	6	6	7	7	0.147597	0.10919	0.236984	1.60561	1.99668e+07	15040	4.26304e+07	18545.5	369431251	71349	18.5023	4.74395	1.37147e+08	76461.5	3.42146e+08	123844	955632410	188863	6.96793	2.47004
392		118.702			0.0145	40.375				44.1326	5	6	7	8	2	6	10	10				5	5	5	6	3	5	6	6	0.165029	0.105393	0.14174	0.858881	4.14773e+07	20026.5	2.88607e+07	13241.5	1.11422e+08	19273	2.68633	0.962375	2.61536e+08	117517	1.88465e+08	49320	7.43093e+08	107116	2.84127	0.911494
393		201.512	0.108	59.1197	0.105	82.8751	0.082	66.6827	0.11	75.3472	5	6	7	7	0	0	0	2	2.50004	2.50004	4.49997	5	5	6	6	6	7	8	8	0.10989	0.128263	0.29661	2.69915	1.03961e+07	11517.5	3.71812e+07	25269.5	4.83069e+08	122640	46.4663	10.6481	7.75562e+07	62560.5	3.37345e+08	139227	1009854077	289402	13.0209	4.62595
394		76.7421	0.032	51.0827	0.0315	67.9762		38.4083		48.3351
395	0.183			69.8698	0.046	84.7571	0.0365	67.7017	0.052	78.4612	5	6	7	7	2	6	10	10	2.50004	2.50004	3.25002	5	5	6	6	6	7	8	9	0.0661786	0.153206	0.327426	4.94761	5.86511e+06	6567.5	4.76943e+07	29065	1009457237	166118	172.112	25.2939	6.83525e+07	37667	5.3283e+08	161353	1995108329	366562	29.1885	9.73165
396		159.134			0.0535	94.9781	0.04	73.9322	0.036	83.0603	5	6	8	8.5	-2	0	2	2	2.50004	2.50004	4.49997	5	5	6	6	5	7	9	9	0.0639784	0.12779	0.327804	5.12367	6.54846e+06	8184	36789134	23578	7.94847e+08	145283	121.379	17.7521	8.92466e+07	55610	3.92122e+08	138709	1821667433	399867	20.4116	7.19056
397		147.952	0.098	99.8016	0.0505	81.4684		73.4893		77.0627	5	6	7	7	2	6	10	10	2.50004	2.50004	5	5	5	6	6	6	8	9	9	0.103439	0.14668	0.366154	3.53981	8.49464e+06	9616.5	5.25894e+07	28589	1182154463	215327	139.165	22.3914	7.3474e+07	53555	4.85015e+08	204994	2182816533	519698	29.7087	9.70401
398	0.119	110.441	0.0785	51.0699	0.046	62.3416	0.042	50.197	0.0385	52.3921	5	6	7	7	-2	0	2	4	2.50004	2.50004	3.50004	4	5	5	5.5	5	7	8	9
399	0.1775	145.191	0.0715	54.1882		69.1349	0.0225	43.0638	0.023	55.8572
400	0.1385	140.137	0.1065	65.9236	0.06	83.6314	0.0585	57.2218	0.072	76.311	5	6	7	7	2	6	10	10	2	2	2	5	5	5.5	6	6	7	8	9
401		136.018	0.1155	62.7469	0.081	85.4629		69.5359		92.357	5	6	7	7	4	6	10	10	2.50004	2.50004	5.50001	5	5	6	6	6	7	8	9	0.0923567	0.0701867	0.126398	1.36859	6.06356e+06	6850.5	5.85785e+06	7117.5	5.55725e+07	20488	9.16499	2.99073	5.50542e+07	48408	9.3899e+07	45080	2.93897e+08	82445	5.33832	1.70313
402	0.1225	144.818	0.1055	68.6667	0.0555	90.8049	0.045	76.5986		90.782	5	6	7	8	2	6	10	10	2.50004	2.50004	5.25	5	5	6	6	6	7	8	9	0.0813128	0.117805	0.219231	2.69614	5.39465e+06	8769.5	9.88907e+06	15682	1.36148e+08	54455	25.2377	6.20959	6.37924e+07	54627	120991443	76840.5	3.08936e+08	125059	4.84283	2.28933
403	0.1305	122.314	0.1005	73.1102	0.069	86.158	0.0505	65.8948	0.051	76.746	5	6	8.5	8.5	2	6	10	10	2.50004	2.50004	5.50001	5	5	6	6	6	7	9	9	0.0755082	0.117123	0.171239	2.26781	6.34995e+06	8372	1.60954e+07	20154.5	1.84972e+08	46272	29.1297	5.52699	5.97545e+07	47629	2.01182e+08	78363	6.19971e+08	143668	10.3753	3.0164
404	0.1045		0.1045	60.4748	0.065	77.5901	0.06	68.5349	0.0775	73.8963	6	7	8	8	0	0	2	2	2.50004	2.50004	4.99999	5	6	7	7.5	6	8	9	9	0.0925823	0.121364	0.298667	3.22596	9.61689e+06	8728	4.02209e+07	24276	6.45875e+08	120874	67.1605	13.849	9.31842e+07	55347	4.38093e+08	165122	1272041186	291417	13.6508	5.26527
405	0.114	95.1676		51.6401	0.033	71.9809
406
407	0.1285			55.3057	0.055	83.0488	0.038	62.897		65.6892	5	6	7	7.5	0	0	2	2	2.50004	2.50004	4.74999	4	5	5	5	5	7	7	8
408		135.005	0.0935	60.7811	0.046	86.4166	0.039	57.7246	0.0455	64.2713	5	6	7	7	0	0	2	2	2.50004	2.50004	3.50004	5	5	6	6	6	7	8	8	0.0596491	0.133333	0.249608	4.1846	4.60677e+06	4773.5	2.64798e+07	20103.5	5.82571e+08	102147	126.46	21.3988	7.3581e+07	45894.5	5.23534e+08	180194	1508056994	303051	20.4952	6.60321
409	0.103		0.0715	57.0694	0.044	64.302	0.0435	46.4878		56.005	5	6	8	8	0	0	2	2	2	2	2	4	5	6	6	6	7	8	8
410		131.717		80.2924	0.0555	87.5928		47.4771		74.3083
411
412	0.1015		0.088	80.4981	0.046	89.3935	0.045	61.8724	0.0355	63.0352	4	5	5.5	6	-2	0	2	2	2.50004	2.50004	5	5	5	6	6	6	7	8	9
413	0.0965		0.0665	45.3985	0.0305	41.5524	0.032	33.8409	0.032	33.9447	4	4	5	5	0	0	2	2	2.50004	2.50004	4.25002	4	5	6	6	6	8	9	9
414	0.1075		0.107	57.2828	0.059	83.044	0.048	55.3101		66.5509	5	6	7	7	0	0	2	2	2.50004	2.50004	4.5	4	5	6	6	6	7	8	9	0.0523789	0.108654	0.235008	4.4867	3.7941e+06	6252.5	1.50843e+07	15701	4.49737e+08	87408	118.536	13.9797	5.22286e+07	44827	2.3052e+08	86923	1169871584	248280	22.3991	5.53863
415		103.154	0.1335	62.7096	0.083	74.5218	0.0535	66.1346	0.066	69.5605	5	6	8	8	4	8	10	10	2.50004	2.50004	4.74999	5	5	6	6	6	7	8	8	0.0742616	0.126954	0.253023	3.40719	5.49905e+06	7870.5	1.81247e+07	18056.5	3.81929e+08	94326	69.4537	11.9848	6.91491e+07	48679	2.78471e+08	118320	8.89565e+08	255221	12.8644	5.24294
416	0.1145	95.1637	0.106	65.0954	0.059	88.939	0.0405	65.3722	0.0435	63.8968	4	5	6	6.5	0	0	2	2	2.50004	2.50004	3.50004	5	5	6	6.5	6	7	8	9	0.108036	0.0879945	0.151386	1.40126	1.37136e+07	10617	1.3519e+07	10851	8.87276e+07	27428	6.47005	2.5834	9.80375e+07	62252.5	1.2475e+08	50477	293411758	79643	2.99285	1.27935
417				57.6369	0.0405	61.6943	0.0425	56.8257	0.04	58.0612	5	6	7	7	2	6	10	10	2.50004	2.50004	5.25	5	5	6	6	6	7	9	9	0.0381697	0.0932476	0.162771	4.26439	1.90681e+06	4090	1.19142e+07	15800.5	1.3749e+08	41372	72.1051	10.1154	3.32311e+07	32708.5	1.93177e+08	98981.5	5.49679e+08	149167	16.5411	4.5605
418	0.116	105.327	0.0655	70.9598		83.416	0.0265	49.6399		55.6757	5	6	7	8	2	6	10	10	2.50004	2.50004	4	5	6	7	7	4	5	6	6	0.0423344	0.0539245	0.0959596	2.26671	3.46315e+06	5409	2.78862e+06	6541.5	1.43656e+07	10563	4.14812	1.95286	2.46802e+07	25368	1.54196e+07	15286	5.35072e+07	22485	2.16802	0.886353
419	0.0795	163.519	0.1435	63.2641	0.0745	84.4413	0.059	65.7563	0.074	71.6897	5	6	7	7	0	0	2	2	2.50004	2.50004	5.50001	5	5	6	6	6	7	8	9
420	0.1645	140.689		65.0403	0.039	70.137					4	5	6	6.5	2	6	10	10	2.50004	3	3.50004	5	6	6.5	6.5	5	7	8	8	0.211927	0.159159	0.235974	1.11347	2.16583e+07	20682.5	4.28763e+07	32089.5	3.59124e+08	76357	16.5813	3.69187	6.04615e+07	55711	2.44763e+08	111072	8.60786e+08	175852	14.2369	3.1565
421	0.1315	179.407	0.0845	65.2728	0.0425	93.8012	0.0395	72.1697	0.059	80.8354	5	6	7.5	7.5	2	6	10	10	2.50004	2.50004	3.50004	5	5	6	6	6	7	8	9	0.0656566	0.0865701	0.260307	3.96468	3.80883e+06	5723.5	1.76289e+07	12267	5.53779e+08	97457	145.394	17.0275	3.88875e+07	37207.5	2.41625e+08	107262	1498078958	303599	38.5234	8.15962
422	0.0735	144.184			0.021	69.6526	0.018	39.8845	0.014	47.0322	4	5	7	7	-2	0	0	0	2.50004	2.50004	2.50004	5	6	7	7	5	6	8	8	0.0507058	0.119189	0.213765	4.21579	2.67671e+06	5062.5	1.38238e+07	19954.5	3.22777e+08	74653	120.587	14.7463	4.54504e+07	35917.5	3.14766e+08	128264	8.25e+08	213642	18.1517	5.94813
423	0.1125	184.065		57.6092	0.109	81.3616	0.0595	62.6242		70.4196	5	6	7	7	2	6	10	10	2.50004	3	5.50001	5	5	6	7	6	7	8	8	0.0772563	0.172079	0.336965	4.36165	9.84097e+06	8910.5	1.12778e+08	50060.5	1113119211	185707	113.111	20.8414	1.32387e+08	73957	987176336	277002	2455384143	518852	18.547	7.01559
424	0.1165	109.874		66.8584		82.0035		84.156	0.0565	72.0226	10	10			10	10	12	12	2.50004	3	5.50001	5	6	7.5	7.5	5	6	7	7
425
426
427	0.114	112.559			0.013	37.1246	0.0245	16.2221			6	7	7	7	2	6	10	10				5	6	7	7.5	4	5	6	6
428
429	0.1175	127.827	0.0775	56.2285		80.9058	0.039	64.7572		70.0112	10	10			10	10	12	12	2.50004	3	5	5	6	7	8	5	6	7	8
430
431	0.134	120.774	0.0755	57.5989	0.0415	78.0676	0.049	65.9714	0.0505	73.8058	10	10			10	10	12	12	2.50004	3	4.49997	6	6	7	8	4	6	7	8
432		143.385		63.8949	0.0155	40.2247																								0.127338	0.129557	0.131698	1.03424	1.85904e+07	13265.5	2.52836e+07	26985.5	1.10293e+08	25814	5.93279	1.94595	5.19658e+07	36682	1.09186e+08	60588.5	3.0969e+08	69159	5.9595	1.88537
433	0.1425			63.0969	0.059	74.8348			0.076	67.2235	6	6	7	9	4	6	10	10	2.50004	3	4.99999	6	6	7	7	7	8	9	9	0.0600214	0.0846883	0.199438	3.32278	3.59277e+06	5529	1.19569e+07	11763.5	2.1742e+08	58294	60.5159	10.5433	3.83987e+07	35558	1.79474e+08	69849.5	852141466	214640	22.192	6.03634
434	0.111			69.5795	0.1105	78.0389	0.0565	71.7914	0.1625	82.7512																				0.0691613	0.126801	0.195767	2.83059	5.44655e+06	7610.5	1.89434e+07	24235	3.07095e+08	71891	56.3833	9.44629	1.07553e+08	73902.5	3.8161e+08	120900	1172076464	274274	10.8976	3.7113
435		207.378	0.1145	64.8902	0.066	74.6661	0.045	69.2898	0.088	84.4084	5	6	8	8	-2	-2	0	0	2.50004	2.50004	5	5	6	7	7.5	5	7	8	8	0.0755583	0.0803544	0.191834	2.53888	4.74009e+06	5083.5	1.95477e+07	12375	2.85685e+08	56445	60.2699	11.1036	4.65208e+07	41030.5	2.21155e+08	87055.5	1064544487	213155	22.8832	5.19504
436	0.1325	126.427		70.8957		78.4263	0.0565	63.2779	0.1135	71.3523	5	6	7.5	7.5	2	6	10	10	3	3	5.25	5	5	6.5	6.5	6	7	8	8	0.0570563	0.114812	0.207602	3.63855	3.47542e+06	5615.5	1.86854e+07	19380.5	399744349	74790	115.02	13.3185	5.30505e+07	39882.5	3.20074e+08	146580	1485081860	288242	27.9937	7.22728
437
438
439		90.5016			0.0075	44.9308	0.0155	30.7943	0.014
440	0.118	152.842		54.2345	0.0385	79.1559	0.039	59.3432	0.055	69.0451	10	10			10	10	12	12	2.50004	2.50004	5.50001	5	6	7	7.5	4	6	7	7	0.0804185	0.0732867	0.208262	2.58972	4.69449e+06	5930.5	1.48378e+07	10872.5	3.07717e+08	64365	65.5485	10.8532	4.59019e+07	38889.5	2.54187e+08	126570	9.05113e+08	205303	19.7184	5.27914
441	0.139	166.635	0.1315	63.4491	0.0555	94.3144		84.8581		91.1769	6	6	7	7.5	0	0	0	0	2.50004	2.50004	4.99999	6	6	6	6	7	7	8	9	0.110705	0.100813	0.314799	2.84359	9.14345e+06	10603.5	3.95861e+07	22115	6.13789e+08	126734	67.1288	11.9521	6.52364e+07	48103.5	3.72531e+08	152677	1410703992	316228	21.6245	6.57391
442	0.106	159.036	0.09	62.2902	0.056	94.1613	0.048	85.2264	0.0695	90.5259	10	10			10	10	12	12	2.50004	3	4	5	6	7	8	4	6	7	8
443	0.085			55.9249	0.049	68.3388	0.037	52.4341	0.049	60.5597	6	7	8	8	2	6	10	10	2.50004	2.75002	4.00001	5	5	6	6	6	7	8	8	0.0732943	0.112567	0.235778	3.24034	7.94775e+06	7726	2.81534e+07	20637.8	4.79854e+08	82264.5	65.1181	10.9505	7.81196e+07	54184.5	3.63149e+08	151671	1807333540	310907	25.026	6.04396
444
445		174.487		60.1913	0.0395	74.3297	0.038	64.929	0.056	67.306	10	10			10	10	12	12	2.50004	3	4.24999	5	6	7	8	5	6	7	8	0.101659	0.134101	0.12012	1.1816	9.83453e+06	9145.5	1.67666e+07	26131	2.88193e+07	16797	2.93042	1.83664	3.52567e+07	36036.5	7.55196e+07	62735.5	9.37914e+07	49854	2.66024	1.38343
446		134.282		56.5413	0.0465	75.6192	0.0475	65.8602	0.0455	64.6943	10	10			10	10	12	12				5	6	7	8	4	6	7	8	0.0639386	0.104228	0.0987472	1.54441	3.35854e+06	6888.5	9.0685e+06	20498.5	2.59168e+07	17422	7.71669	2.52914	1.98461e+07	26593	6.59404e+07	49429.5	1.37276e+08	60924	6.91705	2.29098
447											10	10			10	10	12	12	2.50004	3	4.24999	6	6	8	8	4	6	7	7	0.100568	0.135143	0.145594	1.44772	5.94392e+06	7894	1.74962e+07	26367	7.06436e+07	32072	11.885	4.06283	2.48017e+07	27367.5	111216754	72989.5	2.65685e+08	96911	10.7124	3.5411
448											10	10			10	10	12	12	2.50004	3	4.49997	5	6	8	8	4	6	7	7	0.0704336	0.132318	0.153165	2.17461	3.87033e+06	7399.5	1.32908e+07	25182.5	5.07708e+07	30287	13.1179	4.09311	23406222	28329	9.31755e+07	67456	1.76904e+08	88449	7.55801	3.12221
449
450	0.0575	104.123	0.056	53.3259	0.0265	71.6737	0.0255	56.8114	0.033	65.2155	5	6	7	7.5	2	6	10	10	2.50004	3	3.50004	5	6	6	6	5.5	7	8	9	0.133362	0.15201	0.292555	2.15893	1.24751e+07	13362	4.07849e+07	29640.8	5.54625e+08	121627	44.8711	9.04225	9.31781e+07	80113	3.48134e+08	143060	1343097986	305954	14.2181	3.72095
[truncated: 17 more columns]
