# Supplementary material for: Mycobacterium abscessus pathogenesis identified by phenogenomic analyses
Source: Nat Microbiol. 2022 Aug 25;7(9):1431–41. doi: 10.1038/s41564-022-01204-x (PMC9418003; doi:10.1038/s41564-022-01204-x)
Supplement: Source Data Fig. 2 — Phenotypic data, outcome data, morphotypes, subspecies and phenotypic groups. [file 41564_2022_1204_MOESM11_ESM.xlsx]

## Sheet: Fig 2
Sample	MIC amikacin d11	MIC clarithromycin d11	Growth d10	Drosophila survival	Attacin	MAB change intracellular (area x intensity) d0-2	Fraction cells alive d2	MAB clearance patients	Lung function decline	Rough_smooth_highSpez	Subspecies	Phenotypic group
4	7	10	117.031	140.4	1.69618	1.76061	0.23396			Smooth	M. a. abscessus	1
5	7	10	157.004	123.6	2.05839	15.5261	0.401679			Smooth	M. a. abscessus	3
6	7	0	129.886	115.714	0.838803	7.11	0.598969			Smooth	M. a. massiliense	2
7	6.5	0	164.815	114.8	0.872023	19.2839	0.367735			Smooth	M. a. abscessus	2
8	7	10	174.058	114.8	2.63899	30.6919	0.337728			Smooth	M. a. abscessus	3
10	7	10	142.481	114.8	2.23297	7.89612	0.50647			Smooth	M. a. bolletii	1
11	7.5	10	119.724	118.8	2.30962	7.62086	0.365909	0	1.26		M. a. massiliense	3
12	7	10	175.617	150	2.04304	7.61902	0.569664			Smooth	M. a. abscessus	1
13	7.5	0	188.318	107.6	2.01604	21.6512	0.254586			Smooth	M. a. massiliense	2
14	6	8	127.795	118.286	2.16646	6.32597	0.370847	1	0.99	Rough	M. a. abscessus	3
16	8	10	208.36	108	1.54558	12.8991	0.422975	0	5.49	Smooth	M. a. abscessus	3
19	7	10	106.233	106.615	1.72425	1.8168	0.402623	0	2.4	Rough	M. a. abscessus	1
21	6	10	121.462	105.692	2.59307	5.70501	0.642715	0	5.2	Rough	M. a. abscessus	1
22	6.5	10	205.43	110	2.78055	9.29118	0.597458	0	8.2	Smooth	M. a. abscessus	3
23	6	2	115.12	130	2.20802	8.03186	0.163564	1	4.4		M. a. massiliense	3
31	8.5	0	195.085	105.2	1.90127	4.02824	0.6386	1	4.2		M. a. massiliense	2
33	7	10	167.847	115.6	2.29416	6.03855	0.445466		2.51	Smooth	M. a. abscessus	3
34	7	0		146.8	2.29678	3.31829	0.420845				M. a. massiliense	2
35	7	10	159.821	105.2	2.40368	3.75924	0.323283	1	16.2	Smooth	M. a. abscessus	3
37	7	10	88.8867	115.6	1.34739	3.4612	0.392216	1	0.6	Smooth	M. a. abscessus	1
38	7	10	90.4158	108.857	1.76608	12.249	0.34469	0	-4.4	Smooth	M. a. abscessus	3
40	6	10		175.6	1.43841	7.22177	0.223392	0	2.57	Smooth	M. a. abscessus	1
41	6.5	10	193.699	107.6	2.05858	5.77904	0.206456		-2.09	Smooth	M. a. abscessus	3
42	7.5	0	150.807	106	1.95282	5.73646	0.416728	0	2.02	Smooth	M. a. massiliense	2
43	7	0	243.359	102.857	2.0244	11.2935	0.428896	0	2.98	Smooth	M. a. massiliense	2
44	7	10	124.913	135.6	1.2233	8.99115	0.690525	0	6.51	Smooth	M. a. abscessus	1
47	7	2	136.133	113.2		4.05287	0.423811	1	3.97	Smooth	M. a. abscessus	2
49	7	10	125.684	145.2	2.35323	2.56206	0.539069	0	1.76	Rough	M. a. abscessus	1
52	8	10	97.557	107.6	1.25456	3.11615	0.398881			Rough	M. a. abscessus	1
55	8	10	96.5031	103.6	0.320226	15.3291	0.525073			Rough	M. a. abscessus	1
57	7	10	158.135	118.8	1.38586	10.2146	0.347516			Smooth	M. a. bolletii	3
58	7.5	10	125.498	137.2	1.59736	5.98153	0.606961	0	2.36	Rough	M. a. abscessus	1
59	7	-2	151.949	113.2	1.46742	7.32528	0.647391			Smooth	M. a. massiliense	2
60	6.5	10	169.713	121.714	1.87273	20.5552	0.53155			Smooth	M. a. abscessus	3
62	7.5	0	174.054	112.154	1.50574	11.9161	0.496561			Smooth	M. a. abscessus	2
63	6.5	10	97.9093	125.2	1.77292	4.89165	0.600849			Rough	M. a. abscessus	1
64	6	0	127.854	107.6	1.63824	5.81586	0.397498	1	-5.63	Smooth	M. a. abscessus	2
67	7	0		114.8	2.18163	3.32001	0.455324				M. a. massiliense	2
72	8	0	209.682	114.923	1.62749	10.0201	0.338799			Smooth	M. a. massiliense	2
73	9	10	118.014	139.6		3.43179	0.505316	0	0.63	Smooth	M. a. abscessus	1
74	8	10	126.75	112.286	2.10045	19.1179	0.330451			Smooth	M. a. abscessus	3
75	7	10	204.759	124.4	2.15915	12.3543	0.583585			Smooth	M. a. abscessus	3
76	7	2	176.481	125.2	2.13668	14.7232	0.511953			Smooth	M. a. abscessus	2
87	4	10		127.846	2.50175	2.11411	0.34285			Rough	M. a. abscessus	3
90	7	2	127.858	104.4	2.07745	13.2038	0.489353			Smooth	M. a. abscessus	2
91	7	10	143.965	99.8	1.2571	20.816	0.290496			Smooth	M. a. abscessus	3
92	7.5	10	140.623	135.6	1.10479	7.67308	0.393046			Smooth	M. a. abscessus	1
94	7	10	118.299	107.6	2.3876	5.34981	0.454244			Rough	M. a. abscessus	1
95	7	2	160.643	105.158	0.550172	8.72627	0.472522	0	6.34	Smooth	M. a. abscessus	3
96	8	10		115.2	1.32392	5.66021	0.481517		-1.13	Smooth	M. a. abscessus	1
97	7	10	163.101	139.263	1.81146	7.17871	0.467749	0	-1.23	Smooth	M. a. abscessus	1
98	7	10	138.869	117.6	2.03422	2.70467	0.175936		3.33	Smooth	M. a. abscessus	3
99	7	10	134.008	144.6	1.82368	8.33459	0.292482		-2.31	Smooth	M. a. abscessus	1
108	7	8	160.422	103.263	1.77606	9.8389	0.30863			Smooth	M. a. bolletii	3
109	7	10		144	1.65673	8.26788	0.339208		-1.82	Smooth	M. a. abscessus	1
111	8	0	124.205	114.6	1.96436	16.7034	0.303729			Smooth	M. a. abscessus	2
112	8	0	110.361	103.846	2.83445	4.46567	0.27291	0	-2.36	Smooth	M. a. abscessus	2
113	8	10	134.101	103.829	2.04422	7.12514	0.298563	1	3.52	Smooth	M. a. abscessus	3
114	7	2	118.915	121.579	1.29041	9.19745	0.496102			Smooth	M. a. abscessus	2
122	7	10	185.266	106	2.23022	3.70019	0.204249	1	1.62	Smooth	M. a. abscessus	3
124	8	0	148.442	105.429	1.78602	4.56054	0.36251		1.14	Smooth	M. a. massiliense	2
125	8	10	161.811	149.143	2.28714	3.88237	0.412917	0	1.11	Smooth	M. a. abscessus	1
129	8	10		112.286	2.15636	10.2538	0.671687			Rough	M. a. abscessus	1
130	8	10	162.206	126.8	1.44562	5.3311	0.588819			Smooth	M. a. abscessus	1
131	7	10	118.903	161.971	1.7824	9.79225	0.454615	0	2.84	Smooth	M. a. abscessus	1
133	7	10	89.4642	118	1.75954	9.06171	0.24039			Smooth	M. a. abscessus	3
134	7	10		129.2	2.04371	7.9424	0.157868	1	0.73	Smooth	M. a. abscessus	3
135	8	10		106.8	2.20239	4.15789	0.297984	1	-5.41	Rough	M. a. abscessus	3
137	7	10	113.956	122		16.9203	0.580086			Smooth	M. a. abscessus	3
138	7	0		101.077	2.1419	9.62253	0.368862			Smooth	M. a. massiliense	2
140	7	10	198.196	110.308	1.57254	5.92	0.432821	0	17.54	Smooth	M. a. abscessus	3
143	7	10		102.8	1.86698	12.402	0.339649	0	0.7	Smooth	M. a. massiliense	3
145	7	2	162.495	112.781	1.98195	14.3243	0.482744	1	-2.23	Smooth	M. a. abscessus	2
147	7	10	132.512	126	1.71147	8.88072	0.623779			Rough	M. a. abscessus	1
149	8	10	179.837	102.857	2.01139	3.46052	0.256152	0	4.23	Smooth	M. a. abscessus	3
151	7.5	10	98.1461	102	2.27762	26.3909	0.450419	0	7.26	Smooth	M. a. bolletii	3
153	7	10		138	2.39339	9.2445	0.588337			Rough	M. a. abscessus	1
164	7	0	138.904	112.4		5.71677	0.296786			Smooth	M. a. massiliense	2
165	6	0	165.387	113.2	1.74529	7.82953	0.470197	1	2.8	Smooth	M. a. abscessus	2
168	8	0	168.541	111.429	2.07545	9.33639	0.618635	1	9.24	Smooth	M. a. massiliense	2
169	7	8	124.247	114	1.82375	7.77898	0.493104		15.7	Smooth	M. a. abscessus	1
171	7	2	173.312	110.571	1.51368	12.2626	0.407286	1	6.25	Smooth	M. a. abscessus	2
172	7	0		120.4	2.2692	7.90191	0.4108	1	0.68	Smooth	M. a. massiliense	2
174	8	10	92.5015	120.4	1.30032	9.33306	0.345254	0	8.62	Smooth	M. a. abscessus	1
175	7	10		118.8	1.66343	8.45707	0.509127	0	-0.81	Smooth	M. a. abscessus	1
176	6	10		119.6	1.66541	9.78072	0.338479		-12.27	Smooth	M. a. bolletii	3
177	6	10	120.234	108.4	1.89903	6.61602	0.312156	1	3.37		M. a. bolletii	3
179	6	8	137.602	114	1.48429	8.08921	0.564494	0	10.04	Smooth	M. a. bolletii	1
185	5	10	110.98	114	2.04509	8.53196	0.344987	1	-9.73	Smooth	M. a. bolletii	3
188	7	2		110.8	1.74713	6.30059	0.261274	0	7.09	Smooth	M. a. abscessus	2
194	6	10	211.035	170.8	1.89203	12.6161	0.453663	0	8.3	Smooth	M. a. abscessus	1
195	7	8	81.6638	102	2.27923	8.67746	0.591257	1	-2.61	Smooth	M. a. abscessus	1
196	7	10	89.6858	132.4	1.86955	4.33633	0.675313	1	-1.66	Smooth	M. a. bolletii	1
197	8	10		122.571	1.41505	6.64543	0.693923	0	11.95	Smooth	M. a. abscessus	1
198	5.5	10		117.429	2.24533	11.6059	0.188399	1	-13.94	Smooth	M. a. bolletii	3
199	6	10		168.4	1.46044	3.00182	0.665403			Smooth	M. a. abscessus	1
205	7	2	132.697	101.077	2.19476	5.19443	0.413365			Smooth	M. a. abscessus	2
208	7.5	10		115.714	2.03956	15.165	0.490223			Smooth	M. a. abscessus	3
209	7	10	183.628	114	2.55343	7.80863	0.55367	0	1.87	Smooth	M. a. abscessus	3
211	7	2	142.168	112.286	2.03287	15.3733	0.288361			Smooth	M. a. abscessus	2
212	6.5	0	122.817	118	2.2699	9.69964	0.580532			Smooth	M. a. abscessus	2
213	7	10	180.292	120	1.57043	11.0484	0.236506		-3.8	Smooth	M. a. abscessus	3
215	7	10	158.731	130.8	1.96747	16.7763	0.558			Smooth	M. a. bolletii	3
216	6.5	0	134.042	111.6	2.81154	12.4552	0.497754	1	6.99	Smooth	M. a. abscessus	2
221	6	10	179.167	140.6	2.3964	5.26013	0.648667			Smooth	M. a. abscessus	1
223	7	10		111.231	1.66203	20.4091	0.480662			Smooth	M. a. abscessus	3
227	7	10	187.168	110.8	2.06974	2.35245	0.541641			Smooth	M. a. abscessus	3
229	7	10	173.364	126	2.2373	19.153	0.565182	1		Smooth	M. a. abscessus	3
230	7	10	205.678	121.2	1.39156	20.2759	0.574036				M. a. abscessus	3
231	7	10	95.0161	113.143	1.68799	3.96627	0.424843		6.44	Smooth	M. a. abscessus	1
232	7.5	10	177.823	127.6	1.4617	19.8946	0.531184	0	5.13	Smooth	M. a. abscessus	3
234	7	0	82.1134	118	1.86895	3.13618	0.523898	1	2.77	Smooth	M. a. massiliense	2
241	8	10	156.165	136.4	1.99484	5.96296	0.524886		1.69	Smooth	M. a. abscessus	1
279	7	10	87.3139	112.4	1.887	15.9617	0.541368	0	2.77	Smooth	M. a. abscessus	3
281	7.5	2	103.136	110.8	2.46633	4.941	0.623623		3.31	Smooth	M. a. massiliense	2
283	7.5	10		104.571	2.47108	7.76778	0.192492	1	5.82	Smooth	M. a. abscessus	3
284	7	10	162.252	113.143	2.33236	18.9396	0.412674	0	0.68	Smooth	M. a. abscessus	3
296	7	10	159.634	120.4	2.3183	3.99323	0.609864		2.84	Smooth	M. a. abscessus	1
297	7	10	145.66	129.2	2.12035	10.3107	0.560256		4	Smooth	M. a. abscessus	1
298	7	10	143.51	109.2	2.49968	6.94134	0.658255	0	11.57	Smooth	M. a. abscessus	1
299	7.5	8	188.975	112.286	2.15686	12.9309	0.359548	0	6.53	Smooth	M. a. abscessus	3
300	7	0		111.818	2.63961	6.73543	0.628825	1	-8.29	Smooth	M. a. massiliense	2
301	7	0	184.669	113.143	2.25444	7.95174	0.652133		5.25	Smooth	M. a. massiliense	2
302	7	10	192.565	108.857	1.94282	13.5211	0.552466	1	-8.67	Smooth	M. a. abscessus	3
303	7	10	158.885	148.286		6.10177	0.348688	0	2.94		M. a. abscessus	1
304	7.5	10	171.325	111.6	2.06743	9.93372	0.519936	1	2.89	Smooth	M. a. abscessus	3
305	6	0		117.429	2.4513	14.4537	0.536875	0	-5.1	Smooth	M. a. massiliense	2
306	7.5	10	130.244	120.4	2.07391	5.07866	0.486058	0		Smooth	M. a. abscessus	1
307	8.5	10	137.742	115	2.31537	15.2694	0.498029	0	2.33	Smooth	M. a. abscessus	3
309	7.5	10		126	2.78468	1.19937	0.630936			Smooth	M. a. abscessus	1
310	7	0	144.141	104.571	2.31235	3.89718	0.648527			Smooth	M. a. massiliense	2
312	7	10	154.294	113.2	2.40166	5.24938	0.336995			Smooth	M. a. abscessus	3
313	7	10	173.315	109.385	2.60967	13.585	0.289215			Smooth	M. a. abscessus	3
314	8	0		132.857	1.93144	4.95762	0.266541			Smooth	M. a. abscessus	2
316	8	10	102.002	113.143	2.3615	8.92941	0.516531		4.18	Smooth	M. a. abscessus	1
318	7	8	199.882	116.571	2.45681	9.91762	0.441738			Smooth	M. a. abscessus	3
319	7	0	165.841	110.8	2.40587	5.33383	0.605657			Smooth	M. a. massiliense	2
320	8	10	115.433	111.429	2.52458	6.13135	0.618189			Smooth	M. a. abscessus	1
322	7	8		113.143	2.13508	3.86612	0.45913	1	-6.36	Rough	M. a. abscessus	1
325	7.5	10	173.936	128.4	1.57166	6.09398	0.346965			Smooth	M. a. massiliense	3
326	6.5	2		116.4	1.87624	1.76015	0.44658			Smooth	M. a. abscessus	2
328	8	10	102.189	105.429	2.26393	9.46243	0.565962			Smooth	M. a. abscessus	1
330	7	10	153.029	103.846	1.82609	3.97243	0.439459			Smooth	M. a. abscessus	3
332	7	10		106.8	2.44249	19.728	0.446016			Smooth	M. a. abscessus	3
335	7	10	174.23	114	2.34516	18.4857	0.483843			Smooth	M. a. abscessus	3
342	7	10	109.807	126	2.39854	9.62739	0.598222	0	1.36	Smooth	M. a. abscessus	1
345	7	10	181.903	150	2.34328	12.7226	0.483871		2.08	Smooth	M. a. abscessus	1
346	7	10	193.641	124.4	2.53227	26.5557	0.385465		-2.59	Smooth	M. a. abscessus	3
349	9	8		131.538	2.30231	6.31513	0.658315	0	3.9	Smooth	M. a. abscessus	1
351	7.5	0	149.802	125.2	2.15705	9.41096	0.404194			Smooth	M. a. abscessus	2
352	10	10		118.5	2.01941	27.8593	0.56537	0	4.83	Smooth	M. a. abscessus	3
353	7	10	135.039	110.8	1.8799	6.0237	0.593294	0	4.26	Smooth	M. a. abscessus	1
354		10	107.384	114	2.01145	3.42634	0.47875	0	5.06	Smooth	M. a. massiliense	1
355		10	116.594	135.6	2.14579	1.67708	0.65569	0	-16.53	Smooth	M. a. massiliense	1
356	7	4	146.636	136.154	2.32679	3.52471	0.439873	1	11.33	Smooth	M. a. abscessus	2
358		10	155.045	115.714	1.92045	9.10491	0.698721			Smooth	M. a. massiliense	1
359	7	10	86.636	114.8	1.97563	2.16237	0.443419			Smooth	M. a. abscessus	1
361	7.5	10	157.928	118.8	2.27245	5.61598	0.63808	1	-1.58	Smooth	M. a. abscessus	1
362	6.5	10	107.722	114	1.77558	19.4227	0.432387				M. a. abscessus	3
363	7	2	189.408	114	2.34789	4.48889	0.408347			Smooth	M. a. abscessus	2
364	7.5	10	103.739	99.6	1.41186	11.7825	0.49273		3.08	Smooth	M. a. abscessus	1
366	7	10	112.957	108	1.58317	25.8861	0.633321			Smooth	M. a. abscessus	3
368	7	10	175.466	118	2.05781	19.7863	0.330418		4.23	Smooth	M. a. abscessus	3
369	6	10	104.737	137.077	1.98068	2.12827	0.424752	0	6.6	Rough	M. a. abscessus	1
376	7	10		122.308	2.4497	10.558	0.466759	1		Smooth	M. a. abscessus	3
378	6.5	10	95.6949	128.4	1.50508	2.9753	0.500815				M. a. abscessus	1
380	7.5	2		116.4	1.83304	19.2725	0.582797	1	0.04	Smooth	M. a. abscessus	2
381	8	10	125.402	126.8	2.1104	2.76993	0.473091	0			M. a. massiliense	1
388	8	10	117.092	152.769	1.95797	11.0438	0.305838	0	4.27	Smooth	M. a. abscessus	1
390	7	10	119.987	138	1.62766	2.74704	0.644075			Smooth	M. a. abscessus	1
391	7	10		126	1.27758	4.74395	0.472065	0	6.06	Smooth	M. a. abscessus	1
392	7	10	118.702	170.8	1.75071	0.962375	0.510887	0	1.87	Smooth	M. a. abscessus	1
393	7	0	201.512	103	2.13467	10.6481	0.454458	1	1.71	Smooth	M. a. massiliense	2
395	7	10		112.4	2.23213	25.2939	0.373996		-4.84	Smooth	M. a. abscessus	3
396	8	2	159.134	106.615	2.58362	17.7521	0.413785	1	1.7	Smooth	M. a. abscessus	2
397	7	10	147.952	124.4	2.65838	22.3914	0.307191	1	-1.06	Smooth	M. a. abscessus	3
401	7	10	136.018	132.462	1.85542	2.99073	0.514278		-2.18		M. a. abscessus	1
402	7	10	144.818	112.2	1.71568	6.20959	0.298368	1	1.74	Smooth	M. a. abscessus	3
403	8.5	10	122.314	124.4	2.16243	5.52699	0.479412	0	7.72	Smooth	M. a. abscessus	1
404	8	2		121.2	2.38157	13.849	0.490951			Smooth	M. a. massiliense	2
408	7	2	135.005	110	2.30664	21.3988	0.396479	0	3.51	Smooth	M. a. abscessus	2
414	7	2		117.2	2.39097	13.9797	0.387182			Smooth	M. a. abscessus	2
415	8	10	103.154	101.2	2.29499	11.9848	0.275199			Smooth	M. a. bolletii	3
416	6	2	95.1637	114	2.03805	2.5834	0.476645			Smooth	M. a. abscessus	2
417	7	10		115.6	2.23066	10.1154	0.442883	1	10.86	Smooth	M. a. abscessus	3
418	7	10	105.327	118.8	1.63757	1.95286	0.441772	1	4.01	Rough	M. a. abscessus	1
420	6	10	140.689	124.4	2.22565	3.69187	0.416726			Smooth	M. a. abscessus	1
421	7.5	10	179.407	130	2.3051	17.0275	0.315101			Smooth	M. a. abscessus	3
422	7	0	144.184	117.2	2.39566	14.7463	0.341474			Smooth	M. a. abscessus	2
423	7	10	184.065	112.286	2.02498	20.8414	0.175595			Smooth	M. a. abscessus	3
433	7	10		108	1.51748	10.5433	0.187351	1	10.45	Smooth	M. a. abscessus	3
435	8	0	207.378	111.6	1.55162	11.1036	0.619864			Smooth	M. a. massiliense	2
436	7.5	10	126.427	115.714	2.50271	13.3185	0.631052			Smooth	M. a. abscessus	1
440		12	152.842	109.2	1.18612	10.8532	0.517165		5.44	Smooth	M. a. massiliense	1
441	7	0	166.635	102.8	1.69116	11.9521	0.444662				M. a. massiliense	2
443	8	10		114.8	1.53305	10.9505	0.542723			Smooth	M. a. abscessus	1
445		12	174.487	113.2	2.02099	1.83664	0.36557	0	3.34	Smooth	M. a. massiliense	3
446		12	134.282	110.571	2.01823	2.52914	0.642788	0	3.53	Smooth	M. a. massiliense	1
450	7	10	104.123	118.286	1.02055	9.04225	0.477887				M. a. abscessus	1
