# Supplementary material for: Mycobacterium abscessus pathogenesis identified by phenogenomic analyses
Source: Nat Microbiol. 2022 Aug 25;7(9):1431–41. doi: 10.1038/s41564-022-01204-x (PMC9418003; doi:10.1038/s41564-022-01204-x)
Supplement: Source Data Fig. 3 — Fig. 3a: GWAS summary linear and mixed model, linkage disequilibrium. Fig. 3d: Growth and intracellular MAB change in control and MAB MbtD mutants. [file 41564_2022_1204_MOESM12_ESM.xlsx]

## Sheet: Fig 3A
LINEAR MODEL (log 10 transformed p values)
PHENOTYPE / GENOMIC POSITION	4248798	2502223	1879530	1080447	1658520	105450	870228	3127131	3315288	3315491	350243	4912581	4915126	4913711	4395577	2042359	2054287	2240686	2252226	2217242	2938320	2937464	2933583	3966250	787531	780280	368678	369447	2706330	3186102	2707871	4365204	3093939	1899436	2299929	4481710	5002330	2721947	1862449	2635951	1859844	1150461	422172	2962321	2583761	4866559	2189495	1768440	4875609
Growth d1	0	0	0	0	0	1	1	2	1	1	1	2	2	2	0	1	1	1	1	0	1	1	0	1	0	0	1	1	0	1	1	0	0	0	0	0	1	0	1	1	1	3	0	1	1	1	2	2	1
Growth d10	0	0	0	0	0	1	0	0	0	0	0	0	0	0	0	0	0	0	0	1	0	0	0	1	0	1	0	0	1	1	0	0	0	0	0	0	0	0	1	1	1	0	0	0	0	0	1	0	0
Growth acetate d1	0	0	0	0	0	0	0	0	0	0	0	0	0	0	0	0	1	0	0	0	0	0	0	1	0	0	0	0	0	0	0	0	0	0	0	0	0	0	1	1	1	1	0	0	0	1	1	0	0
Growth acetate d10	0	0	0	0	0	0	0	1	0	0	0	0	0	0	2	0	0	1	1	1	1	1	1	1	0	0	1	1	2	2	2	1	1	1	1	1	0	1	1	1	1	1	0	0	1	0	0	2	0
Growth glucose d1	0	0	0	0	0	0	0	1	1	1	0	1	1	1	2	1	1	0	0	0	0	0	1	1	1	1	0	0	2	2	3	1	2	2	2	2	2	1	2	2	3	4	0	0	0	3	4	1	3
Growth glucose d10	0	0	0	0	0	4	4	2	2	2	0	2	2	2	1	2	1	6	7	7	7	7	7	0	2	2	0	0	3	2	3	2	2	3	3	3	1	3	3	3	3	0	0	2	1	0	0	0	0
Growth lactate d1	0	0	0	0	0	1	0	1	0	0	1	1	1	1	1	1	1	0	0	0	0	0	0	1	0	0	0	0	1	1	2	0	1	1	1	1	1	1	1	1	1	3	0	1	1	2	3	0	2
Growth lactate d10	2	2	2	2	2	1	0	0	0	0	1	1	1	1	1	1	1	3	4	4	4	4	4	2	3	3	2	2	3	3	3	3	4	3	3	3	2	3	5	4	5	1	1	1	1	1	1	1	1
Growth pyruvate d1	0	0	0	0	0	1	1	0	1	1	0	1	0	0	1	0	0	1	2	3	2	2	3	0	1	2	1	1	2	2	2	1	2	2	2	2	1	2	1	2	2	1	0	1	1	0	0	0	0
Growth pyruvate d10	1	1	1	1	1	2	0	0	0	0	0	0	0	0	1	1	1	3	3	4	4	5	5	1	1	1	2	2	3	2	2	2	2	2	2	2	2	2	3	3	3	0	0	1	1	0	0	0	0
MIC amikacin d3	66	66	66	66	66	1	4	3	3	3	2	2	0	1	14	7	9	15	14	12	14	14	14	5	4	4	1	1	1	3	2	4	4	4	4	4	6	4	5	5	6	0	2	4	10	1	1	1	0
MIC amikacin d5	54	54	54	54	54	0	3	3	3	3	2	2	0	1	12	7	8	13	13	11	12	12	12	4	4	3	1	1	1	3	2	3	4	4	4	4	5	4	4	5	5	0	2	3	10	1	1	2	0
MIC amikacin d11	0	0	0	0	0	1	0	0	0	0	1	0	0	0	1	1	0	1	2	1	1	1	1	2	1	1	0	0	1	0	0	1	1	1	1	1	3	1	2	2	2	1	2	1	1	1	1	1	1
MIC amikacin d14	0	0	0	0	0	1	0	0	0	0	0	0	0	0	1	1	0	1	1	1	1	1	1	3	1	2	0	0	1	1	0	1	2	1	1	1	2	1	2	2	2	1	3	1	1	1	2	1	2
MIC clarithromycin d3	37	37	37	37	37	8	3	3	4	4	16	15	8	11	9	4	5	3	3	2	2	2	2	5	1	1	4	4	0	2	2	1	1	1	1	2	4	2	2	2	2	1	0	1	1	2	1	0	1
MIC clarithromycin d5	10	10	10	10	10	22	24	25	28	28	33	34	29	32	2	0	1	1	1	2	2	2	2	3	0	0	5	5	0	0	1	2	1	1	1	1	0	0	0	0	0	4	1	2	3	7	4	3	5
MIC clarithromycin d11	4	4	4	4	4	38	47	46	50	50	39	44	45	47	0	1	0	6	7	9	8	9	9	3	1	1	4	4	0	0	0	4	2	3	2	2	0	2	0	1	1	9	1	8	8	14	8	5	10
MIC clarithromycin d14	3	3	3	3	3	44	46	45	50	50	37	42	43	44	0	1	1	7	8	11	10	10	10	3	1	1	3	3	1	1	0	4	3	3	3	3	0	2	0	1	1	9	2	10	9	14	9	5	10
MIC clofazimine d3	1	1	1	1	1	1	1	0	1	1	0	0	1	1	0	2	1	1	1	1	1	1	1	1	0	0	0	0	0	0	0	0	0	0	0	0	0	0	0	0	0	3	0	1	1	3	2	3	4
MIC clofazimine d5	0	0	0	0	0	5	4	3	4	4	2	5	6	7	1	1	1	1	2	2	2	2	2	2	1	1	0	0	1	0	0	0	0	0	0	0	1	0	0	0	0	7	0	2	2	6	3	7	6
MIC clofazimine d11	0	0	0	0	0	0	1	1	1	1	1	2	2	2	0	0	0	0	0	0	0	0	0	8	4	4	0	0	0	0	1	1	1	1	1	1	1	1	2	1	1	5	2	1	0	7	8	1	3
MIC cefoxitin d3	0	0	0	0	0	1	0	2	1	1	3	1	1	1	2	1	1	2	2	2	2	2	2	2	4	4	9	9	8	9	9	5	7	7	7	7	7	7	8	7	8	2	0	1	1	1	3	1	1
MIC cefoxitin d5	1	1	1	1	1	1	0	1	0	0	3	1	1	2	2	1	1	2	3	2	2	2	2	3	5	5	5	5	6	7	6	6	7	7	7	7	8	8	10	9	9	1	1	2	2	1	2	1	1
MIC cefoxitin d11	3	3	3	3	3	1	1	0	0	0	2	0	0	1	2	2	2	4	4	4	4	3	3	4	7	8	3	3	7	7	7	9	10	10	9	9	11	10	11	11	11	2	2	2	4	1	2	1	1
MIC cefoxitin d14	6	6	6	6	6	1	0	0	0	0	2	1	0	1	4	3	3	5	5	5	5	5	5	7	11	11	3	4	6	7	6	10	10	10	10	10	10	10	11	11	11	2	3	2	5	1	2	1	1
MIC linezolid d3	2	2	2	2	2	1	1	1	1	1	0	0	0	0	1	1	1	1	1	1	1	1	1	0	0	0	1	1	1	0	0	1	2	1	1	1	1	1	0	1	1	1	1	3	2	1	1	1	0
MIC linezolid d5	1	1	1	1	1	1	1	1	1	1	0	1	0	0	1	2	1	1	1	1	1	1	1	0	0	0	1	1	1	1	0	1	1	1	1	1	0	1	0	0	0	1	1	3	2	1	2	1	1
MIC linezolid d11	1	1	1	1	1	1	1	1	1	1	0	0	0	0	1	1	0	1	1	1	1	1	1	0	0	0	1	1	1	0	0	1	1	1	1	1	0	1	0	0	0	1	1	3	1	1	2	1	0
MIC linezolid d14	1	1	1	1	1	1	1	0	0	0	0	1	1	1	0	0	0	1	1	1	0	0	0	0	0	0	1	1	1	1	1	2	2	1	1	1	1	2	0	1	1	0	1	3	1	1	1	0	0
Fraction cells infected d0	1	1	1	1	1	2	0	1	0	0	0	0	0	0	1	0	0	2	2	2	2	2	2	0	0	0	0	0	0	0	0	0	0	0	0	0	0	0	0	0	0	0	1	1	0	0	1	0	0
Fraction cells infected d1	1	1	1	1	1	1	1	1	0	0	0	1	1	1	2	2	3	1	1	1	1	1	1	0	1	0	1	1	0	0	0	0	0	0	0	0	0	0	1	0	0	0	0	0	0	1	1	1	0
Fraction cells infected d2	4	4	4	4	4	2	0	0	0	0	0	1	0	1	6	5	5	0	0	0	0	0	0	0	0	1	1	1	2	2	1	2	2	2	1	1	1	1	0	1	2	1	0	0	0	0	0	1	3
Change cells infected d0-2	1	1	1	1	1	1	0	0	0	0	0	0	0	0	2	2	2	3	2	2	2	2	2	0	0	0	0	0	1	1	1	1	1	1	0	0	1	1	1	1	1	2	1	2	1	1	3	2	2
MAB intracellular d0	1	1	1	1	1	0	0	0	0	0	0	0	0	0	2	2	2	0	0	0	0	0	0	0	0	0	1	1	0	0	0	0	0	0	0	0	0	0	1	0	0	0	1	0	0	0	1	0	1
MAB intracellular d1	2	2	2	2	2	1	0	0	0	0	0	1	0	0	3	3	3	0	0	0	0	0	0	0	0	0	0	0	1	1	0	0	0	0	0	0	0	0	1	0	0	0	0	1	0	0	0	0	1
MAB intracellular d2	3	3	3	3	3	0	1	0	1	1	0	0	1	1	7	6	7	2	2	1	1	1	1	0	0	0	1	1	2	2	1	1	2	2	2	2	1	1	0	1	2	3	0	1	2	1	2	3	5
MAB change intracellular d0-2	1	1	1	1	1	1	1	1	1	1	0	0	1	0	4	4	4	3	3	2	2	2	2	0	0	0	0	0	1	1	2	1	1	1	1	1	2	1	1	1	1	4	1	2	2	1	2	4	4
MAB intra-/extracellular d0	2	2	2	2	2	0	1	1	1	1	1	1	1	1	3	4	3	2	1	1	2	2	2	0	0	0	1	1	0	0	1	1	0	0	0	0	0	0	1	0	0	2	1	2	2	1	0	0	2
MAB intra-/extracellular d1	3	3	3	3	3	0	0	0	0	0	1	1	0	0	7	6	6	1	1	1	1	1	1	1	1	1	1	1	0	0	0	0	0	0	0	0	0	0	2	0	0	0	0	1	1	0	0	0	1
MAB intra-/extracellular d2	3	3	3	3	3	1	1	1	1	1	0	0	1	1	8	8	8	3	3	2	2	2	2	0	0	0	1	1	2	1	0	1	1	1	1	1	1	1	0	1	1	3	0	3	3	1	1	2	5
MAB change intra-/extracellular d0-2	1	1	1	1	1	1	0	0	1	1	0	0	0	0	3	3	4	1	1	1	1	1	1	0	0	0	0	0	2	2	1	1	1	1	1	1	1	1	0	1	1	2	0	1	1	1	1	2	2
Fraction cells alive d2	2	2	2	2	2	0	1	1	1	1	0	0	1	1	1	1	1	2	3	3	3	3	3	1	0	0	1	1	2	1	0	0	0	0	1	1	0	0	1	1	1	0	0	1	1	0	0	0	0
Secreted IL-8	1	1	1	1	1	1	0	0	0	0	0	0	0	0	2	1	2	1	1	1	1	1	1	1	1	1	0	0	0	0	0	0	0	0	0	0	0	0	0	0	0	0	0	1	2	0	0	1	0
Secreted TNFalpha	1	1	1	1	1	1	0	0	0	0	1	0	0	0	2	2	2	1	2	1	1	1	1	1	2	2	0	0	0	0	1	1	1	1	1	1	1	1	2	1	1	1	0	0	1	1	1	0	0
Drosophila survival	0	0	0	0	0	0	0	1	0	1	1	0	0	0	0	0	1	0	0	0	1	1	0	2	2	1	1	1	0	0	2	1	0	0	0	0	1	1	5	2	2	2	0	0	0	3	3	0	2
Attacin	0	0	0	0	0	1	1	1	1	1	0	2	2	2	0	0	1	0	0	0	0	0	0	0	0	0	0	0	0	0	0	0	0	0	0	0	0	0	0	0	0	0	0	0	1	0	0	1	0
Attacin normalised	0	0	0	0	0	0	0	1	1	1	1	2	2	2	0	0	0	0	0	0	0	0	0	0	0	1	0	0	0	0	0	0	0	0	0	0	0	0	1	0	0	0	0	0	1	1	0	0	0
Defensin	0	0	0	0	0	2	1	1	1	1	1	1	1	1	0	1	1	2	2	2	2	1	2	0	0	0	0	0	0	1	0	0	0	0	0	0	0	0	0	0	0	0	0	1	1	1	1	0	1
Defensin normalised	0	0	0	0	0	1	0	1	1	1	1	2	1	1	0	0	1	1	1	1	1	1	1	1	1	1	0	0	0	0	0	0	0	0	0	0	1	0	1	0	1	1	0	0	0	2	2	0	1
Diptericin	0	0	0	0	0	1	1	1	1	1	0	2	2	2	0	0	1	0	0	0	0	0	0	0	0	0	0	0	0	1	0	0	0	0	0	0	0	0	0	0	0	0	0	0	2	0	0	1	0
Diptericin normalised	0	0	0	0	0	1	0	1	1	1	1	3	3	3	0	0	0	0	0	0	0	0	0	1	0	0	0	0	0	0	0	0	0	0	0	0	0	0	1	0	0	0	0	0	1	1	0	0	1
Drosocin	1	1	1	1	1	1	1	0	1	1	0	2	2	2	0	0	1	0	0	0	0	0	0	0	1	0	0	0	0	1	0	0	0	0	0	0	0	0	0	0	0	0	0	0	1	0	0	1	0
Drosocin normalised	1	1	1	1	1	1	0	0	0	0	0	3	2	2	0	0	0	0	0	0	0	0	0	1	0	0	0	0	0	0	0	0	0	0	0	0	0	0	1	0	0	0	0	0	1	1	0	0	1
Upd3	0	0	0	0	0	1	0	0	0	0	0	1	1	1	0	0	0	0	0	1	0	0	0	1	0	0	0	0	0	1	0	0	0	0	0	0	1	0	1	1	1	0	0	0	0	0	0	0	0
Upd3 normalised	0	0	0	0	0	1	0	0	0	0	0	1	1	2	1	0	0	0	0	0	0	0	0	1	0	1	0	0	0	0	0	0	0	0	0	1	1	1	2	1	1	0	0	0	0	1	1	0	1
MAB clearance patients	0	0	0	0	0	1	1	1	1	1	1	1	1	1	2	1	1	0	0	0	0	0	0	1	1	1	0	0	0	0	0	1	1	1	1	1	0	1	1	0	0	0	1	1	1	0	1	1	0
Lung function decline	0	0	0	0	0	0	0	0	0	0	0	0	0	0	1	1	0	0	0	0	0	0	0	1	2	2	0	0	0	1	0	1	0	1	1	1	0	1	0	0	0	0	1	0	0	1	1	0	0
Lung function decline CF patients	0	0	0	0	0	0	0	0	0	0	0	0	0	0	0	0	0	0	0	0	0	0	0	1	2	2	0	0	0	1	1	1	1	1	1	1	0	1	1	0	0	1	1	1	0	1	1	0	0
MIXED MODEL (log 10 transformed p values)
PHENOTYPE / GENOMIC POSITION	4248798	2502223	1879530	1080447	1658520	105450	870228	3127131	3315288	3315491	350243	4912581	4915126	4913711	4395577	2042359	2054287	2240686	2252226	2217242	2938320	2937464	2933583	3966250	787531	780280	368678	369447	2706330	3186102	2707871	4365204	3093939	1899436	2299929	4481710	5002330	2721947	1862449	2635951	1859844	1150461	422172	2962321	2583761	4866559	2189495	1768440	4875609
Pos_OD1_cv0.2_all_mix	0	0	0	0	0	1	1	2	1	1	1	2	2	2	0	1	1	1	1	0	1	1	0	1	1	0	1	1	0	1	1	1	0	0	0	0	1	1	1	1	1	3	0	1	1	1	2	2	1
Pos_AUCL10_cv0.2_all_mix	0	0	0	0	0	1	0	0	0	0	0	0	0	0	1	0	0	0	0	1	0	0	0	1	0	1	0	0	1	1	0	0	0	0	0	0	0	0	1	1	1	0	0	0	0	0	2	0	0
A_OD1_cv0.2_all_mix	0	0	0	0	0	0	0	0	0	0	0	0	0	0	0	0	1	0	0	0	1	1	1	1	0	0	0	0	0	0	0	0	0	0	0	0	0	0	1	1	1	1	0	0	0	1	1	0	0
A_AUCL10_cv0.2_all_mix	0	0	0	0	0	0	0	0	0	0	0	0	0	0	1	1	1	2	3	2	3	3	3	1	0	1	0	0	1	1	1	0	1	1	1	1	0	1	1	1	1	0	1	0	1	0	0	1	0
G_OD1_cv0.2_all_mix	0	0	0	0	0	0	1	0	0	0	0	1	0	1	2	0	0	1	0	1	1	1	2	0	0	0	0	0	0	1	1	0	1	0	0	1	0	0	1	1	1	4	1	2	0	3	4	1	3
G_AUCL10_cv0.2_all_mix	0	0	0	0	0	1	1	0	0	0	0	1	0	1	0	1	0	6	6	5	5	5	6	0	0	0	0	0	2	0	2	0	0	0	1	1	0	0	2	1	1	0	0	0	1	0	0	0	0
L_OD1_cv0.2_all_mix	1	1	1	1	1	1	1	1	0	0	0	2	0	1	2	0	1	1	1	1	1	1	2	1	0	0	0	0	1	1	2	0	1	1	0	1	1	1	1	2	2	3	0	1	0	2	3	1	2
L_AUCL10_cv0.2_all_mix	1	1	1	1	1	0	0	1	0	0	0	1	1	1	0	0	0	1	2	3	2	2	3	1	1	1	0	0	1	1	2	0	4	1	1	1	0	0	5	4	5	1	0	0	0	1	1	1	0
P_OD1_cv0.2_all_mix	0	0	0	0	0	1	0	0	0	0	0	1	0	1	2	1	1	1	2	3	2	2	3	0	1	2	0	0	1	2	1	1	2	2	2	2	1	2	1	2	2	1	0	0	0	0	0	0	0
P_AUCL10_cv0.2_all_mix	0	0	0	0	0	0	0	0	0	0	0	0	0	0	0	0	0	1	1	2	1	3	4	0	0	0	0	0	0	0	0	0	0	0	1	1	0	0	1	1	1	0	0	0	0	0	0	0	1
AMI_d3_all_mix	57	57	57	57	57	28	0	0	0	0	0	10	4	8	1	0	0	0	0	0	0	0	0	0	1	0	0	0	3	0	0	0	0	0	0	0	0	0	0	0	0	0	0	0	1	0	0	0	0
AMI_d5_all_mix	43	43	43	43	43	23	0	0	0	0	0	8	3	7	1	0	0	0	0	0	0	0	0	0	0	0	0	0	2	1	0	0	0	0	0	0	0	1	0	0	0	0	0	0	1	0	0	0	0
AMI_d11_all_mix	0	0	0	0	0	0	0	0	0	0	0	0	0	1	1	1	1	0	0	0	0	0	0	0	0	0	0	0	0	1	0	0	0	0	0	0	1	1	1	1	1	0	0	0	1	0	0	1	1
AMI_d14_all_mix	0	0	0	0	0	0	0	0	0	0	0	1	0	1	0	1	1	0	1	0	1	1	1	1	1	0	1	1	0	0	0	0	1	0	0	0	1	1	1	0	0	1	0	0	1	1	1	1	1
CLA_d3_all_mix	36	36	36	36	36	29	2	1	1	1	2	13	6	8	1	1	1	0	0	0	0	0	0	0	0	0	0	0	4	0	0	0	0	0	0	0	0	0	0	0	0	0	0	0	0	0	0	0	0
CLA_d5_all_mix	21	21	21	21	21	21	2	1	2	2	2	8	4	7	1	1	0	0	0	0	0	0	0	0	0	0	0	0	3	0	0	0	1	0	0	0	0	0	0	0	0	0	0	0	0	0	0	0	1
CLA_d11_all_mix	17	17	17	17	17	19	1	0	1	1	1	1	1	2	0	1	0	0	0	0	0	0	0	0	0	0	0	0	1	1	0	0	0	0	0	0	0	0	0	0	0	22	24	22	22	0	0	0	0
CLA_d14_all_mix	19	19	19	19	19	16	1	1	1	1	1	1	0	2	0	0	0	0	0	0	0	0	0	0	0	0	0	0	2	1	0	0	0	0	0	0	0	0	0	0	0	0	0	0	0	0	0	0	0
CLO_d3_all_mix	0	0	0	0	0	0	0	1	0	0	0	0	0	1	0	1	1	0	0	0	0	0	0	1	0	0	0	0	0	0	0	0	1	0	0	0	0	1	0	0	0	3	0	0	1	3	1	2	4
CLO_d5_all_mix	2	2	2	2	2	2	2	1	2	2	1	4	5	6	0	0	0	0	0	0	0	0	0	2	1	1	0	0	1	0	1	0	0	0	0	1	1	0	1	1	0	5	0	0	0	5	2	5	5
CLO_d11_all_mix	0	0	0	0	0	0	1	0	0	0	0	1	2	2	0	0	0	0	0	0	0	0	0	3	1	1	0	0	0	0	0	0	0	0	0	0	0	0	0	0	0	2	1	0	0	4	3	0	0
FOX_d3_all_mix	1	1	1	1	1	0	0	3	1	1	1	0	0	1	0	0	0	0	0	1	1	1	1	0	0	0	6	6	8	6	9	1	2	2	2	2	3	2	4	2	4	0	0	0	0	0	1	0	1
FOX_d5_all_mix	0	0	0	0	0	0	0	2	1	1	1	0	1	1	1	0	0	0	0	0	0	0	0	0	1	1	1	2	2	3	3	1	3	3	2	2	8	8	10	9	9	0	0	0	0	0	1	0	0
FOX_d11_all_mix	1	1	1	1	1	1	0	1	1	1	1	0	0	1	1	1	1	0	1	0	0	0	0	0	2	2	1	1	3	2	2	9	10	10	9	9	11	10	11	11	11	0	1	0	1	0	0	0	0
FOX_d14_all_mix	2	2	2	2	2	2	0	2	1	1	1	1	1	2	1	1	1	1	1	0	0	0	0	2	8	8	0	1	1	1	1	10	10	10	10	10	5	8	9	9	10	1	1	0	0	1	1	0	0
LIN_d3_all_mix	1	1	1	1	1	0	0	0	0	0	0	0	0	0	0	0	0	0	0	1	1	1	1	0	0	0	0	0	1	0	0	1	1	0	0	0	1	0	0	0	0	0	0	3	1	1	1	0	0
LIN_d5_all_mix	0	0	0	0	0	0	0	0	0	0	0	0	0	0	1	1	1	0	0	0	1	1	1	0	0	0	0	0	1	0	1	0	1	0	0	0	0	0	0	0	0	0	0	3	1	0	1	0	0
LIN_d11_all_mix	1	1	1	1	1	0	0	0	0	0	0	0	0	0	1	0	0	0	0	0	0	0	0	0	0	0	0	0	1	0	1	1	1	0	0	0	0	0	0	0	0	0	0	3	0	0	1	1	0
LIN_d14_all_mix	0	0	0	0	0	0	0	0	0	0	0	1	0	0	0	0	0	0	0	0	1	1	1	0	0	0	0	0	1	0	0	1	1	0	0	1	1	1	0	0	0	0	0	0	0	0	1	1	0
CellsInfectedFraction-NumberofObjects_WT_d0_all_mix	3	3	3	3	3	2	0	0	0	0	0	0	0	0	1	1	1	1	1	1	1	1	1	0	0	1	1	1	0	0	0	0	0	0	0	0	0	0	1	0	0	0	1	0	0	0	1	0	2
CellsInfectedFraction-NumberofObjects_WT_d1_all_mix	3	3	3	3	3	2	0	0	0	0	0	2	1	0	2	2	3	1	0	0	0	0	0	0	0	0	1	1	0	0	0	0	0	0	0	0	0	0	1	0	0	0	0	0	0	0	0	1	1
CellsInfectedFraction-NumberofObjects_WT_d2_all_mix	5	5	5	5	5	4	0	0	0	0	0	1	0	1	5	5	5	0	0	0	0	0	0	0	0	0	1	1	1	0	0	0	0	0	0	0	0	0	0	0	0	0	0	0	1	0	1	0	2
CellsInfectedFraction-NumberofObjects_WT_d2DIVd0_all_mix	0	0	0	0	0	0	1	0	0	0	1	0	1	0	1	1	1	1	1	0	1	1	1	0	0	1	0	0	0	1	1	0	1	1	0	0	1	1	1	1	1	0	1	0	0	0	1	0	0
MABcell-MABcell_CorrSpotInt_x_areaFormula-SumperWell_WT_d0_all_mix	1	1	1	1	1	1	0	0	0	0	0	0	0	0	2	2	2	0	0	0	0	0	0	0	0	0	1	1	0	0	0	0	0	0	0	0	0	0	1	0	0	0	1	0	0	0	1	0	1
MABcell-MABcell_CorrSpotInt_x_areaFormula-SumperWell_WT_d1_all_mix	3	3	3	3	3	2	0	0	0	0	0	1	0	0	4	3	3	0	0	0	0	0	0	0	0	0	1	1	1	0	0	0	0	0	0	0	0	0	1	0	0	0	0	1	0	0	0	0	1
MABcell-MABcell_CorrSpotInt_x_areaFormula-SumperWell_WT_d2_all_mix	2	2	2	2	2	1	0	0	0	0	0	1	0	0	4	3	4	0	0	0	0	0	0	0	0	0	1	1	1	1	0	1	1	1	1	1	0	1	0	0	1	0	1	0	0	0	1	0	1
MABcell-MABcell_CorrSpotInt_x_areaFormula-SumperWell_WT_d2DIVd0_all_mix	0	0	0	0	0	0	0	0	0	0	1	0	0	0	2	1	2	1	1	0	0	0	0	0	0	0	0	0	1	1	1	1	1	1	1	1	1	1	0	1	1	1	1	0	0	0	1	1	0
MAB_perWell-MABwell_CorrSpotInt_x_area-SumperWell_WT_d0_all_mix	1	1	1	1	1	1	0	0	0	0	0	0	0	0	2	3	2	0	0	0	0	0	0	0	0	0	1	1	0	0	1	0	0	0	0	0	0	0	1	0	0	1	0	0	0	0	0	0	1
MAB_perWell-MABwell_CorrSpotInt_x_area-SumperWell_WT_d1_all_mix	2	2	2	2	2	1	0	1	0	0	0	1	0	0	7	6	6	0	1	0	0	0	0	0	0	0	1	1	1	0	0	0	0	0	0	0	0	0	1	0	0	0	0	0	0	1	0	0	1
MAB_perWell-MABwell_CorrSpotInt_x_area-SumperWell_WT_d2_all_mix	2	2	2	2	2	1	0	0	0	0	0	0	0	0	4	3	4	1	1	0	0	0	0	0	0	0	1	1	1	1	0	1	1	1	1	1	0	1	0	0	0	0	1	0	0	0	0	0	1
MAB_perWell-MABwell_CorrSpotInt_x_area-SumperWell_WT_d2DIVd0_all_mix	0	0	0	0	0	0	0	0	0	0	0	0	0	0	2	2	2	0	0	0	0	0	0	0	1	1	0	0	1	1	1	1	1	1	0	1	1	1	0	1	1	0	1	0	0	0	0	0	0
CellsAlive_totalFraction-NumberofObjects_G8_d2_all_mix	2	2	2	2	2	0	1	1	1	1	0	0	1	0	1	1	0	2	3	2	3	3	3	1	0	0	2	2	1	1	0	0	0	0	0	0	0	0	0	0	1	0	0	1	0	0	0	0	0
IL-8_all_mix	1	1	1	1	1	0	1	0	0	0	0	1	0	1	1	1	2	0	0	0	0	0	0	1	1	0	0	0	1	1	0	0	0	0	0	0	0	0	0	0	0	0	0	0	2	0	1	1	0
TNFalpha_all_mix	1	1	1	1	1	0	0	1	1	1	1	1	1	0	1	2	2	1	2	1	1	1	1	1	1	1	0	0	0	0	0	0	0	0	1	0	0	1	2	1	0	1	0	1	0	1	2	0	0
ALL_MEANsd3_all_mix	0	0	0	0	0	1	0	0	0	0	2	0	0	0	1	0	0	0	0	1	1	1	1	0	0	0	0	0	0	0	1	0	0	0	0	0	0	0	2	0	0	0	0	0	0	1	0	1	0
ATTmean_repr_log10_all_mix	0	0	0	0	0	1	1	1	1	1	0	2	2	2	0	0	1	0	0	0	0	0	0	0	0	0	0	0	0	0	0	0	0	0	0	0	0	0	0	0	0	0	0	0	1	0	0	1	0
ATTmeanNorm_repr_log10_all_mix	0	0	0	0	0	0	0	1	1	1	1	2	2	2	0	0	0	0	0	0	1	1	0	0	0	1	0	0	0	0	0	0	0	0	0	0	0	0	1	0	0	0	0	0	1	1	0	0	0
DEFmean_repr_log10_all_mix	0	0	0	0	0	2	1	0	1	1	0	1	1	1	0	1	1	2	2	2	2	1	2	0	0	0	0	0	0	0	0	0	0	0	0	0	1	0	0	0	0	1	1	0	1	0	0	0	0
DEFmeanNorm_repr_log10_all_mix	0	0	0	0	0	1	0	1	1	1	1	2	1	1	1	0	1	1	1	1	0	0	1	1	1	1	0	0	0	0	0	0	0	0	0	1	1	1	1	0	1	1	0	0	0	2	2	0	1
DIPmean_repr_log10_all_mix	0	0	0	0	0	1	1	1	1	1	0	2	2	2	0	0	1	0	0	0	0	0	0	0	0	0	0	0	0	1	0	0	0	0	0	0	0	0	0	0	0	0	0	0	2	0	0	1	0
DIPmeanNorm_repr_log10_all_mix	0	0	0	0	0	1	0	1	1	1	1	3	3	3	0	0	0	0	0	0	1	1	0	1	0	0	0	0	0	0	0	0	0	0	0	0	0	0	1	0	0	0	0	0	1	1	0	0	1
DROmean_repr_log10_all_mix	1	1	1	1	1	1	1	0	1	1	0	2	2	2	0	0	1	0	0	0	0	0	0	0	1	0	0	0	0	1	0	0	0	0	0	0	0	0	0	0	0	1	0	0	1	0	0	1	0
DROmeanNorm_repr_log10_all_mix	1	1	1	1	1	1	0	0	0	0	0	3	2	2	0	0	0	0	0	0	0	0	0	1	0	0	0	0	0	0	0	0	0	0	0	0	0	0	1	0	0	0	0	0	1	1	0	0	1
UPDmean_repr_log10_all_mix	0	0	0	0	0	1	0	0	0	0	0	1	1	1	0	0	0	0	0	1	0	0	0	1	0	0	0	0	0	1	0	1	0	0	0	0	1	0	1	1	1	0	0	0	0	0	0	0	0
UPDmeanNorm_repr_log10_all_mix	0	0	0	0	0	1	0	0	0	0	0	1	1	2	1	0	0	0	0	0	0	0	0	1	0	1	0	0	0	0	0	0	0	0	0	1	1	1	2	1	1	0	0	0	0	1	1	0	1
ImprReinf_ATS_all_mix	0	0	0	0	0	2	1	0	0	0	0	0	0	1	1	1	1	0	0	0	1	1	1	1	1	1	0	0	0	0	0	0	0	0	0	0	0	0	0	0	0	0	1	0	0	0	1	1	1
FEV1decline_all_mix	0	0	0	0	0	0	0	0	0	0	0	0	0	0	1	1	0	0	0	0	0	0	0	1	2	2	0	0	0	1	0	1	0	1	1	1	0	1	0	0	0	0	1	0	0	1	1	0	0
FEV1decline_CF_all_mix	0	0	0	0	0	1	0	0	0	0	0	0	0	0	0	0	0	0	0	0	0	0	0	1	2	2	0	0	0	1	1	1	0	1	1	1	0	1	0	0	0	1	1	1	0	1	1	0	0
LINKAGE DISEQUILIBRIUM (R2)
GENOMIC POSITION / GENOMIC POSITION	4248798	2502223	1879530	1080447	1658520	105450	870228	3127131	3315288	3315491	350243	4912581	4915126	4913711	4395577	2042359	2054287	2240686	2252226	2217242	2938320	2937464	2933583	3966250	787531	780280	368678	369447	2706330	3186102	2707871	4365204	3093939	1899436	2299929	4481710	5002330	2721947	1862449	2635951	1859844	1150461	422172	2962321	2583761	4866559	2189495	1768440	4875609
4248798	1	1	1	1	1	0.00871168	0.0466573	0.041098	0.0439612	0.0435911	0.0136108	0.0134026	0.00308965	0.00019886	0.177257	0.122872	0.12766	0.171753	0.15918	0.140071	0.14398	0.142003	0.14807	0.0371866	0.0276187	0.0252022	0.00892607	0.00892607	0.0103916	0.0269396	0.0345174	0.0359742	0.0348037	0.0381246	0.0374964	0.0378091	0.0575575	0.0356778	0.0466573	0.0499831	0.0491255	0.0118103	0.00350553	0.0705932	0.105065	0.0158589	0.0152763	0.0128213	0.0114429
2502223	1	1	1	1	1	0.00871168	0.0466573	0.041098	0.0439612	0.0435911	0.0136108	0.0134026	0.00308965	0.00019886	0.177257	0.122872	0.12766	0.171753	0.15918	0.140071	0.14398	0.142003	0.14807	0.0371866	0.0276187	0.0252022	0.00892607	0.00892607	0.0103916	0.0269396	0.0345174	0.0359742	0.0348037	0.0381246	0.0374964	0.0378091	0.0575575	0.0356778	0.0466573	0.0499831	0.0491255	0.0118103	0.00350553	0.0705932	0.105065	0.0158589	0.0152763	0.0128213	0.0114429
1879530	1	1	1	1	1	0.00871168	0.0466573	0.041098	0.0439612	0.0435911	0.0136108	0.0134026	0.00308965	0.00019886	0.177257	0.122872	0.12766	0.171753	0.15918	0.140071	0.14398	0.142003	0.14807	0.0371866	0.0276187	0.0252022	0.00892607	0.00892607	0.0103916	0.0269396	0.0345174	0.0359742	0.0348037	0.0381246	0.0374964	0.0378091	0.0575575	0.0356778	0.0466573	0.0499831	0.0491255	0.0118103	0.00350553	0.0705932	0.105065	0.0158589	0.0152763	0.0128213	0.0114429
1080447	1	1	1	1	1	0.00871168	0.0466573	0.041098	0.0439612	0.0435911	0.0136108	0.0134026	0.00308965	0.00019886	0.177257	0.122872	0.12766	0.171753	0.15918	0.140071	0.14398	0.142003	0.14807	0.0371866	0.0276187	0.0252022	0.00892607	0.00892607	0.0103916	0.0269396	0.0345174	0.0359742	0.0348037	0.0381246	0.0374964	0.0378091	0.0575575	0.0356778	0.0466573	0.0499831	0.0491255	0.0118103	0.00350553	0.0705932	0.105065	0.0158589	0.0152763	0.0128213	0.0114429
1658520	1	1	1	1	1	0.00871168	0.0466573	0.041098	0.0439612	0.0435911	0.0136108	0.0134026	0.00308965	0.00019886	0.177257	0.122872	0.12766	0.171753	0.15918	0.140071	0.14398	0.142003	0.14807	0.0371866	0.0276187	0.0252022	0.00892607	0.00892607	0.0103916	0.0269396	0.0345174	0.0359742	0.0348037	0.0381246	0.0374964	0.0378091	0.0575575	0.0356778	0.0466573	0.0499831	0.0491255	0.0118103	0.00350553	0.0705932	0.105065	0.0158589	0.0152763	0.0128213	0.0114429
105450	0.00871168	0.00871168	0.00871168	0.00871168	0.00871168	1	0.373628	0.339601	0.375997	0.372831	0.0747014	0.260287	0.272901	0.269928	0.0956074	0.206062	0.163544	0.348263	0.394464	0.48156	0.46177	0.471634	0.442228	0.00159795	0.217042	0.215552	0.076344	0.076344	0.119666	0.220834	0.0447446	0.29662	0.276131	0.292432	0.298277	0.26858	0.0435678	0.283319	0.069414	0.111891	0.108547	0.101013	0.0244396	0.570529	0.487755	0.13564	0.0819722	0.039136	0.0978701
870228	0.0466573	0.0466573	0.0466573	0.0466573	0.0466573	0.373628	1	0.773148	0.830188	0.838305	0.425162	0.441249	0.607411	0.560261	0.0717503	0.142536	0.103149	0.271654	0.29311	0.320749	0.324055	0.328565	0.315102	0.0312304	0.014679	0.0138596	0.0642131	0.0642131	0.00636301	0.020942	0.00049259	0.0653445	0.0544515	0.0649517	0.0745867	0.0549848	0.00171841	0.0553801	0.00261444	0.0110864	0.0153493	0.225391	0.0217783	0.273364	0.299449	0.309432	0.241521	0.102367	0.23591
3127131	0.041098	0.041098	0.041098	0.041098	0.041098	0.339601	0.773148	1	0.886658	0.894421	0.483956	0.494013	0.652507	0.605368	0.0570037	0.116981	0.0822621	0.239286	0.258185	0.281939	0.285443	0.289415	0.277557	0.0248677	0.00484457	0.0128524	0.114663	0.114663	5.9e-06	0.00344921	0.0114251	0.0518388	0.0293546	0.0381368	0.0418361	0.0305839	0.00019776	0.0302862	8.85e-05	0.00296231	0.00408356	0.248624	0.043488	0.226332	0.26757	0.293495	0.280604	0.114187	0.2045
3315288	0.0439612	0.0439612	0.0439612	0.0439612	0.0439612	0.375997	0.830188	0.886658	1	0.991581	0.506529	0.511623	0.694216	0.631275	0.0645563	0.122762	0.0867045	0.255957	0.276172	0.31385	0.305329	0.309579	0.296894	0.034649	0.0130487	0.0119806	0.0824669	0.0824669	0.00037461	0.00909742	0.00699437	0.0677284	0.0383338	0.0514363	0.0558602	0.0426097	0.00011558	0.0426289	0.00033065	0.00809148	0.00830676	0.249504	0.0340325	0.250495	0.289629	0.339755	0.268402	0.101353	0.250715
3315491	0.0435911	0.0435911	0.0435911	0.0435911	0.0435911	0.372831	0.838305	0.894421	0.991581	1	0.514991	0.50627	0.687083	0.637951	0.0635746	0.121114	0.0853659	0.253802	0.273847	0.311207	0.302758	0.306972	0.294395	0.0360566	0.0120272	0.0109592	0.0810957	0.0810957	0.00057414	0.00983112	0.00627838	0.0699634	0.0400077	0.0534569	0.0579439	0.0409859	0.00026728	0.044413	0.00053909	0.00749226	0.0092659	0.251715	0.0344994	0.256412	0.297449	0.342741	0.271045	0.102909	0.252891
350243	0.0136108	0.0136108	0.0136108	0.0136108	0.0136108	0.0747014	0.425162	0.483956	0.506529	0.514991	1	0.382362	0.442681	0.430725	0.057373	0.00322733	0.00012678	0.00045498	8.95e-05	0.0022482	6.52e-05	0.00026223	0.00150385	0.228977	0.0201858	0.0185622	0.243818	0.243818	0.0697747	0.0253967	0.115249	0.00011051	0.00568233	0.00409021	0.00363325	0.00572659	0.125782	0.00583048	0.0802801	0.0692995	0.0624157	0.149862	0.0158614	0.0132974	0.00766282	0.170179	0.187108	0.0341623	0.137343
4912581	0.0134026	0.0134026	0.0134026	0.0134026	0.0134026	0.260287	0.441249	0.494013	0.511623	0.50627	0.382362	1	0.723727	0.757413	0.00842008	0.0575066	0.0364865	0.106977	0.125294	0.135157	0.127612	0.131368	0.128032	0.0763048	0.00126299	0.00083054	0.0744613	0.0744613	0.00024796	0.00546969	0.00341305	0.0122821	0.00146555	0.00430816	0.00457112	0.00289907	0.0132491	0.00230745	0.00927769	0.00126904	0.00177954	0.2103	0.00057758	0.11756	0.115848	0.258564	0.196696	0.0643413	0.203359
4915126	0.00308965	0.00308965	0.00308965	0.00308965	0.00308965	0.272901	0.607411	0.652507	0.694216	0.687083	0.442681	0.723727	1	0.87869	0.0193061	0.0975862	0.0609295	0.15191	0.168683	0.190659	0.174523	0.177978	0.176687	0.0789251	0.00054015	0.00050617	0.10185	0.10185	8.24e-05	0.00819287	0.00530186	0.0144414	0.00307425	0.00776003	0.00791011	0.00352481	0.0127681	0.00339572	0.009828	0.00126026	0.00184872	0.277122	0.00109076	0.146702	0.16726	0.345302	0.254718	0.0967649	0.258396
4913711	0.00019886	0.00019886	0.00019886	0.00019886	0.00019886	0.269928	0.560261	0.605368	0.631275	0.637951	0.430725	0.757413	0.87869	1	0.0147206	0.0831658	0.0494037	0.130616	0.147049	0.169058	0.153579	0.15697	0.155318	0.0869052	0.00186626	0.00176178	0.0936895	0.0936895	0.00052376	0.00627178	0.0047956	0.0114734	0.00180716	0.0055646	0.00570901	0.00210591	0.0168734	0.00204116	0.0130759	0.00356032	0.00342487	0.260353	1.25e-06	0.146674	0.149732	0.336039	0.23807	0.092186	0.261148
4395577	0.177257	0.177257	0.177257	0.177257	0.177257	0.0956074	0.0717503	0.0570037	0.0645563	0.0635746	0.057373	0.00842008	0.0193061	0.0147206	1	0.301522	0.29987	0.294506	0.283616	0.255475	0.312531	0.323932	0.274189	0.142518	0.0987484	0.0877514	0.0503566	0.0503566	0.0288621	0.0219485	0.0238267	0.0437799	0.0408252	0.0492772	0.0476628	0.0484655	0.0867411	0.0585117	0.130514	0.0741723	0.0783949	0.060128	0.00064606	0.198311	0.222289	0.0165491	0.0148829	0.0656714	0.0645553
2042359	0.122872	0.122872	0.122872	0.122872	0.122872	0.206062	0.142536	0.116981	0.122762	0.121114	0.00322733	0.0575066	0.0975862	0.0831658	0.301522	1	0.795455	0.38626	0.350035	0.295183	0.306378	0.300716	0.318109	0.0145868	0.123531	0.108715	0.0661494	0.0599579	0.0178805	0.0750092	0.0374013	0.0876278	0.0947151	0.0846587	0.0942445	0.0956089	0.0060816	0.0863445	0.0539436	0.0158077	0.0146875	0.0824112	0.0138551	0.266082	0.217694	0.0387791	0.018158	0.0352591	0.0862045
2054287	0.12766	0.12766	0.12766	0.12766	0.12766	0.163544	0.103149	0.0822621	0.0867045	0.0853659	0.00012678	0.0364865	0.0609295	0.0494037	0.29987	0.795455	1	0.302696	0.272896	0.227848	0.237033	0.232387	0.246663	0.0354107	0.0961538	0.0832888	0.0359436	0.0313698	0.00948785	0.0490229	0.0191132	0.0635026	0.0997044	0.0713055	0.0690147	0.0701538	0.0081703	0.062436	0.0381107	0.00751198	0.00677156	0.0725406	0.0172101	0.196301	0.207971	0.0150295	0.00664615	0.0284651	0.0525429
2240686	0.171753	0.171753	0.171753	0.171753	0.171753	0.348263	0.271654	0.239286	0.255957	0.253802	0.00045498	0.106977	0.15191	0.130616	0.294506	0.38626	0.302696	1	0.926801	0.815539	0.838297	0.82679	0.862114	0.051253	0.134604	0.146735	0.0519705	0.0519705	0.18615	0.156851	0.200972	0.209454	0.202639	0.20103	0.218317	0.220137	0.142585	0.207728	0.174109	0.18904	0.185188	0.0687636	0.0204103	0.365249	0.292267	0.092336	0.0455303	0.0182898	0.0666242
2252226	0.15918	0.15918	0.15918	0.15918	0.15918	0.394464	0.29311	0.258185	0.276172	0.273847	8.95e-05	0.125294	0.168683	0.147049	0.283616	0.350035	0.272896	0.926801	1	0.87995	0.877428	0.865317	0.902495	0.0627407	0.146907	0.158325	0.0560751	0.0560751	0.203482	0.169239	0.177584	0.225997	0.218643	0.21827	0.235559	0.237523	0.128866	0.224134	0.193682	0.210078	0.205848	0.0741945	0.0220223	0.39706	0.332982	0.0996287	0.0515678	0.0222984	0.0718862
2217242	0.140071	0.140071	0.140071	0.140071	0.140071	0.48156	0.320749	0.281939	0.31385	0.311207	0.0022482	0.135157	0.190659	0.169058	0.255475	0.295183	0.227848	0.815539	0.87995	1	0.86729	0.855002	0.919157	0.04274	0.169859	0.179924	0.0637253	0.0637253	0.205779	0.192328	0.160701	0.246171	0.238	0.250411	0.267696	0.237763	0.109571	0.244102	0.190756	0.20792	0.213402	0.0843167	0.0197228	0.456374	0.363132	0.113221	0.0629493	0.0261771	0.0816934
2938320	0.14398	0.14398	0.14398	0.14398	0.14398	0.46177	0.324055	0.285443	0.305329	0.302758	6.52e-05	0.127612	0.174523	0.153579	0.312531	0.306378	0.237033	0.838297	0.877428	0.86729	1	0.986273	0.917907	0.0628268	0.164667	0.17504	0.0619953	0.0619953	0.218338	0.187107	0.154649	0.249856	0.241727	0.243141	0.260429	0.251709	0.132654	0.247797	0.173677	0.219513	0.235779	0.0820276	0.0243474	0.442958	0.361343	0.110147	0.0603632	0.0283111	0.0794756
2937464	0.142003	0.142003	0.142003	0.142003	0.142003	0.471634	0.328565	0.289415	0.309579	0.306972	0.00026223	0.131368	0.177978	0.15697	0.323932	0.300716	0.232387	0.82679	0.865317	0.855002	0.986273	1	0.931906	0.0651806	0.167256	0.177476	0.0628581	0.0628581	0.22195	0.189711	0.149313	0.253334	0.245091	0.246767	0.264053	0.255335	0.136734	0.251246	0.177546	0.223858	0.240152	0.0831693	0.0246862	0.449649	0.369847	0.11168	0.0616522	0.0292062	0.0805817
2933583	0.14807	0.14807	0.14807	0.14807	0.14807	0.442228	0.315102	0.277557	0.296894	0.294395	0.00150385	0.128032	0.176687	0.155318	0.274189	0.318109	0.246663	0.862114	0.902495	0.919157	0.917907	0.931906	1	0.0530987	0.159528	0.170204	0.0602826	0.0602826	0.201315	0.181938	0.174715	0.242954	0.235049	0.235946	0.253234	0.244512	0.116782	0.240952	0.193977	0.210899	0.216698	0.0797616	0.0236747	0.429679	0.344513	0.107104	0.0578096	0.0265474	0.07728
3966250	0.0371866	0.0371866	0.0371866	0.0371866	0.0371866	0.00159795	0.0312304	0.0248677	0.034649	0.0360566	0.228977	0.0763048	0.0789251	0.0869052	0.142518	0.0145868	0.0354107	0.051253	0.0627407	0.04274	0.0628268	0.0651806	0.0530987	1	0.450323	0.464636	0.0359895	0.0359895	0.268422	0.149207	0.160438	0.287405	0.297229	0.273094	0.273373	0.304447	0.466376	0.240811	0.476998	0.445547	0.422448	0.328116	0.0859559	0.00059902	0.0375626	0.418279	0.469135	0.0955852	0.305273
787531	0.0276187	0.0276187	0.0276187	0.0276187	0.0276187	0.217042	0.014679	0.00484457	0.0130487	0.0120272	0.0201858	0.00126299	0.00054015	0.00186626	0.0987484	0.123531	0.0961538	0.134604	0.146907	0.169859	0.164667	0.167256	0.159528	0.450323	1	0.896666	0.183557	0.183557	0.389972	0.451959	0.272603	0.66948	0.600535	0.655496	0.66709	0.661271	0.421919	0.622106	0.504741	0.503294	0.488645	0.189691	0.0746355	0.140983	0.172148	0.147141	0.209798	0.105273	0.116469
780280	0.0252022	0.0252022	0.0252022	0.0252022	0.0252022	0.215552	0.0138596	0.0128524	0.0119806	0.0109592	0.0185622	0.00083054	0.00050617	0.00176178	0.0877514	0.108715	0.0832888	0.146735	0.158325	0.179924	0.17504	0.177476	0.170204	0.464636	0.896666	1	0.14755	0.14755	0.373278	0.445107	0.255428	0.659402	0.589557	0.647559	0.645076	0.639622	0.426464	0.6119	0.503513	0.504214	0.488955	0.167809	0.0920687	0.119993	0.185615	0.16481	0.191235	0.0827913	0.138338
368678	0.00892607	0.00892607	0.00892607	0.00892607	0.00892607	0.076344	0.0642131	0.114663	0.0824669	0.0810957	0.243818	0.0744613	0.10185	0.0936895	0.0503566	0.0661494	0.0359436	0.0519705	0.0560751	0.0637253	0.0619953	0.0628581	0.0602826	0.0359895	0.183557	0.14755	1	0.976001	0.209587	0.319908	0.24854	0.209888	0.190544	0.224535	0.218915	0.198761	0.155081	0.250186	0.191311	0.178582	0.173098	0.0234593	0.00562922	0.126444	0.0849576	0.0042975	0.0201532	0.0251726	0.00814985
369447	0.00892607	0.00892607	0.00892607	0.00892607	0.00892607	0.076344	0.0642131	0.114663	0.0824669	0.0810957	0.243818	0.0744613	0.10185	0.0936895	0.0503566	0.0599579	0.0313698	0.0519705	0.0560751	0.0637253	0.0619953	0.0628581	0.0602826	0.0359895	0.183557	0.14755	0.976001	1	0.209587	0.319908	0.24854	0.209888	0.190544	0.224535	0.218915	0.198761	0.155081	0.250186	0.191311	0.178582	0.173098	0.0234593	0.00562922	0.126444	0.0849576	0.0042975	0.0201532	0.0217931	0.0062342
2706330	0.0103916	0.0103916	0.0103916	0.0103916	0.0103916	0.119666	0.00636301	5.9e-06	0.00037461	0.00057414	0.0697747	0.00024796	8.24e-05	0.00052376	0.0288621	0.0178805	0.00948785	0.18615	0.203482	0.205779	0.218338	0.22195	0.201315	0.268422	0.389972	0.373278	0.209587	0.209587	1	0.545622	0.67826	0.565084	0.566643	0.594759	0.608122	0.563325	0.609685	0.559219	0.582759	0.680347	0.693269	0.177391	0.00246268	0.0827095	0.0820173	0.0876346	0.104156	0.166559	0.199252
3186102	0.0269396	0.0269396	0.0269396	0.0269396	0.0269396	0.220834	0.020942	0.00344921	0.00909742	0.00983112	0.0253967	0.00546969	0.00819287	0.00627178	0.0219485	0.0750092	0.0490229	0.156851	0.169239	0.192328	0.187107	0.189711	0.181938	0.149207	0.451959	0.445107	0.319908	0.319908	0.545622	1	0.424456	0.665226	0.635127	0.706619	0.690579	0.644123	0.468046	0.644221	0.433942	0.526585	0.535909	0.0779951	0.0277908	0.141702	0.200372	0.0215263	0.0607415	0.0837795	0.0771929
2707871	0.0345174	0.0345174	0.0345174	0.0345174	0.0345174	0.0447446	0.00049259	0.0114251	0.00699437	0.00627838	0.115249	0.00341305	0.00530186	0.0047956	0.0238267	0.0374013	0.0191132	0.200972	0.177584	0.160701	0.154649	0.149313	0.174715	0.160438	0.272603	0.255428	0.24854	0.24854	0.67826	0.424456	1	0.410281	0.421064	0.437573	0.437388	0.421191	0.509937	0.470605	0.467387	0.519845	0.518377	0.145686	0.0228589	0.111452	0.0408892	0.05873	0.0984577	0.17797	0.158407
4365204	0.0359742	0.0359742	0.0359742	0.0359742	0.0359742	0.29662	0.0653445	0.0518388	0.0677284	0.0699634	0.00011051	0.0122821	0.0144414	0.0114734	0.0437799	0.0876278	0.0635026	0.209454	0.225997	0.246171	0.249856	0.253334	0.242954	0.287405	0.66948	0.659402	0.209888	0.209888	0.565084	0.665226	0.410281	1	0.841691	0.927551	0.911309	0.872308	0.625014	0.879742	0.603954	0.719728	0.732292	0.114799	0.0809372	0.191223	0.267024	0.0454921	0.0807954	0.118355	0.132434
3093939	0.0348037	0.0348037	0.0348037	0.0348037	0.0348037	0.276131	0.0544515	0.0293546	0.0383338	0.0400077	0.00568233	0.00146555	0.00307425	0.00180716	0.0408252	0.0947151	0.0997044	0.202639	0.218643	0.238	0.241727	0.245091	0.235049	0.297229	0.600535	0.589557	0.190544	0.190544	0.566643	0.635127	0.421064	0.841691	1	0.881495	0.896546	0.873438	0.591351	0.834049	0.569154	0.668346	0.680308	0.120464	0.0761218	0.196821	0.257255	0.0690762	0.111778	0.123571	0.160435
1899436	0.0381246	0.0381246	0.0381246	0.0381246	0.0381246	0.292432	0.0649517	0.0381368	0.0514363	0.0534569	0.00409021	0.00430816	0.00776003	0.0055646	0.0492772	0.0846587	0.0713055	0.20103	0.21827	0.250411	0.243141	0.246767	0.235946	0.273094	0.655496	0.647559	0.224535	0.224535	0.594759	0.706619	0.437573	0.927551	0.881495	1	0.950847	0.894907	0.662374	0.904007	0.617686	0.718913	0.731923	0.127577	0.0759023	0.201402	0.274615	0.0548391	0.0929692	0.125303	0.145965
2299929	0.0374964	0.0374964	0.0374964	0.0374964	0.0374964	0.298277	0.0745867	0.0418361	0.0558602	0.0579439	0.00363325	0.00457112	0.00791011	0.00570901	0.0476628	0.0942445	0.0690147	0.218317	0.235559	0.267696	0.260429	0.264053	0.253234	0.273373	0.66709	0.645076	0.218915	0.218915	0.608122	0.690579	0.437388	0.911309	0.896546	0.950847	1	0.926677	0.637593	0.903615	0.619304	0.721079	0.733974	0.130475	0.0773132	0.204155	0.259409	0.0520664	0.0947482	0.134533	0.142001
4481710	0.0378091	0.0378091	0.0378091	0.0378091	0.0378091	0.26858	0.0549848	0.0305839	0.0426097	0.0409859	0.00572659	0.00289907	0.00352481	0.00210591	0.0484655	0.0956089	0.0701538	0.220137	0.237523	0.237763	0.251709	0.255335	0.244512	0.304447	0.661271	0.639622	0.198761	0.198761	0.563325	0.644123	0.421191	0.872308	0.873438	0.894907	0.926677	1	0.615551	0.864819	0.585793	0.698544	0.697127	0.15352	0.0844687	0.175579	0.232718	0.0618778	0.119827	0.129877	0.143973
5002330	0.0575575	0.0575575	0.0575575	0.0575575	0.0575575	0.0435678	0.00171841	0.00019776	0.00011558	0.00026728	0.125782	0.0132491	0.0127681	0.0168734	0.0867411	0.0060816	0.0081703	0.142585	0.128866	0.109571	0.132654	0.136734	0.116782	0.466376	0.421919	0.426464	0.155081	0.155081	0.609685	0.468046	0.509937	0.625014	0.591351	0.662374	0.637593	0.615551	1	0.619863	0.748723	0.852032	0.853504	0.2375	0.0475071	0.0316489	0.13958	0.137514	0.203172	0.155447	0.261282
2721947	0.0356778	0.0356778	0.0356778	0.0356778	0.0356778	0.283319	0.0553801	0.0302862	0.0426289	0.044413	0.00583048	0.00230745	0.00339572	0.00204116	0.0585117	0.0863445	0.062436	0.207728	0.224134	0.244102	0.247797	0.251246	0.240952	0.240811	0.622106	0.6119	0.250186	0.250186	0.559219	0.644221	0.470605	0.879742	0.834049	0.904007	0.903615	0.864819	0.619863	1	0.598369	0.699558	0.711921	0.113048	0.0306776	0.238072	0.264549	0.0406248	0.079141	0.122823	0.130578
1862449	0.0466573	0.0466573	0.0466573	0.0466573	0.0466573	0.069414	0.00261444	8.85e-05	0.00033065	0.00053909	0.0802801	0.00927769	0.009828	0.0130759	0.130514	0.0539436	0.0381107	0.174109	0.193682	0.190756	0.173677	0.177546	0.193977	0.476998	0.504741	0.503513	0.191311	0.191311	0.582759	0.433942	0.467387	0.603954	0.569154	0.617686	0.619304	0.585793	0.748723	0.598369	1	0.836321	0.851928	0.179352	0.0605097	0.0422328	0.114693	0.165296	0.236762	0.1151	0.200491
2635951	0.0499831	0.0499831	0.0499831	0.0499831	0.0499831	0.111891	0.0110864	0.00296231	0.00809148	0.00749226	0.0692995	0.00126904	0.00126026	0.00356032	0.0741723	0.0158077	0.00751198	0.18904	0.210078	0.20792	0.219513	0.223858	0.210899	0.445547	0.503294	0.504214	0.178582	0.178582	0.680347	0.526585	0.519845	0.719728	0.668346	0.718913	0.721079	0.698544	0.852032	0.699558	0.836321	1	0.948828	0.199865	0.0559382	0.0660952	0.15976	0.105977	0.164011	0.131838	0.222004
1859844	0.0491255	0.0491255	0.0491255	0.0491255	0.0491255	0.108547	0.0153493	0.00408356	0.00830676	0.0092659	0.0624157	0.00177954	0.00184872	0.00342487	0.0783949	0.0146875	0.00677156	0.185188	0.205848	0.213402	0.235779	0.240152	0.216698	0.422448	0.488645	0.488955	0.173098	0.173098	0.693269	0.535909	0.518377	0.732292	0.680308	0.731923	0.733974	0.697127	0.853504	0.711921	0.851928	0.948828	1	0.194562	0.0570575	0.0724477	0.1477	0.101749	0.158711	0.127496	0.216446
1150461	0.0118103	0.0118103	0.0118103	0.0118103	0.0118103	0.101013	0.225391	0.248624	0.249504	0.251715	0.149862	0.2103	0.277122	0.260353	0.060128	0.0824112	0.0725406	0.0687636	0.0741945	0.0843167	0.0820276	0.0831693	0.0797616	0.328116	0.189691	0.167809	0.0234593	0.0234593	0.177391	0.0779951	0.145686	0.114799	0.120464	0.127577	0.130475	0.15352	0.2375	0.113048	0.179352	0.199865	0.194562	1	0.0346185	0.167301	0.0848767	0.694527	0.624014	0.360389	0.648369
422172	0.00350553	0.00350553	0.00350553	0.00350553	0.00350553	0.0244396	0.0217783	0.043488	0.0340325	0.0344994	0.0158614	0.00057758	0.00109076	1.25e-06	0.00064606	0.0138551	0.0172101	0.0204103	0.0220223	0.0197228	0.0243474	0.0246862	0.0236747	0.0859559	0.0746355	0.0920687	0.00562922	0.00562922	0.00246268	0.0277908	0.0228589	0.0809372	0.0761218	0.0759023	0.0773132	0.0844687	0.0475071	0.0306776	0.0605097	0.0559382	0.0570575	0.0346185	1	0.0504008	0.0137661	0.047945	0.0460262	0.00177194	0.0334102
2962321	0.0705932	0.0705932	0.0705932	0.0705932	0.0705932	0.570529	0.273364	0.226332	0.250495	0.256412	0.0132974	0.11756	0.146702	0.146674	0.198311	0.266082	0.196301	0.365249	0.39706	0.456374	0.442958	0.449649	0.429679	0.00059902	0.140983	0.119993	0.126444	0.126444	0.0827095	0.141702	0.111452	0.191223	0.196821	0.201402	0.204155	0.175579	0.0316489	0.238072	0.0422328	0.0660952	0.0724477	0.167301	0.0504008	1	0.510312	0.215778	0.151362	0.0438996	0.154063
2583761	0.105065	0.105065	0.105065	0.105065	0.105065	0.487755	0.299449	0.26757	0.289629	0.297449	0.00766282	0.115848	0.16726	0.149732	0.222289	0.217694	0.207971	0.292267	0.332982	0.363132	0.361343	0.369847	0.344513	0.0375626	0.172148	0.185615	0.0849576	0.0849576	0.0820173	0.200372	0.0408892	0.267024	0.257255	0.274615	0.259409	0.232718	0.13958	0.264549	0.114693	0.15976	0.1477	0.0848767	0.0137661	0.510312	1	0.106518	0.0656494	0.0937489	0.0881025
4866559	0.0158589	0.0158589	0.0158589	0.0158589	0.0158589	0.13564	0.309432	0.293495	0.339755	0.342741	0.170179	0.258564	0.345302	0.336039	0.0165491	0.0387791	0.0150295	0.092336	0.0996287	0.113221	0.110147	0.11168	0.107104	0.418279	0.147141	0.16481	0.0042975	0.0042975	0.0876346	0.0215263	0.05873	0.0454921	0.0690762	0.0548391	0.0520664	0.0618778	0.137514	0.0406248	0.165296	0.105977	0.101749	0.694527	0.047945	0.215778	0.106518	1	0.707439	0.242513	0.721541
2189495	0.0152763	0.0152763	0.0152763	0.0152763	0.0152763	0.0819722	0.241521	0.280604	0.268402	0.271045	0.187108	0.196696	0.254718	0.23807	0.0148829	0.018158	0.00664615	0.0455303	0.0515678	0.0629493	0.0603632	0.0616522	0.0578096	0.469135	0.209798	0.191235	0.0201532	0.0201532	0.104156	0.0607415	0.0984577	0.0807954	0.111778	0.0929692	0.0947482	0.119827	0.203172	0.079141	0.236762	0.164011	0.158711	0.624014	0.0460262	0.151362	0.0656494	0.707439	1	0.256859	0.526363
1768440	0.0128213	0.0128213	0.0128213	0.0128213	0.0128213	0.039136	0.102367	0.114187	0.101353	0.102909	0.0341623	0.0643413	0.0967649	0.092186	0.0656714	0.0352591	0.0284651	0.0182898	0.0222984	0.0261771	0.0283111	0.0292062	0.0265474	0.0955852	0.105273	0.0827913	0.0251726	0.0217931	0.166559	0.0837795	0.17797	0.118355	0.123571	0.125303	0.134533	0.129877	0.155447	0.122823	0.1151	0.131838	0.127496	0.360389	0.00177194	0.0438996	0.0937489	0.242513	0.256859	1	0.376574
4875609	0.0114429	0.0114429	0.0114429	0.0114429	0.0114429	0.0978701	0.23591	0.2045	0.250715	0.252891	0.137343	0.203359	0.258396	0.261148	0.0645553	0.0862045	0.0525429	0.0666242	0.0718862	0.0816934	0.0794756	0.0805817	0.07728	0.305273	0.116469	0.138338	0.00814985	0.0062342	0.199252	0.0771929	0.158407	0.132434	0.160435	0.145965	0.142001	0.143973	0.261282	0.130578	0.200491	0.222004	0.216446	0.648369	0.0334102	0.154063	0.0881025	0.721541	0.526363	0.376574	1
1150240	0.0120588	0.0120588	0.0120588	0.0120588	0.0120588	0.0960317	0.221597	0.245115	0.245673	0.247896	0.145336	0.214993	0.283254	0.26627	0.0614901	0.0843473	0.0681872	0.07021	0.0757552	0.0860903	0.0837531	0.0849188	0.0814394	0.325825	0.195429	0.17299	0.0247521	0.0247521	0.176504	0.0820519	0.144586	0.12043	0.126089	0.133658	0.136547	0.160019	0.237948	0.118617	0.17915	0.199843	0.194493	0.979398	0.0354356	0.154718	0.0746308	0.693452	0.62361	0.362218	0.650208
1152580	0.012184	0.012184	0.012184	0.012184	0.012184	0.104209	0.224167	0.248009	0.248436	0.250682	0.146962	0.208598	0.266832	0.259698	0.062177	0.0853237	0.07527	0.0709395	0.0765423	0.0869847	0.0846233	0.085801	0.0822855	0.319467	0.182197	0.160384	0.0254088	0.0254088	0.172211	0.0737169	0.140571	0.110652	0.116022	0.123389	0.126139	0.14869	0.233515	0.108908	0.175114	0.195643	0.190334	0.948986	0.0358477	0.16442	0.0817967	0.668738	0.615704	0.381827	0.642759
4692831	0.00520435	0.00520435	0.00520435	0.00520435	0.00520435	0.0386164	0.00849103	0.00647975	0.00454148	0.00476534	0.00046933	0.0217457	0.0108446	0.0210886	0.00788068	0.0106201	0.0163017	0.0303014	0.0326946	0.0371551	0.0361464	0.0366495	0.0351478	0.106573	0.106876	0.1287	0.00353594	0.00353594	0.0262245	0.056119	0.00566446	0.110729	0.131711	0.136509	0.138796	0.137648	0.09042	0.089199	0.111544	0.0964118	0.10594	0.0539528	0.411829	0.0100812	0.0276798	0.0740111	0.0522645	0.00519613	0.0584675
4691784	0.00529358	0.00529358	0.00529358	0.00529358	0.00529358	0.0393624	0.0093061	0.00726054	0.00518542	0.0054261	0.0003125	0.0201449	0.00964621	0.0193524	0.00552394	0.0111166	0.0168618	0.030821	0.0332552	0.0377921	0.0367661	0.0372778	0.0357504	0.108859	0.109744	0.131921	0.00313384	0.00313384	0.0276519	0.0585052	0.00477888	0.113095	0.134224	0.138849	0.141175	0.140008	0.0919702	0.0844515	0.113457	0.0981763	0.107756	0.0549695	0.429872	0.0117881	0.0284306	0.0753812	0.0535033	0.0056832	0.0594699
4688800	0.00538324	0.00538324	0.00538324	0.00538324	0.00538324	0.0345903	0.00788507	0.00807663	0.00418529	0.00440434	0.00018881	0.022069	0.0108526	0.0209995	0.00583219	0.0116199	0.0174269	0.031343	0.0338184	0.0327426	0.0373889	0.0379092	0.036356	0.111158	0.104872	0.126612	0.00276082	0.00276082	0.0252181	0.0552454	0.00397844	0.107622	0.136749	0.132486	0.134784	0.142379	0.0861865	0.0799002	0.107405	0.0924871	0.101775	0.0559911	0.44814	0.0136073	0.0246369	0.0767579	0.0547492	0.00618668	0.0604772
4687223	0.00538324	0.00538324	0.00538324	0.00538324	0.00538324	0.0345903	0.00788507	0.00807663	0.00418529	0.00440434	0.00018881	0.022069	0.0108526	0.0209995	0.00583219	0.0116199	0.0174269	0.031343	0.0338184	0.0327426	0.0373889	0.0379092	0.036356	0.111158	0.104872	0.126612	0.00276082	0.00276082	0.0252181	0.0552454	0.00397844	0.107622	0.136749	0.132486	0.134784	0.142379	0.0861865	0.0799002	0.107405	0.0924871	0.101775	0.0559911	0.44814	0.0136073	0.0246369	0.0767579	0.0547492	0.00618668	0.0604772
4687926	0.00538324	0.00538324	0.00538324	0.00538324	0.00538324	0.0345903	0.00788507	0.00807663	0.00418529	0.00440434	0.00018881	0.022069	0.0108526	0.0209995	0.00583219	0.0116199	0.0174269	0.031343	0.0338184	0.0327426	0.0373889	0.0379092	0.036356	0.111158	0.104872	0.126612	0.00276082	0.00276082	0.0252181	0.0552454	0.00397844	0.107622	0.136749	0.132486	0.134784	0.142379	0.0861865	0.0799002	0.107405	0.0924871	0.101775	0.0559911	0.44814	0.0136073	0.0246369	0.0767579	0.0547492	0.00618668	0.0604772
1938038	0.00087901	0.00087901	0.00087901	0.00087901	0.00087901	0.00751813	0.0188397	0.00898212	0.00804322	0.00815722	0.00276764	0.00063493	0.00947545	0.00193319	0.00121921	0.0028117	0.00688559	0.0051179	0.00552211	0.00627548	0.00610511	0.00619008	0.00593645	0.0105129	0.0103233	0.012018	0.00770314	0.00770314	0.0154494	0.032629	0.00495417	0.0110585	0.0252562	0.0230563	0.0234426	0.0232487	0.0152719	0.0246375	0.0188397	0.0175862	0.0178932	0.0101922	0.138756	0.0367423	0.00836637	0.0136862	0.0131834	0.00041986	0.00987514
4486840	0.00067189	0.00067189	0.00067189	0.00067189	0.00067189	0.00574665	0.0144006	0.0163486	0.0152838	0.0154135	0.00897833	0.0129825	0.0169047	0.0164861	0.0004501	0.00145031	0.00526316	0.00391198	0.00422095	0.0047968	0.00466658	0.00473153	0.00453766	0.0180682	0.016098	0.0179715	0.00588807	0.00588807	0.0103915	0.0249407	0.00861417	0.018677	0.0193052	0.0176236	0.0179188	0.0177707	0.0116734	0.00625718	0.0144006	0.0134424	0.013677	0.00779066	0.151484	0.0465667	0.00208355	0.0104613	0.010077	0.00077217	0.00754828
3186361	0.00074064	0.00074064	0.00074064	0.00074064	0.00074064	0.00633465	0.0158741	0.0180214	0.0168476	0.0169907	0.009897	0.0143108	0.0186344	0.0181729	0.00417834	8.42e-05	0.00172612	0.00431226	0.00465284	0.00528761	0.00514407	0.00521566	0.00500196	0.0199169	0.0184927	0.029388	0.00649054	0.00649054	0.0067192	0.0274927	0.00566558	0.0205881	0.0212805	0.0194269	0.0197523	0.019589	0.0128678	0.0207592	0.0158741	0.0148178	0.0150765	0.00858781	0.170795	0.0513315	0.00704936	0.0115317	0.0111081	0.00067363	0.00832063
4706905	0.00080968	0.00080968	0.00080968	0.00080968	0.00080968	0.00034363	0.0109636	0.00754169	0.00671382	0.00681425	0.00211881	0.00496003	0.00797725	0.00764919	0.00456783	0.00233942	0.00634249	0.00471423	0.00508656	6e-05	0.00562357	0.00570184	0.00153625	0.0217735	0.00834892	0.00981004	0.00709556	0.00709556	0.0137454	0.0144195	0.00738664	0.00937715	0.00987697	0.00854306	0.00877626	0.00865916	0.0140673	0.00950048	0.0173538	0.0100117	0.0164819	0.00938833	0.120582	0.0561164	0.00062447	0.0126067	0.0121436	0.00027102	0.00909624
2305015	0.00101856	0.00101856	0.00101856	0.00101856	0.00101856	0.00871168	0.0218307	0.0247837	0.0231695	0.0233663	0.0136108	0.0196809	0.0256268	0.0249922	0.00574623	7.46e-06	0.00088653	0.0059304	0.00639878	0.00727175	0.00707433	0.00717279	0.0068789	0.0273906	0.0208157	0.0313468	0.00892607	0.00892607	0.0080278	0.0378091	0.0130587	0.0283136	0.0216768	0.0267166	0.0271642	0.0269396	0.0176964	0.00948562	0.0218307	0.0203781	0.0207338	0.0118103	0.249153	0.0705932	0.00177364	0.0158589	0.0152763	0.00117058	0.0114429
3605468	0.00094864	0.00094864	0.00094864	0.00094864	0.00094864	0.00811364	0.020332	0.0230824	0.021579	0.0217622	0.0126764	0.00717114	0.0238676	0.0105964	0.00151384	1.19e-05	0.00060661	0.00552328	0.00595951	0.00677256	0.00658869	0.00668039	0.00640667	0.0255102	0.0184807	0.0286326	0.00831331	0.00831331	0.0112939	0.0352136	0.0321478	0.0263699	0.0197244	0.0248826	0.0252994	0.0250902	0.0164816	0.0129336	0.020332	0.0189792	0.0193105	0.0109996	0.229408	0.0657471	0.00135124	0.0147703	0.0142276	0.00072349	0.0106573
3622072	0.00094864	0.00094864	0.00094864	0.00094864	0.00094864	0.00811364	0.020332	0.0230824	0.021579	0.0217622	0.0126764	0.00717114	0.0238676	0.0105964	0.00151384	1.19e-05	0.00060661	0.00552328	0.00595951	0.00677256	0.00658869	0.00668039	0.00640667	0.0255102	0.0184807	0.0286326	0.00831331	0.00831331	0.0112939	0.0352136	0.0321478	0.0263699	0.0197244	0.0248826	0.0252994	0.0250902	0.0164816	0.0129336	0.020332	0.0189792	0.0193105	0.0109996	0.229408	0.0657471	0.00135124	0.0147703	0.0142276	0.00072349	0.0106573
1304404	0.0011593	0.0011593	0.0011593	0.0011593	0.0011593	0.00991543	0.0248472	0.0282083	0.026371	0.0265949	0.0154915	0.0107135	0.0291679	0.0152467	0.0024694	0.00173976	0.00452489	0.00674984	0.00728294	0.00827653	0.00805184	0.0081639	0.0078294	0.0311753	0.0419753	0.0460001	0.0101594	0.0101594	0.0161648	0.0430334	0.0235101	0.0322259	0.0256211	0.0304082	0.0309177	0.030662	0.0201416	0.0183184	0.0248472	0.0231939	0.0235988	0.0134422	0.288936	0.0803475	0.00270424	0.0180503	0.0173872	1e-05	0.013024
518748	0.00101856	0.00101856	0.00101856	0.00101856	0.00101856	0.00871168	0.0218307	0.0247837	0.0231695	0.0233663	0.0136108	0.00832669	0.0256268	0.0121206	9.14e-05	0.00379562	0.00797872	0.0059304	0.00639878	0.00727175	0.00707433	0.00717279	0.0068789	0.0273906	0.0282772	0.0313468	0.00892607	0.00892607	0.0189014	0.0378091	0.0130587	0.0283136	0.0292658	0.0267166	0.0271642	0.0269396	0.0176964	0.00948562	0.0218307	0.0203781	0.0207338	0.0118103	0.249153	0.0705932	0.00494038	0.0158589	0.0152763	6.2e-05	0.0114429
4316101	0.00108878	0.00108878	0.00108878	0.00108878	0.00108878	0.124979	0.0498739	0.0347171	0.0469919	0.0465963	0.0113044	0.0268662	0.0334503	0.0343959	0.00250425	0.0264629	0.0280184	0.0566161	0.051437	0.0719144	0.11049	0.108874	0.0468701	0.00616059	0.0295227	0.0269396	0.00954144	0.00954144	0.0417832	0.0287968	0.00586115	0.0299181	0.0288224	0.0407529	0.0400815	0.0239305	4.98e-05	0.0296406	0.011183	3.1e-05	5.06e-05	0.0126245	0.00050881	0.07546	0.0038499	0.0169523	0.0163295	0.0127013	0.0122318
1847356	0.00101856	0.00101856	0.00101856	0.00101856	0.00101856	0.116919	0.0367691	0.041098	0.0439612	0.0435911	0.0287302	0.0318469	0.0307653	0.0316417	0.00321287	0.0302412	0.0319149	0.0474606	0.0430096	0.0633619	0.100895	0.0994119	0.0523889	0.00489214	0.0276187	0.0252022	0.00892607	0.00892607	0.0224471	0.0269396	0.0044354	0.0359742	0.0348037	0.0381246	0.0374964	0.0378091	0.00112744	0.0356778	0.0218307	0.00042621	0.00216129	0.0118103	0.00350553	0.0705932	0.00498129	0.0158589	0.0152763	0.0225481	0.0114429
4286963	0.00094864	0.00094864	0.00094864	0.00094864	0.00094864	0.108893	0.0434544	0.0382766	0.0409433	0.0405986	0.0167717	0.0285078	0.0280968	0.0289044	0.00407488	0.034629	0.0364346	0.0699319	0.0639935	0.0549794	0.134096	0.132255	0.0587507	0.00371044	0.0257227	0.0234721	0.00831331	0.00831331	0.0364051	0.0250902	0.00651322	0.0335047	0.0324145	0.0355074	0.0349224	0.0352136	2.53e-08	0.0332286	0.0138099	0.0001324	0.00016744	0.0109996	0.00326488	0.0657471	0.0025638	0.0147703	0.0142276	0.0184515	0.0106573
4319275	0.00094864	0.00094864	0.00094864	0.00094864	0.00094864	0.108893	0.0434544	0.0382766	0.0409433	0.0405986	0.0167717	0.0285078	0.0280968	0.0289044	0.00407488	0.034629	0.0364346	0.0699319	0.0639935	0.0549794	0.134096	0.132255	0.0587507	0.00371044	0.0257227	0.0234721	0.00831331	0.00831331	0.0364051	0.0250902	0.00651322	0.0335047	0.0324145	0.0355074	0.0349224	0.0352136	2.53e-08	0.0332286	0.0138099	0.0001324	0.00016744	0.0109996	0.00326488	0.0657471	0.0025638	0.0147703	0.0142276	0.0184515	0.0106573
1277226	0.0077821	0.0077821	0.0077821	0.0077821	0.0077821	0.338336	0.171919	0.16134	0.172581	0.171128	0.00167179	0.0997304	0.12634	0.129866	0.104825	0.125513	0.0989946	0.323406	0.315895	0.290745	0.358489	0.353111	0.29086	0.0211455	0.108424	0.0989375	0.0350415	0.0350415	0.0485875	0.105758	0.0390279	0.141226	0.136631	0.149668	0.147202	0.148429	0.0524598	0.140062	0.0180495	0.0404139	0.0390728	0.0463644	0.0137618	0.277132	0.237336	0.0622583	0.0215574	0.00421073	0.0449219
1287400	0.0141527	0.0141527	0.0141527	0.0141527	0.0141527	0.00194446	0.0254243	0.0512673	0.0421315	0.0432238	0.00542737	0.0066082	0.0104331	0.0072225	0.0432598	9.46e-06	7.99e-05	0.0311194	0.0238358	0.0246236	0.0135433	0.0142595	0.0246622	0.191515	0.0765689	0.0895996	0.0494616	0.0543888	0.0774394	0.00270518	0.119113	0.0772829	0.0782929	0.0719705	0.0748541	0.0640046	0.2018	0.0838881	0.255284	0.210501	0.198266	0.0595581	0.00012479	0.00053201	0.00082419	0.0835795	0.0890044	0.0379259	0.0659378
3358026	0.0158589	0.0158589	0.0158589	0.0158589	0.0158589	0.00341293	0.0299001	0.0161007	0.0275657	0.0285142	1.64e-06	0.00047283	0.00252422	0.00172462	0.056754	0.00056477	0.0005799	0.0382078	0.0305462	0.017891	0.0134615	0.0142254	0.0206929	0.195602	0.0907361	0.069797	0.00947489	0.00947489	0.086254	0.00412157	0.13129	0.0873291	0.0787401	0.0712529	0.0791651	0.0825586	0.238487	0.0943265	0.289914	0.232786	0.229024	0.0845449	0.00332708	0.00234913	0.00325841	0.0699463	0.107991	0.0419107	0.0499162
1838451	0.00611637	0.00611637	0.00611637	0.00611637	0.00611637	0.0215126	0.0861409	0.0939873	0.0928955	0.093889	0.0748721	0.0885407	0.112776	0.109463	0.0152086	0.0437803	0.0419659	0.0356115	0.0384241	0.0324326	0.0177668	0.0182358	0.03555	0.114252	0.153517	0.161774	0.0417613	0.0417613	0.10023	0.0337051	0.14996	0.126814	0.115984	0.110837	0.113105	0.119633	0.0779067	0.128045	0.122947	0.0854215	0.0872714	0.0521605	0.0210504	0.0491178	0.0261205	0.0680809	0.0712297	0.0363231	0.0621997
469810	0.00611637	0.00611637	0.00611637	0.00611637	0.00611637	0.025711	0.073247	0.0871777	0.0795518	0.0804799	0.0560975	0.0753222	0.105319	0.102107	0.0152086	0.0437803	0.0419659	0.0356115	0.0384241	0.037841	0.0177668	0.0182358	0.03555	0.114252	0.171662	0.18047	0.0363951	0.0313978	0.115027	0.0424855	0.167865	0.126814	0.131794	0.118468	0.120807	0.119633	0.0779067	0.128045	0.131091	0.0922812	0.0872714	0.0643472	0.0210504	0.0546373	0.0354086	0.0744425	0.0777764	0.0317459	0.0560103
468900	0.00611637	0.00611637	0.00611637	0.00611637	0.00611637	0.025711	0.073247	0.0871777	0.0795518	0.0804799	0.0560975	0.0753222	0.105319	0.102107	0.0152086	0.0437803	0.0419659	0.0356115	0.0384241	0.037841	0.0177668	0.0182358	0.03555	0.121989	0.171662	0.18047	0.0363951	0.0363951	0.115027	0.0379684	0.167865	0.126814	0.123763	0.118468	0.120807	0.119633	0.0779067	0.128045	0.131091	0.0922812	0.0872714	0.0709199	0.0210504	0.0546373	0.0305883	0.0810881	0.0846108	0.0363231	0.0621997
10250	0.00202968	0.00202968	0.00202968	0.00202968	0.00202968	0.0429505	0.0211871	0.0164848	0.0188887	0.0185757	0.0463154	0.0113013	0.0113336	0.0162	0.00343857	0.0375952	0.0317793	0.0118174	0.0127508	0.0144903	0.014097	0.0142932	0.0137075	0.0545809	0.00603099	0.00441938	0.0177869	0.0177869	0.0372136	0.00157572	0.0145571	0.00578923	0.00796857	0.00698218	0.00662827	0.0068039	0.0352634	0.0262836	0.0435018	0.0406072	0.0413161	0.0235343	0.0318643	0.113906	0.074215	0.031602	0.030441	0.00687471	0.0228021
1035443	0.00094864	0.00094864	0.00094864	0.00094864	0.00094864	0.0143896	0.00690278	0.0146808	0.016258	0.0160536	0.0336006	0.0205894	0.0139394	0.0144926	0.00535176	0.0156775	0.0045875	0.00552328	0.00595951	0.00677256	0.00658869	0.00668039	0.00640667	0.0121697	0.00744791	0.00620974	0.00376736	0.00376736	0.0171686	0.00121167	0.0135682	0.0118858	0.00663083	0.004199	0.0040104	0.00410405	0.0164816	0.00699164	0.020332	0.0189792	0.0193105	0.0109996	0.00443253	0.0412989	0.0385295	0.0147703	0.0142276	0.00673071	0.0106573
1043356	0.00094864	0.00094864	0.00094864	0.00094864	0.00094864	0.0143896	0.00690278	0.0146808	0.016258	0.0160536	0.0336006	0.0205894	0.0139394	0.0144926	0.00535176	0.0156775	0.0045875	0.00552328	0.00595951	0.00677256	0.00658869	0.00668039	0.00640667	0.0121697	0.00744791	0.00620974	0.00376736	0.00376736	0.0171686	0.00121167	0.0135682	0.0118858	0.00663083	0.004199	0.0040104	0.00410405	0.0164816	0.00699164	0.020332	0.0189792	0.0193105	0.0109996	0.00443253	0.0412989	0.0385295	0.0147703	0.0142276	0.00673071	0.0106573
1278190	0.0114106	0.0114106	0.0114106	0.0114106	0.0114106	0.0408138	0.0396108	0.0631118	0.0595385	0.0574456	0.0620282	0.0635346	0.047338	0.0651545	0.00338907	0.0152193	0.0168733	0.00331872	0.00702968	0.00930285	0.00749485	0.00654125	0.00585759	0.0875364	0.0418238	0.0404622	0.017111	0.0146	0.114258	0.0626032	0.145785	0.048902	0.0417815	0.0628279	0.0547155	0.056711	0.145577	0.0507181	0.114484	0.104911	0.110036	0.201766	0.00297609	0.0247233	0.00706483	0.143996	0.174065	0.109936	0.184164
1754995	0.00217921	0.00217921	0.00217921	0.00217921	0.00217921	0.00295634	0.00380032	0.00597983	0.0047568	0.00490204	0.00617556	0.00240287	0.00664448	0.00376875	0.0122941	0.008373	0.0170705	0.00039558	0.00070793	0.00144404	0.00126288	0.00135228	0.0010914	0.0168725	0.00827385	0.00630766	0.00131112	0.00131112	0.0143365	0.00770975	0.0290785	0.0117812	0.0146431	0.0135368	0.0130198	0.017462	0.0306081	0.0115425	0.0208266	0.0237685	0.0230057	0.0407002	3.69e-06	0.00232992	0.00412932	0.024303	0.0545549	0.0429369	0.0284435
5001150	0.00958302	0.00958302	0.00958302	0.00958302	0.00958302	0.0142571	0.0984283	0.118883	0.107676	0.109039	0.0433601	0.0896209	0.124757	0.120334	0.0540629	0.0120918	0.0132193	0.00228351	0.00380924	0.00728828	0.00644087	0.00685955	0.00563443	0.206209	0.259847	0.237112	0.08398	0.08398	0.36776	0.253458	0.324753	0.33846	0.327448	0.347021	0.352781	0.355723	0.351522	0.335671	0.328203	0.354579	0.347776	0.540959	0.0272989	0.0440792	0.0714439	0.399289	0.416848	0.539782	0.577184
4945040	0.0107262	0.0107262	0.0107262	0.0107262	0.0107262	0.00687361	0.0874002	0.108146	0.0967612	0.0981434	0.0367708	0.0892382	0.120681	0.116055	0.0605122	0.00706207	0.018341	0.00076619	0.00184912	0.00197872	0.00260089	0.00290129	0.00204303	0.157628	0.241727	0.218386	0.0939983	0.0939983	0.352624	0.235167	0.363494	0.311779	0.311182	0.321303	0.337224	0.329213	0.292099	0.308963	0.298274	0.32445	0.328755	0.469835	0.00934279	0.0177532	0.0816787	0.336665	0.353071	0.496284	0.503289
640850	0.00137268	0.00137268	0.00137268	0.00137268	0.00137268	0.157568	0.0628787	0.0553865	0.0592452	0.0587464	0.0741323	0.0490185	0.0535643	0.0549245	0.00350017	0.108923	0.0430108	0.179825	0.189542	0.188769	0.149523	0.147367	0.153986	0.0293536	0.0372208	0.0339642	0.0120294	0.0120294	0.0526783	0.0363057	0.037996	0.0397639	0.046904	0.0342354	0.0505328	0.0419909	0.0176315	0.0394041	0.00156943	0.00220055	0.00203147	0.0159164	0.00472429	0.0951364	0.00425672	0.0213726	0.0205875	0.00958003	0.0154212
1334610	0.00144442	0.00144442	0.00144442	0.00144442	0.00144442	0.165803	0.0559786	0.0582811	0.0623415	0.0618167	0.092196	0.052532	0.0471009	0.0483971	0.00814875	0.100657	0.039024	0.168032	0.154947	0.198635	0.15943	0.157137	0.186374	0.0388426	0.0391661	0.0357393	0.0126581	0.0126581	0.0379113	0.0382031	0.0403882	0.0510152	0.0493553	0.0368009	0.0531738	0.0536172	0.0188422	0.0505948	9.4e-05	0.00142384	0.00128649	0.0167482	0.0049712	0.100108	0.00205744	0.0224896	0.0216634	0.0124556	0.0162272
1179841	0.00188145	0.00188145	0.00188145	0.00188145	0.00188145	0.215968	0.0757681	0.0759146	0.0812034	0.0805198	0.0978861	0.064338	0.073417	0.0752814	0.0060866	0.0645822	0.022016	0.116018	0.158076	0.258734	0.178397	0.175752	0.204618	0.0233423	0.0510161	0.0465525	0.0164879	0.0164879	0.0459984	0.0497617	0.0160055	0.0574858	0.0642881	0.0525598	0.0692619	0.0520625	0.0205215	0.0569786	0.00545318	0.00681925	0.00646014	0.0218156	0.00647527	0.130397	0.00132208	0.029294	0.0282179	0.00420817	0.0211368
1058607	0.00727175	0.00727175	0.00727175	0.00727175	0.00727175	0.0177122	0.0587433	0.0587026	0.0618296	0.0607616	0.184661	0.0667961	0.0764936	0.0741135	0.0299441	0.00738846	0.00281294	0.0423385	0.0456824	0.0458839	0.0445091	0.0451948	0.0431483	0.0989396	0.117619	0.142079	0.194108	0.194108	0.134942	0.137277	0.0898521	0.0970032	0.0824935	0.109059	0.111528	0.103331	0.126339	0.0916434	0.147444	0.137306	0.139789	0.0379524	2.72e-06	0.0159343	0.0156434	0.0244242	0.0377215	0.0225192	0.0200001
2620350	0.0203781	0.0203781	0.0203781	0.0203781	0.0203781	0.00217547	0.0110864	0.030191	0.0405176	0.0391332	0.139856	0.0216561	0.0204893	0.0319926	0.0721006	0.00096274	0.00087588	0.0373484	0.0442844	0.0386288	0.049561	0.0510328	0.0419982	0.365517	0.219954	0.25759	0.0405881	0.0448149	0.304758	0.149014	0.273477	0.150845	0.174872	0.16002	0.165125	0.169476	0.303479	0.173891	0.360742	0.333885	0.340461	0.152782	9.97e-05	0.0080777	0.0121803	0.207522	0.213886	0.0553735	0.19369
3246674	0.00101856	0.00101856	0.00101856	0.00101856	0.00101856	0.0387476	0.0205211	0.0170813	0.0188492	0.0186202	0.0287302	0.023697	0.0162497	0.0168702	0.00574623	0.0302412	0.00088653	0.0803041	0.0919187	0.0797235	0.0822172	0.0809563	0.0848274	0.00489214	0.00218828	0.0122722	0.00135722	0.00431112	0.0158461	0.0135309	0.0130587	0.0139433	0.0132323	0.00572838	0.0148715	0.0215019	0.00112744	0.013763	0.0205211	0.0225916	0.0220569	0.00079557	0.00350553	0.012403	0.00020255	0.00567774	0.00223112	0.00755023	0.0114429
2642646	0.0011593	0.0011593	0.0011593	0.0011593	0.0011593	0.0962004	0.0531043	0.0375109	0.0500356	0.0496143	0.0476904	0.0482343	0.0452378	0.0463866	0.00654023	0.0231867	0.00028281	0.0829051	0.0932782	0.159425	0.120154	0.118404	0.123775	0.0119031	0.0120683	0.0286845	0.0101594	0.0101594	0.0444895	0.030662	0.0171323	0.040945	0.0311827	0.0266625	0.0426776	0.0263864	0.00047997	0.0406076	0.0531043	0.0568896	0.0559135	0.0134422	0.00065651	0.0444451	0.0178602	0.0180503	0.0173872	0.00921734	0.013024
2644913	0.0011593	0.0011593	0.0011593	0.0011593	0.0011593	0.0962004	0.0531043	0.0375109	0.0500356	0.0496143	0.0476904	0.0482343	0.0452378	0.0463866	0.00654023	0.0231867	0.00028281	0.0829051	0.0932782	0.159425	0.120154	0.118404	0.123775	0.0119031	0.0120683	0.0286845	0.0101594	0.0101594	0.0444895	0.030662	0.0171323	0.040945	0.0311827	0.0266625	0.0426776	0.0263864	0.00047997	0.0406076	0.0531043	0.0568896	0.0559135	0.0134422	0.00065651	0.0444451	0.0178602	0.0180503	0.0173872	0.00921734	0.013024
4405405	0.00123012	0.00123012	0.00123012	0.00123012	0.00123012	0.104085	0.0563484	0.0496344	0.0530923	0.0526453	0.0639997	0.0517803	0.0480014	0.0492204	0.0028061	0.0203294	0.00011896	0.060228	0.123011	0.169165	0.173886	0.171499	0.178826	0.00525477	0.013694	0.0304369	0.0107801	0.0107801	0.0381603	0.0325352	0.00902881	0.0434464	0.0420328	0.0291647	0.0452848	0.0367854	0.00303771	0.0430884	0.0563484	0.0498754	0.0593293	0.0142634	0.00423365	0.048983	0.0153771	0.019153	0.0184494	0.0100631	0.0138197
2630179	0.00137268	0.00137268	0.00137268	0.00137268	0.00137268	0.120006	0.0628787	0.0553865	0.0592452	0.0587464	0.0741323	0.0589271	0.0535643	0.0549245	0.00091957	0.0156214	0	0.0639613	0.144219	0.166303	0.149523	0.168653	0.176031	0.00066211	0.0170426	0.0339642	0.0120294	0.0120294	0.0526783	0.0363057	0.00830845	0.0484814	0.046904	0.0342354	0.0505328	0.0419909	0.00060262	0.0480819	0.0628787	0.0673608	0.066205	0.0159164	0.00472429	0.0582058	0.0324187	0.0213726	0.0205875	0.0117758	0.0154212
2697760	0.012951	0.012951	0.012951	0.012951	0.012951	0.0492644	0.165171	0.22055	0.203039	0.205172	0.106638	0.0979016	0.136467	0.131051	0.0730632	0.0403766	0.0570652	0.0304375	0.0352098	0.0349797	0.0375025	0.0384947	0.0355417	0.110008	0.107582	0.0847764	0.0991427	0.106197	0.387711	0.192842	0.337004	0.14791	0.168248	0.155823	0.166021	0.16088	0.208419	0.145823	0.215746	0.239421	0.242386	0.474039	0.00106757	0.0682609	0.0820888	0.330808	0.293203	0.351016	0.479155
1760610	0.00485167	0.00485167	0.00485167	0.00485167	0.00485167	0.035669	0.0744467	0.0796239	0.0731728	0.0739584	0.0353758	0.0592769	0.0829976	0.0804578	0.0273708	0.0337277	0.0270561	0.028248	0.0304791	0.0346372	0.0336969	0.0341659	0.032766	0.104399	0.0909773	0.0744519	0.0262352	0.0262352	0.119555	0.0743227	0.110437	0.107917	0.0958488	0.10777	0.113603	0.106636	0.157154	0.098983	0.129444	0.141007	0.138023	0.253744	0.00462632	0.0439035	0.029466	0.190685	0.199247	0.345981	0.277463
1121410	0.0102615	0.0102615	0.0102615	0.0102615	0.0102615	0.0744396	0.130567	0.147019	0.134195	0.135756	0.0649422	0.0941141	0.131828	0.127121	0.0578903	0.0835132	0.0673348	0.0534582	0.0580881	0.0667206	0.0647681	0.0657419	0.0628354	0.200896	0.132262	0.135715	0.0295739	0.0295739	0.214655	0.156479	0.18993	0.192142	0.19204	0.207679	0.203136	0.196747	0.337467	0.190003	0.269635	0.293878	0.287623	0.512188	0.00566759	0.12259	0.0653733	0.385287	0.416016	0.436683	0.547338
529062	0.00947207	0.00947207	0.00947207	0.00947207	0.00947207	0.0810139	0.203014	0.221073	0.206333	0.20813	0.126573	0.142347	0.183977	0.178723	0.0534369	0.0704993	0.0395108	0.0551495	0.0595052	0.0676234	0.0657875	0.0667031	0.0639701	0.279833	0.151082	0.133591	0.0523175	0.0523175	0.284991	0.186248	0.247803	0.211961	0.2404	0.227695	0.223097	0.225385	0.358101	0.209794	0.290284	0.314729	0.308424	0.599019	0.00671422	0.126525	0.0704515	0.504525	0.524892	0.441088	0.692009
313638	0.0113218	0.0113218	0.0113218	0.0113218	0.0113218	0.0898533	0.165372	0.210388	0.186177	0.188081	0.107253	0.0603463	0.0886926	0.0845769	0.063872	0.066142	0.0629536	0.0659191	0.0711253	0.0741148	0.0786345	0.0797289	0.0764621	0.166254	0.107827	0.0915631	0.060959	0.060959	0.277903	0.222699	0.266422	0.143375	0.128955	0.157392	0.153287	0.147998	0.276394	0.14145	0.213741	0.235931	0.2302	0.481517	0.0136195	0.122384	0.0744186	0.355162	0.42302	0.356929	0.500418
2504962	0.014016	0.014016	0.014016	0.014016	0.014016	0.119878	0.200526	0.193207	0.242147	0.244555	0.0994798	0.0840698	0.122909	0.117534	0.0790718	0.0797514	0.0640037	0.081606	0.0880512	0.100064	0.0973473	0.0987022	0.094658	0.190891	0.0709206	0.0848588	0.0125668	0.0151134	0.206442	0.115076	0.192059	0.0846208	0.073302	0.0857011	0.0773253	0.0789116	0.178577	0.0682161	0.125686	0.143973	0.139229	0.513023	0.00425953	0.165572	0.104249	0.467001	0.388022	0.260929	0.57962
2505851	0.0126924	0.0126924	0.0126924	0.0126924	0.0126924	0.108557	0.191691	0.166728	0.214618	0.216778	0.10368	0.0777525	0.112382	0.107492	0.0649644	0.0701833	0.0666635	0.0738992	0.0797358	0.0906139	0.088154	0.0893808	0.0857186	0.220806	0.0915566	0.109108	0.0281045	0.0319343	0.210739	0.149593	0.198441	0.109406	0.0910686	0.109828	0.106245	0.108027	0.216508	0.0959604	0.159687	0.17957	0.174424	0.500311	0.00668349	0.147877	0.0926168	0.425118	0.432405	0.29179	0.520425
4572164	0.0169139	0.0169139	0.0169139	0.0169139	0.0169139	0.136743	0.0495914	0.031869	0.0468708	0.0481328	0.00013484	0.0320964	0.0298637	0.0329244	0.0881202	0.137654	0.117189	0.0984782	0.106256	0.120752	0.117474	0.119109	0.114229	0.117328	0.0331006	0.0407382	0.0256778	0.0256778	0.0659776	0.0216036	0.040806	0.047197	0.0290176	0.0416207	0.0391425	0.0369514	0.118625	0.0291693	0.0736635	0.0941464	0.084824	0.361678	0.00450769	0.230523	0.129764	0.297058	0.228517	0.26633	0.367511
2117289	0.018835	0.018835	0.018835	0.018835	0.018835	0.107962	0.0275885	0.0488221	0.0456423	0.0469613	0.00403574	0.0057894	0.00761931	0.00747185	0.106258	0.129509	0.116576	0.0619868	0.0696359	0.0840131	0.0807503	0.0823769	0.0775264	0.0610654	0.0199524	0.0114014	0.00625749	0.00473029	0.143113	0.0473138	0.125832	0.047106	0.0318762	0.0458224	0.0430791	0.0444389	0.132099	0.0322627	0.0816752	0.0984631	0.0995101	0.31491	0.0009757	0.164781	0.0975615	0.199208	0.249241	0.24473	0.320825
2122568	0.0158589	0.0158589	0.0158589	0.0158589	0.0158589	0.0862121	0.0188392	0.0263076	0.0246992	0.0255994	0.0008984	0.0168768	0.0191371	0.0192027	0.0894686	0.106794	0.0952812	0.0482053	0.0545076	0.0663811	0.0636838	0.0650282	0.0610202	0.115166	0.046992	0.0344181	0.0184258	0.0156618	0.0876346	0.0397794	0.0769489	0.0854049	0.0690762	0.0874488	0.0839129	0.0856696	0.18906	0.069142	0.131037	0.150844	0.152624	0.344404	0.0171587	0.158666	0.0811923	0.238761	0.346257	0.271968	0.37335
2118363	0.0152763	0.0152763	0.0152763	0.0152763	0.0152763	0.0759394	0.0111555	0.0168854	0.0180178	0.018777	3.55e-07	0.0182393	0.0199288	0.0226531	0.0861818	0.116764	0.0978911	0.0455303	0.0515678	0.0629493	0.0603632	0.0616522	0.0578096	0.115741	0.0481598	0.0356479	0.0155289	0.0129851	0.0985161	0.040898	0.0727267	0.10212	0.0842299	0.104074	0.10027	0.0965846	0.203172	0.0841854	0.143572	0.164011	0.165978	0.338173	0.015875	0.144048	0.0710998	0.235711	0.310633	0.287349	0.366669
1200818	0.0152763	0.0152763	0.0152763	0.0152763	0.0152763	0.123011	0.103019	0.0740312	0.0869716	0.0885669	0.018	0.020772	0.037779	0.034606	0.0861818	0.102351	0.0911187	0.0889439	0.0959687	0.101703	0.106101	0.107577	0.0958908	0.104025	0.03072	0.039078	0.00032344	0.00032344	0.134707	0.0697742	0.121843	0.0619655	0.0521995	0.0634129	0.0694859	0.0664146	0.149267	0.0521472	0.0999191	0.123037	0.112393	0.338173	0.00260979	0.166535	0.108367	0.273458	0.260358	0.256859	0.416702
4237070	0.019002	0.019002	0.019002	0.019002	0.019002	0.146204	0.0416804	0.0466001	0.043429	0.0447233	1.12e-06	0.00381888	0.00426118	0.00664632	0.0995771	0.108919	0.0721322	0.102972	0.111606	0.127702	0.124062	0.125877	0.120458	0.0632207	0.00587855	0.0017439	0.0164708	0.0192249	0.0831306	0.0233278	0.0701727	0.0319027	0.0247078	0.0225002	0.0205954	0.0241213	0.0885499	0.0154125	0.052835	0.0709264	0.0672413	0.290241	0.00024063	0.223528	0.140515	0.212452	0.210941	0.232338	0.339385
1846800	0.0152763	0.0152763	0.0152763	0.0152763	0.0152763	0.130657	0.0152683	0.0106692	0.0080277	0.00854253	0.00938035	0.0116287	0.0111732	0.0153441	0.0861818	0.124327	0.112164	0.0889439	0.0959687	0.109061	0.106101	0.107577	0.10317	0.0634111	0.0195791	0.0118663	0.0397032	0.0397032	0.0634343	0.0150374	0.0432381	0.0576477	0.0444488	0.0590348	0.0604756	0.0576097	0.149267	0.0481936	0.0999191	0.116779	0.118522	0.315481	0.015875	0.207636	0.122528	0.200767	0.205884	0.276996	0.342853
4561918	0.0152763	0.0152763	0.0152763	0.0152763	0.0152763	0.130657	0.0283682	0.0404071	0.0352652	0.0363107	0.00010447	0.0263313	0.0225107	0.0254048	0.0861818	0.124327	0.104906	0.0889439	0.0959687	0.109061	0.106101	0.107577	0.10317	0.0774693	0.0338956	0.023503	0.0279784	0.0279784	0.087708	0.0308696	0.0635234	0.0534859	0.0482463	0.0634129	0.0604756	0.0576097	0.149267	0.0481936	0.0999191	0.116779	0.112393	0.373688	0.00272608	0.207636	0.122528	0.254234	0.232323	0.308625	0.366669
1579076	0.0040473	0.0040473	0.0040473	0.0040473	0.0040473	0.214489	0.0762299	0.0614899	0.0690485	0.0680672	0.0123766	0.041083	0.0328866	0.0305523	0.112926	0.0464547	0.0503066	0.167255	0.217581	0.210183	0.23246	0.228351	0.211583	0.0686582	0.0947712	0.0776733	0.0102262	0.0133187	0.0406194	0.0298508	0.0109351	0.0481908	0.0503683	0.0537313	0.0521061	0.0476043	0.0314281	0.0641401	0.0323826	0.0480495	0.0463775	0.0103068	1.14e-05	0.216681	0.237772	0.0222659	0.00453119	0.023626	0.0267372
1375636	0.00358677	0.00358677	0.00358677	0.00358677	0.00358677	0.0306774	0.0622011	0.0872736	0.0738641	0.0745283	0.0416089	0.0693043	0.0902425	0.0800184	0.015407	0.00685779	0.0247613	0.0208833	0.0225327	0.0256068	0.0249116	0.0252583	0.0242234	0.0706529	0.00421431	0.00248876	0.0108457	0.0108457	0.0485753	0.104774	0.0513011	0.0997037	0.0570485	0.0940801	0.0873532	0.0572836	0.0623162	0.100532	0.0121209	0.0717595	0.0730122	0.0517595	0.00777828	0.0443663	0.0185542	0.186611	0.146075	0.0187225	0.00618875
4902910	0.00248227	0.00248227	0.00248227	0.00248227	0.00248227	0.0212307	0.0459808	0.0603989	0.056465	0.0569444	0.0331699	0.047963	0.0624535	0.0532398	0.0368251	0.0178505	0.0194444	0.0144526	0.0155941	0.0177215	0.0172404	0.0174804	0.0167641	0.090625	0.0267548	0.022965	0.00703622	0.00417331	0.0556873	0.0653152	0.0636141	0.0690013	0.0630564	0.0651094	0.0582285	0.0433668	0.0431268	0.0695747	0.00129324	0.0496622	0.0505291	0.0358209	0.0085431	0.035163	0.00944013	0.13089	0.149052	0.0112948	0.00163569
1443852	0.00173451	0.00173451	0.00173451	0.00173451	0.00173451	0.0111099	8.62e-06	0.00030425	9.48e-05	0.00011457	0.00264684	0.00237039	0.00045271	0.00033864	0.0567445	0.16919	0.176087	0.0100989	0.0108965	0.012383	0.0120469	0.0122145	0.0117141	0.00417295	0.0322096	0.0287652	0.0152002	0.0152002	0.0443739	0.00084896	0.0502502	0.00107219	0.00133703	0.00067907	0.0007823	0.00072978	0.0301352	0.00113565	0.00122769	0.0347018	0.0353076	0.00996253	0.00596956	0.00199249	0.0130325	0.0176075	0.0189504	0.0218334	0.0194861
3045162	0.00123012	0.00123012	0.00123012	0.00123012	0.00123012	0.0105212	0.0196462	0.0299315	0.027982	0.0282196	0.0164378	0.0237687	0.0309497	0.0301833	0.0967329	0.0769398	0.0804187	0.00716219	0.00772786	0.00878215	0.00854374	0.00866264	0.00830771	0.0449105	0.013694	0.0117859	0.00260538	0.00260538	0.0314703	0.0456624	0.0356378	0.0341946	0.0276115	0.0322659	0.0253576	0.0186569	0.0213721	0.0344787	0.0108426	0.0246108	0.0250404	1.15e-05	0.00423365	0.0174255	0.00094874	0.0652019	0.0678384	0.0154844	0.0138197
793885	0.00067189	0.00067189	0.00067189	0.00067189	0.00067189	0.00574665	0.0144006	0.0163486	0.0152838	0.0154135	0.00897833	0.0129825	0.0169047	0.0164861	0.116927	0.0810526	0.0842105	0.00391198	0.00422095	0.0047968	0.00466658	0.00473153	0.00453766	0.0245301	0.0182186	0.0166246	0.00588807	0.00588807	0.017189	0.0249407	0.0194653	0.018677	0.0193052	0.0176236	0.0179188	0.0177707	0.0116734	0.0188322	0.0212843	0.0134424	0.013677	0.00779066	0.00231242	0.00951781	0.00639502	0.0423668	0.0439826	0.00845756	0.00754828
792451	0.00080968	0.00080968	0.00080968	0.00080968	0.00080968	0.00692514	0.0173538	0.0197012	0.0184181	0.0185744	0.0108195	0.0156448	0.0203714	0.0198669	0.140906	0.0609653	0.0636011	0.00471423	0.00508656	0.0057805	0.00562357	0.00570184	0.00546822	0.0140858	0.0219548	0.0200339	0.00709556	0.00709556	0.0207141	0.0300554	0.0100047	0.0225072	0.0232642	0.0212377	0.0215935	0.021415	0.0140673	0.00950048	0.0124335	0.0161991	0.0164819	0.00938833	0.00130385	0.00247661	0.00770647	0.0287579	0.0300972	0.00512668	0.00909624
75905	0.00094864	0.00094864	0.00094864	0.00094864	0.00094864	0.00811364	0.020332	0.0230824	0.021579	0.0217622	0.0126764	0.0183298	0.0238676	0.0232765	0.0921536	0.060993	0.0637322	0.00552328	0.00595951	0.00677256	0.00658869	0.00668039	0.00640667	0.0346338	0.0257227	0.0234721	0.00376736	0.00376736	0.024269	0.0352136	0.0274829	0.0263699	0.0197244	0.0248826	0.0252994	0.0178706	0.0164816	0.026589	0.0116981	0.0189792	0.0193105	0.00046974	0.00326488	0.0134381	0.00434153	0.0598172	0.0496738	0.0119411	0.0106573
4133691	0.00080968	0.00080968	0.00080968	0.00080968	0.00080968	0.00692514	0.0173538	0.0197012	0.0184181	0.0185744	0.0108195	0.0156448	0.0203714	0.0198669	0.114556	0.0782434	0.0814394	0.00471423	0.00508656	0.0057805	0.00562357	0.00570184	0.00546822	0.0211143	0.0147757	0.0131811	0.00709556	0.00709556	0.0207141	0.0300554	0.0160251	0.0225072	0.0232642	0.0212377	0.0215935	0.021415	0.0140673	0.0153904	0.0191912	0.0161991	0.0164819	0.00938833	6.96e-05	0.00615143	0.0031796	0.0391121	0.040745	0.010192	0.00909624
848409	0.0317836	0.0317836	0.0317836	0.0317836	0.0317836	0.251292	0.132165	0.20741	0.180002	0.183313	0.033602	0.175237	0.214176	0.218689	0.179308	0.228502	0.209519	0.185054	0.19967	0.207149	0.22075	0.223823	0.214652	0.00357735	0.011084	0.0204539	0.00371618	0.00371618	0.00156707	0.00187313	0.0102393	0.0111233	0.00942603	0.00589424	0.00588335	0.00527066	0.010107	0.0138824	3.49e-05	0.00157598	0.00157147	0.221151	0.0837006	0.415095	0.232062	0.12065	0.12219	0.151242	0.1783
331438	0.0499831	0.0499831	0.0499831	0.0499831	0.0499831	0.400985	0.151615	0.124431	0.138814	0.142547	0.00104169	0.0548497	0.0687671	0.0697251	0.269632	0.36778	0.32819	0.291018	0.314003	0.343967	0.347154	0.351985	0.337563	0.00677978	0.130928	0.124228	0.0838647	0.0838647	0.0122974	0.0398085	0.0385502	0.0788574	0.101229	0.0827139	0.0886569	0.0807638	0.00447991	0.119163	0.0334048	0.0177054	0.0205563	0.117829	0.0212445	0.633298	0.384061	0.076168	0.0269906	0.0743743	0.132033
4473174	0.0328496	0.0328496	0.0328496	0.0328496	0.0328496	0.249912	0.148705	0.137074	0.15073	0.153834	0.024985	0.126165	0.16236	0.166055	0.175579	0.24668	0.217182	0.191261	0.206367	0.224359	0.228155	0.23133	0.221852	0.00131494	0.0243684	0.0186809	0.00521301	0.00675364	0.00394222	0.00280493	0.0178414	0.00773755	0.0146775	0.00698801	0.0100411	0.0108824	0.00778984	0.0178057	5.99e-05	0.00122342	0.00032071	0.141892	0.0449201	0.429597	0.250626	0.106926	0.0670033	0.116964	0.170091
4558999	0.051304	0.051304	0.051304	0.051304	0.051304	0.398697	0.174992	0.133227	0.147856	0.151755	0.00604168	0.0734806	0.0900041	0.0859564	0.264612	0.390888	0.301547	0.298709	0.322301	0.340343	0.356328	0.361288	0.346484	0.00031748	0.111604	0.111328	0.105474	0.105474	0.0245908	0.0422084	0.0632989	0.0862183	0.0935281	0.0850172	0.0911213	0.0880423	0.00459019	0.122332	0.0342984	0.018205	0.0211337	0.133365	0.0185512	0.636092	0.395105	0.0923273	0.0608125	0.097563	0.141424
2131795	0.0545584	0.0545584	0.0545584	0.0545584	0.0545584	0.359786	0.135389	0.142069	0.163448	0.167671	0.0182756	0.0778624	0.0919963	0.098145	0.294749	0.389509	0.322945	0.231681	0.255283	0.299392	0.289406	0.294386	0.279525	0.00012951	0.106234	0.101273	0.0786314	0.0786314	0.00982932	0.0353864	0.0322736	0.0743536	0.0814985	0.0774358	0.0785808	0.0804198	0.00137061	0.108482	0.0253285	0.0115106	0.0139528	0.150761	0.0260708	0.60469	0.347175	0.121525	0.0960882	0.0874854	0.192353
4982080	0.00969458	0.00969458	0.00969458	0.00969458	0.00969458	0.0469376	0.134286	0.142523	0.144918	0.146481	0.0642047	0.131419	0.17253	0.167363	0.0546922	0.0486692	0.0409708	0.0444144	0.0486785	0.0566389	0.0548375	0.0557358	0.0530548	0.256925	0.188763	0.185615	0.0436226	0.0436226	0.242351	0.183226	0.199156	0.247207	0.247446	0.264447	0.259409	0.272033	0.345068	0.244831	0.278105	0.30219	0.295977	0.565841	0.0276652	0.0881181	0.0497287	0.460069	0.479396	0.399743	0.637948
827020	0.00947207	0.00947207	0.00947207	0.00947207	0.00947207	0.0743496	0.194108	0.16877	0.206333	0.20813	0.11906	0.166139	0.219423	0.204688	0.0473128	0.0704993	0.0614311	0.0551495	0.0532586	0.0612167	0.0657875	0.0667031	0.0639701	0.334333	0.183235	0.215617	0.042016	0.0372884	0.254264	0.177842	0.201314	0.211961	0.203406	0.227695	0.223097	0.234836	0.345944	0.209794	0.290284	0.314729	0.308424	0.616252	0.0218101	0.111894	0.0586642	0.54992	0.494933	0.412724	0.71066
4195017	0.0384429	0.0384429	0.0384429	0.0384429	0.0384429	0.232896	0.297131	0.241317	0.274623	0.279078	0.0652066	0.116797	0.173743	0.163014	0.206282	0.164666	0.154803	0.145893	0.162088	0.192419	0.185546	0.188973	0.178749	0.0008985	0.0366815	0.0338939	6.83e-07	6.83e-07	0.00431148	6.18e-06	0.00093601	0.0126933	0.00796277	0.0171602	0.0132378	0.00732983	0.00090226	0.0226065	2.91e-05	0.00161489	0.00050046	0.15658	0.007458	0.386479	0.287633	0.123947	0.0971703	0.0916448	0.221284
4515505	0.0320468	0.0320468	0.0320468	0.0320468	0.0320468	0.178985	0.147263	0.106303	0.124326	0.127127	0.0174124	0.12527	0.147084	0.150699	0.171172	0.167092	0.150257	0.116421	0.129775	0.146576	0.149135	0.151965	0.143524	3.65e-06	0.0280886	0.0243244	0.00238157	0.00345505	0.00021658	4.07e-05	0.00309494	0.00122437	0.00034169	0.00095275	0.00020488	0.00071426	0.00949906	0.003096	0.00485328	0.0108264	0.0107823	0.107878	0.0491203	0.331552	0.253523	0.0752876	0.0538839	0.135457	0.192281
3478248	0.0407552	0.0407552	0.0407552	0.0407552	0.0407552	0.336726	0.220287	0.181712	0.209666	0.213727	0.0307386	0.188434	0.204803	0.223358	0.197882	0.28606	0.212666	0.23729	0.256031	0.279546	0.283062	0.287001	0.275242	0.00487128	0.0536932	0.0472658	0.0469449	0.0469449	0.0315272	0.04173	0.0529499	0.0500195	0.0369468	0.0398905	0.0369654	0.0384128	7.18e-05	0.055973	0.00943512	0.00355194	0.00366279	0.189567	0.0490542	0.498414	0.32911	0.155568	0.119616	0.109684	0.224034
2134711	0.0342335	0.0342335	0.0342335	0.0342335	0.0342335	0.221589	0.190524	0.13836	0.16485	0.168158	0.0469527	0.131831	0.157392	0.160818	0.183175	0.227376	0.217404	0.134686	0.149233	0.17646	0.170292	0.173368	0.164192	0.00695231	0.0187666	0.0160591	0.00508535	0.00376103	0.00233112	0.00030518	0.00764006	0.00553112	0.00993369	0.00373172	0.00484617	0.005422	0.0177527	0.0106972	0.00115636	0.00479907	0.00474027	0.16875	0.0607745	0.390734	0.214784	0.108995	0.135551	0.133663	0.183495
[truncated: 78 more columns]

## Sheet: Fig 3D
GROWTH
	MbtD_del			MbtD_del::WT			MbtD_del::Ile256Thr			MbtD_del::Ile410Ala
0	0	0	0	0	0	0	0	0	0	0	0	0
6	0.41	0.42	0.37	0.38	0.34	0.36	0.32	0.331	0.32	0.33	0.32	0.35
23	2.59	2.54	2.52	2.76	2.74	2.73	2.42	2.41	2.4	2.46	2.51	2.47
32	5.51	5.5	5.58	5.79	5.69	5.72	5.23	5.25	5.26	5.28	5.43	5.42
47	7.76	7.39	7.7	7.71	7.36	7.52	7.49	7.64	7.32	7.5	7.66	7.6
INTRACELLULAR MAB CHANGE
	MbtD_del			MbtD_del::WT			MbtD_del::Ile256Thr			MbtD_del::Ile410Ala
2	1.03991	0.985177	0.974914	1.28437	0.874313	0.84132	1.16581	0.890144	0.944045	0.681818	0.895833	1.42235
24	2.97605	2.96237	0.742303	5.09034	7.38806	3.80361	2.67967	2.84138	1.96817	6.25	7.10227	3.22727
48	7.44014	7.38883	7.95325	10.7816	13.2207	14.7408	5.84446	7.71561	5.56725	15.0568	12.6705	13.0114
