# Supplementary material for: Mycobacterium abscessus pathogenesis identified by phenogenomic analyses
Source: Nat Microbiol. 2022 Aug 25;7(9):1431–41. doi: 10.1038/s41564-022-01204-x (PMC9418003; doi:10.1038/s41564-022-01204-x)
Supplement: Source Data Fig. 4 — Fig. 4a: Variant–variant couplings. Fig. 4b: Gene–gene and variant–variant couplings per gene. Fig. 4c,d: Gene–gene couplings. Fig. 4e: Change of intracellular MAB count in mutants of the mycobactin cluster. [file 41564_2022_1204_MOESM13_ESM.xlsx]

## Sheet: Fig 4A
Position A	Position B
2157798	2158011
418037	418144
4216179	4216610
3384506	3384709
1918823	1918982
3383663	3383780
3983720	3986501
3383365	3383917
4599096	4599247
3382785	3382886
4225518	4225636
3382895	3383049
3385023	3385212
3384801	3385091
2625513	2625965
3704443	3704565
3384923	3385086
3382831	3383239
3473242	3473344
3384722	3385663
3384490	3385083
3046215	3046326
4319790	4320178
3383265	3383395
2545749	2546303
3383370	3383617
2966028	2966259
2545390	2546290
3390513	3390784
3052851	3052992
2656537	2656640
3050566	3050694
3370863	3371023
4319801	4319924
2455541	2456043
3981562	3981797
2625921	2626245
3473254	3474355
3370789	3370966
3635763	3636305
32282	32383
2454003	2454287
1088324	1088435
3382877	3383257
4105599	4105735
3503226	3503496
2932530	2932643
2453058	2453261
3635820	3636305
4232869	4233125
1311604	1311726
1311295	1311620
1194344	1194630
3502248	3502502
3383277	3383844
2601000	2601276
2591540	2592481
681854	682298
3107876	3108058
2668986	2669318
3636001	3636314
3966528	3966666
3382447	3383180
1398774	1399002
3383257	3383867
1305261	1305461
3635809	3635981
2537564	2538176
3635900	3636420
3978656	3979410
3978941	3979137
4225767	4226038
3059559	3060566
3473232	3474120
1311349	1311612
1159812	1166105
3383344	3383849
3385080	3385486
1918659	1918784
4216188	4216563
2600138	2600977
3977157	3978040
3635951	3636316
2445920	2446698
4225808	4226021
4319004	4321121
3473241	3474206
2455949	2456066
3474165	3474317
4103816	4105497
3977129	3977840
3636800	3636926
3049187	3049926
3384516	3384721
3977938	3978496
3370797	3370977
1022862	1022973
3372219	3372782
3050562	3050849
2625154	2625349
3635830	3636390
3635789	3636292
4105998	4107854
4941578	4941913
1165724	1166389
3473321	3473930
2537564	2539997
2538176	2539997
1311320	1311633
3473305	3474220
31765	31877
4431830	4432199
2591522	2592005
1311370	1311627
3371230	3371335
4226275	4226381
682403	682592
4225784	4226014
3635733	3636390
3047403	3048063
1397559	1397671
3984674	3988165
3385023	3385152
4811285	4811427
3982555	3984823
1155087	1159758
1159698	1166954
2159173	2159461
1044916	1045078
4317918	4318873
832995	833387
832557	833293
3635746	3635876
4103966	4104623
3382542	3383157
830773	831084
3473908	3474387
3186323	3186641
4932982	4933568
1168744	1168875
2451653	2452175
4940565	4941651
2452575	2452845
2159230	2159548
3057286	3057953
3473305	3474382
2451692	2452860
34685	34792
3500430	3500629
3048269	3049218
836038	836358
3474148	3474311
2450774	2451313
2625591	2625926
3635897	3636370
4428264	4428407
3050633	3050779
1166167	1167088
1889924	1892344
3059553	3060276
1103802	1103987
2547731	2548113
4320336	4321157
2625316	2625890
1186880	1187487
3383725	3383864
4104002	4104813
3384861	3385083
4318084	4318854
4216174	4216556
1069312	1069440
3056090	3056523
3384416	3384521
3382594	3382935
1430037	1430504
3981646	3981787
3473908	3474063
1097719	1098330
4429212	4431759
2625116	2625272
3384422	3385184
1921112	1922547
3384660	3385080
2547822	2548221
2541889	2543531
4427382	4427489
1918749	1918860
3472986	3474343
3005866	3006163
4225771	4226345
1158501	1166151
3474219	3474336
91955	92056
3474058	3474307
3931157	3931353
1398462	1398781
3382807	3382949
4098583	4100135
3473250	3474148
1311333	1311677
33587	33721
3383554	3383724
3384288	3385489
3635984	3636287
2455564	2456103
1918666	1918812
1904931	1905097
1168759	1169500
4319377	4320569
1056671	1057528
3990359	3990827
3383320	3383614
4232747	4233556
4832046	4832203
3474220	3474382
1311322	1311725
3382942	3383150
3474047	3474336
2445342	2446646
830607	831084
3473010	3474269
1166065	1167255
1166065	1167255
3635741	3636298
830607	830773
3473250	3474311
2536941	2540428
3055345	3056522
2511306	2512531
3474072	3474364
3984444	3984832
3383614	3383948
2625283	2625425
3500418	3500723
3050978	3051107
3474109	3474225
4319780	4319966
3636624	3636778
3056471	3056571
3474030	3474342
3383320	3383948
4319785	4320145
3474107	3474301
3473242	3474253
832596	833586
2669267	2671714
3473313	3474310
4225766	4226323
4319780	4320250
4319966	4320250
1596604	1596812
2541420	2541825
1158519	1159190
3474171	3474304
3370773	3370880
1166185	1167102
3636212	3636476
832583	833553
2537883	2538321
3050636	3056611
3636452	3636804
3635801	3636493
2625184	2625425
719128	720746
3384861	3385122
3474079	3474234
2541896	2543531
2625344	2625591
4103265	4105438
2541825	2541929
2625344	2625926
2445707	2445935
2547423	2547741
4319169	4319506
682440	682592
682395	682592
2546087	2546752
3371427	3371994
3370899	3371063
2155269	2155527
3383060	3383169
4225771	4226325
2619991	2620338
2541420	2541929
1168748	1170152
3473236	3474294
2625156	2625547
3473280	3474256
2445693	2446121
1166800	1167544
1158660	1158766
3384338	3385088
3370859	3371036
3370859	3371057
3370827	3371057
3382961	3383145
4385475	4385638
3370797	3370944
4078579	4078759
1158438	1167203
2547813	2547935
320253	321148
2455928	2456114
3383259	3383621
3055326	3056002
3473017	3474306
3636046	3636309
4216166	4216560
4226085	4226311
4226085	4226325
2546592	2547118
4105480	4107870
2536820	2538927
1165545	1166767
2451838	2452452
3399305	3399669
1311323	1311616
4105375	4109014
3055345	3056286
4832135	4832241
2452517	2452838
2592052	2592182
1398434	1398773
3473991	3474174
1596504	1596743
2625973	2626370
3390497	3390773
3636757	3636871
2450677	2451068
2450713	2451068
2603075	2603756
2618921	2619336
3371071	3371209
3382524	3382953
3473270	3474171
2537883	2539898
3372741	3373783
429008	429178
3989808	3989910
2538321	2539898
4426447	4426626
2539925	2540514
1179689	1180881
1098730	1098839
2445679	2446468
3474082	3474342
3473270	3474304
3635999	3636307
3474231	3474334
3473209	3474106
3635791	3635932
4832213	4832802
3988195	3989164
2625157	2626392
3055983	3056286
3055345	3055983
2455559	2456083
4079651	4080691
3635931	3636360
3050555	3060566
248704	249480
3635978	3636501
3370839	3370966
4078389	4079777
2546613	2547165
3635972	3636295
836855	839490
3474104	3474242
1226335	1226651
4091420	4091525
682282	682619
3473021	3474250
2545707	2546725
3980689	3980889
3474142	3474268
3383364	3383554
2446198	2447255
3383364	3383624
3050555	3059559
3473007	3474225
3474155	3474407
3053714	3054830
3473980	3474147
42878	42979
3474117	3474265
3473007	3474109
289164	289373
4319372	4320568
1168096	1169419
3473058	3474247
3473045	3474294
682289	682596
520693	520842
3635941	3636467
3473980	3474233
3474172	3474310
832642	832898
4318106	4318752
3473010	3473924
3636290	3636478
3636290	3636506
683074	683276
683074	683276
3635941	3636047
832726	832973
3636053	3636295
1178349	1178650
4319753	4319972
3382839	3383592
3484072	3484184
4225768	4226371
2455810	2455976
2453708	2454620
3981364	3981654
2455787	2456099
4426604	4426708
4105164	4106043
3635947	3636292
3635953	3636292
3473045	3473236
4319822	4320114
852286	852548
3474166	3474274
2155181	2155526
1154643	1155155
1158737	1166781
3373783	3374015
3989127	3989544
3049258	3049378
3474043	3474364
3473924	3474269
4079210	4079630
4004807	4005336
3983834	3989494
3636047	3636467
3979016	3979192
4257934	4258090
2545442	2545762
1073109	1073420
4105914	4106767
2625114	2625319
3050977	3051082
4057336	4057670
1596451	1596654
2544413	2546613
2544413	2547165
3984695	3989196
720021	720293
4319774	4320117
3385071	3385493
4103161	4106043
3384812	3385071
3384807	3385071
2601030	2601732
2538744	2539726
2538744	2539726
2455859	2455973
4319790	4319961
1069213	1069320
3384812	3385493
1158566	1166155
3050575	3050731
3050575	3050770
2540772	2541922
3474053	3474317
3384807	3385493
1101409	1102811
3056222	3056439
2537564	2540592
1155112	1159806
2547816	2548226
1101407	1102780
3057492	3059829
2545442	2546274
3635818	3636403
3635808	3636403
4385130	4385600
2545762	2546274
1154686	1159732
2453204	2453468
3635978	3636487
3473380	3474310
1596390	1596638
4066275	4066634
999786	1000268
1921171	1921799
1921171	1921799
3382952	3383164
2445718	2446200
1398440	1398786
1311326	1311607
1011219	1011746
4385132	4385653
4081174	4081316
3768955	3770079
320136	320406
3635252	3636715
4105139	4106828
3473963	3474259
2537149	2540772
3382960	3383152
325411	325634
3474227	3474407
69038	69236
3056079	3056338
4375145	4375588
2453708	2454938
4103161	4105164
3636004	3636309
3384372	3384746
1168164	1168744
3048885	3049232
4103874	4105139
3900575	3902438
4599075	4599201
1068784	1071743
3055345	3060276
999783	1000344
999783	1000344
4319255	4319390
3474139	3474259
1918684	1918816
3473907	3474317
4106783	4107859
3371298	3371402
2536835	2537691
4319028	4319517
2593242	2593354
2593242	2593354
2451632	2451832
3986631	3986828
4932900	4933461
1168145	1168788
3055345	3059553
1158699	1159744
92029	92156
3635226	3636715
829240	829503
832920	833563
3473914	3474201
832883	833326
3474108	3474231
2617168	2617493
2539748	2540397
832600	832722
3059112	3059691
4599073	4599203
3473352	3474250
3655357	3656580
3057308	3057449
3474060	3474297
3372255	3372775
2154935	2155769
3472999	3473335
3635805	3636028
4385499	4385691
3384391	3384820
3636588	3636709
2601012	2601440
3635252	3636732
4319798	4319972
1166144	1167375
2450713	2451317
3635765	3636675
2541829	2543589
3936278	3936563
4103877	4108008
3051005	3051538
3986263	3989282
2158738	2159720
1397396	1397652
3472987	3473286
1918681	1918813
4103263	4104803
1165545	1167284
4896439	4896562
4079674	4080172
999593	1000128
2668899	2669027
832651	832886
3472951	3473242
1165567	1166833
1167924	1168284
3473089	3474083
3978644	3979016
4424926	4425119
3371261	3371439
3382493	3382947
3976986	3977934
4319372	4320601
3474034	3474217
3384791	3385499
2542559	2543878
3978644	3979192
4319798	4320200
3635826	3636344
3473332	3473951
3474034	3474185
3473089	3473994
3050992	3051113
4319972	4320200
3473914	3474223
3473350	3473930
320207	320452
3042440	3042824
3986330	3990241
681798	682301
4934577	4934749
4318055	4318161
3473333	3474038
3371043	3371158
4319082	4321115
1921147	1921563
3474001	3474305
3473936	3474053
3057481	3058652
3635226	3636732
3474079	3474202
3636588	3636793
1156699	1157312
3635882	3636479
1890779	1892216
832913	833020
3473899	3474291
4319778	4320161
1894060	1894206
4941691	4942309
1397559	1397669
4079136	4079528
4319944	4320117
3986274	3987614
3473281	3474260
2541785	2543541
3982661	3986341
2542337	2543258
2541829	2543314
3383000	3383147
4749097	4749632
2541713	2543044
4078577	4079162
4232722	4233083
999578	999839
1154703	1155122
4057366	4058560
720658	721452
3635802	3636371
3473241	3474050
1311324	1311606
2626201	2627218
1398485	1398994
2543314	2543589
3372741	3374015
3474058	3474247
3382935	3383363
3372176	3372408
1918638	1918808
2669110	2670084
3048950	3049829
3383619	3384391
3474104	3474247
3383689	3384391
2480895	2481553
681892	682443
4319560	4320292
3635941	3636275
1918673	1918789
1394371	1394542
2625202	2625340
392352	392865
2452963	2453184
2445590	2446367
4078588	4079528
2537149	2541922
4079183	4079513
3473948	3474304
2541422	2541713
4424983	4425174
2541422	2543044
2542318	2542578
1158671	1159759
3561056	3562242
1348371	1348528
832653	833015
999587	1000261
2541929	2543541
3473266	3474265
3384773	3385106
719238	721428
2541785	2541929
3903517	3908847
3383619	3384820
1056728	1056963
3383689	3384820
1311331	1311598
1596632	1596801
2712904	2739092
4105431	4107849
4106936	4108968
3382935	3383273
1155183	1159237
4424974	4425095
4078572	4079513
3057449	3058646
2935350	2935450
3053416	3053735
832605	833338
3057308	3058646
2468243	2468597
3635888	3635995
3373110	3373308
2543080	2543286
4287746	4288244
3473255	3474106
4933006	4933115
3474060	3474259
3048984	3049860
2451309	2452184
2625195	2625728
3635934	3636531
4933406	4934578
3372187	3372515
4831958	4832214
4933100	4933423
3636437	3636663
3636437	3636663
3473335	3474106
3984697	3989207
1155083	1158749
1165551	1165706
1165551	1165712
1572999	1573275
3474058	3474249
3474219	3474330
1034492	1034820
4104653	4105913
4104652	4105913
3473226	3474231
2538976	2539709
2542318	2543901
2541052	2543300
1041059	1042018
3004979	3006098
3059946	3060452
1158632	1167375
2542578	2543901
3474141	3474310
1073090	1073421
2625346	2626291
3474183	3474293
2625222	2626281
3050553	3056565
2450703	2452427
3057298	3057768
3635914	3636564
2541918	2543878
2536632	2536912
2625565	2626387
3473058	3474104
2625171	2626448
2446123	2446684
2536934	2539799
1158632	1166144
2543887	2544036
2546277	2546582
2537136	2537993
4318194	4318681
830813	831387
3474102	3474407
3976986	3977150
3474144	3474351
3056522	3060276
2446208	2446470
2626248	2626352
2451702	2452200
2455926	2456045
4599151	4599265
2445711	2447221
3473021	3473352
2445845	2446445
3473322	3474334
4320277	4320576
3473266	3474117
1918663	1918797
2626347	2626464
1101408	1102720
3473226	3474247
3473910	3474260
3473322	3474231
682257	682592
682254	682583
3370808	3370912
832587	833586
2454620	2454938
1591358	1591461
3984637	3986579
830711	831393
3371569	3372370
1918653	1918828
2625119	2625251
4940302	4941516
3056522	3059553
2547684	2548255
2541918	2542559
3473031	3474156
4430125	4432270
719141	720654
3635803	3635970
1154718	1159744
4066106	4066792
1154718	1158699
3636009	3636564
828710	832937
2625156	2625328
3635787	3635970
1892211	1892380
3473220	3474223
832593	832705
3981358	3981868
3636028	3636250
3993203	3993476
320458	321073
1861346	1861477
833010	833328
3636644	3636793
2587763	2587974
3635970	3636257
1397849	1398164
3384795	3385111
1226089	1226416
4385235	4385647
4078958	4079216
1097420	1099005
3474106	3474262
3902438	3905020
3978169	3978410
3982579	3983802
3382526	3382998
3976943	3978167
3635969	3636378
4317927	4318806
1177997	1180436
3474106	3474294
681791	682589
4103135	4105154
4103343	4108020
833018	833361
1169480	1169707
3056262	3056479
3635803	3636257
2541821	2542577
1891176	1891955
3473215	3474298
830061	830805
3636499	3636737
3900575	3905020
2625703	2626657
4100609	4101069
3635787	3636257
3635809	3636475
2625588	2625748
2450675	2452814
3636106	3636237
2537136	2539679
1596624	1596804
3473215	3474245
3373065	3373931
3474064	3474349
1168277	1168777
2451064	2452814
2450675	2451064
4104075	4108002
1073418	1073873
3473037	3474199
1918646	1918790
1396198	1396332
3473339	3474172
3473339	3474223
3004707	3005445
4225500	4225600
3503229	3503491
2541893	2542321
2541514	2543810
3984637	3989296
3015838	3015996
2545986	2546265
4932992	4933150
3473948	3474106
2542095	2542618
4105976	4107449
3977003	3977943
3986579	3989296
2446138	2446644
3473225	3474314
2538346	2539909
3635795	3636474
3050594	3051005
3635732	3636691
1162833	1163286
3500001	3500756
3500000	3500756
3005925	3006144
4103135	4105201
4078588	4079136
4320292	4320554
4103788	4109124
2537993	2539679
3473204	3473308
4932966	4933150
3474066	3474306
3048188	3048889
3473959	3474349
2147824	2149957
1918709	1918810
3500129	3500756
3370831	3370999
2453147	2453422
1918681	1918799
832906	833315
832892	833315
288807	289390
3384796	3385107
4225778	4226047
2539909	2540049
2453149	2453351
1158414	1159753
3768925	3770098
2450681	2452180
3635795	3636298
4828174	4828373
3982548	3983719
4101427	4101964
3636083	3636259
4105154	4105265
833019	833545
3382525	3382948
4225938	4226327
2625171	2625276
3636298	3636474
2159186	2159450
2159159	2159450
3500001	3500129
3500000	3500129
4318056	4318321
392308	392844
1159216	1166082
1159216	1166082
2477483	2477622
3371203	3371481
3048212	3049211
3371227	3371481
3473220	3473339
2546031	2546500
1397318	1398198
2511297	2511735
4105976	4106779
833338	833607
3473214	3474038
2625153	2625569
1398790	1398950
832629	833303
3382594	3383363
4078945	4079093
3474038	3474162
2543568	2543806
2543258	2543568
2543258	2543806
91970	92078
3984939	3985878
3056267	3056484
4106779	4107449
319099	320728
828317	829378
3372246	3372523
2537692	2538963
682400	682580
1200789	1201395
2541933	2543593
852244	852537
4004800	4005316
3473037	3474223
4940833	4942255
1921469	1922604
3474036	3474144
4100829	4101255
3384869	3385061
2536627	2538963
319109	320426
3474044	3474306
3051010	3051152
3371436	3372000
3769636	3770041
2625122	2626341
3473951	3474058
3474105	3474299
1158470	1159139
4310103	4310363
3382594	3383273
3636691	3636814
2536627	2537692
2455864	2455979
1311323	1311618
2547429	2547818
3042440	3042638
972068	973796
3989116	3989818
1031622	1033647
4940594	4940798
3474205	3474324
3635792	3636495
4940594	4940813
3382828	3382943
828349	829535
2626268	2626447
2536887	2538370
3004755	3005331
3050984	3051106
3636285	3636445
3474095	3474249
3382789	3383145
2450720	2452721
1918682	1918797
2750200	2750364
4106269	4106800
72311	72443
2450670	2451670
682415	682582
2538174	2539567
3985878	3989116
2536924	2537567
2598388	2598493
1157752	1158020
3473221	3473924
3473245	3474310
4322181	4322302
3473360	3474156
1031493	1031635
3055747	3056463
4103300	4106269
3636031	3636299
2467529	2467635
4225904	4226253
3004722	3005400
2545722	2546687
3473029	3473239
3473281	3473910
3382949	3383152
3370797	3370945
2542559	2544309
4103276	4108957
972164	974705
3472969	3474330
2625151	2625298
2588014	2588302
93310	94872
2543878	2544309
1596712	1596829
3048628	3049170
3048628	3049172
3042422	3042594
4101950	4105913
95605	96363
3906461	3909306
2744512	2744852
4103854	4106779
2546175	2547120
3983425	3983575
3983425	3983616
2730493	2730693
4320268	4320566
1154991	1158470
2625749	2625904
3473037	3474152
3055202	3055968
1155099	1159759
1178163	1178407
3984701	3985601
1155099	1158671
3636324	3636430
4318070	4318993
2538346	2540049
4232746	4233559
3382441	3382579
2543678	2543830
2543678	2543889
1311336	1311606
1178163	1178405
2446085	2446651
1155118	1159759
3900998	3906461
3382543	3382936
3382523	3382936
1155118	1158671
3770613	3771611
4061323	4061463
3473257	3474027
3058178	3059581
2669043	2669297
1165716	1166082
1165716	1166082
4832222	4832752
2051767	2052054
3057224	3058193
4103300	4106800
4705407	4709298
4728325	4729653
3903915	3904228
2546174	2546679
2546203	2546679
3635979	3636403
2545752	2546760
2625178	2625561
2545103	2546370
3474210	3474315
2453560	2453723
4105144	4106802
3473951	3474249
2455568	2455790
3636285	3636430
4108754	4108929
1918661	1918818
3977126	3978186
829378	829507
3372268	3372786
3984939	3989116
1311291	1311612
3055747	3056500
3981344	3981664
3900998	3909306
2542208	2543811
3055213	3056469
3572897	3573305
493475	493959
2536668	2539710
2546370	2546598
1157312	1158004
3383269	3384406
3042440	3050849
3051005	3056482
3474053	3474249
4932593	4932713
2480908	2481626
3383353	3384406
3474161	3474315
3042440	3050562
4059008	4060555
3987835	3988989
3384406	3384869
1154991	1159139
4078572	4079564
4078572	4079572
4079136	4080620
3635381	3636430
3384406	3385061
2625112	2626341
2545103	2546598
2451847	2452177
3056583	3057495
3635722	3635982
2277693	2277813
1154574	1154716
319089	320450
3636324	3636445
4105570	4107996
2541785	2542214
3977121	3977940
3988048	3989018
832902	833562
2536887	2539937
2455546	2456113
2541433	2542214
4078588	4080620
2445285	2445782
2511742	2513015
3986123	3986587
4105786	4108539
2467046	2467245
2541433	2541785
2730541	2730711
2538370	2539937
2546189	2546687
4225927	4226054
1158626	1167283
3473324	3474290
4429256	4432197
2545722	2546189
1165724	1167283
3473324	3474306
2445285	2446646
2445782	2446646
2544331	2546692
1178004	1178341
3689516	3689755
1158470	1159152
3382809	3383160
3004907	3005940
4233090	4233568
4320285	4320407
4934260	4934498
3473989	3474296
3635226	3636849
3484030	3484155
2625966	2626361
1167915	1168276
3473031	3473360
1103829	1103990
4079528	4080620
3635914	3636426
3042824	3050849
681781	682260
3372246	3372771
2540054	2543887
3042824	3050562
3636307	3636625
3636307	3636795
3635381	3636285
1561987	1562338
3635381	3636445
3472956	3474252
3983673	3986275
4078725	4079775
3048489	3049240
4078579	4079765
1311329	1311610
3055308	3056025
3982596	3987845
1921157	1921408
3474096	3474274
3473333	3474169
2536677	2537113
2625157	2625308
3635914	3636409
3474094	3474274
833042	833293
4899061	4899294
4105438	4108944
2535789	2536017
1158756	1159009
2535743	2536017
3635821	3636396
4101063	4105756
4831914	4832166
3635381	3636324
2938137	2938395
4107996	4108936
3635821	3636512
2536616	2537006
3473245	3474141
4225885	4226321
3976949	3977120
2540054	2544036
2159624	2159754
3373168	3373457
3473003	3474297
2625142	2625569
4425013	4425300
2587380	2587765
2536879	2538915
4832105	4832764
832587	833363
3635798	3636108
3474169	3474344
3474200	3474326
3474038	3474169
1198728	1199149
3635779	3636479
3383656	3384515
3383598	3384515
1159707	1167269
4079184	4080152
2541012	2543593
4832123	4832764
3636396	3636512
3383656	3384594
3383598	3384594
1157289	1157990
2545918	2547078
1101423	1102723
4225741	4225885
681773	682417
3976964	3978205
2536924	2540794
3382276	3382526
4106229	4106835
852414	852550
3372279	3372734
4832169	4832764
3969245	3969546
1069188	1069315
3636334	3636530
2539710	2540509
1073413	1073876
1101423	1102800
3472969	3474234
4102721	4105756
3382243	3382526
3473327	3473938
3473249	3473932
3473279	3474201
2587879	2588160
2537567	2540794
4726944	4731334
3635772	3636479
1108168	1108731
1108168	1108745
2626188	2626316
66552	69052
3054963	3056267
4101950	4104652
4101950	4104653
3047344	3049184
2600990	2601274
832562	832720
3983698	3986324
3985878	3989883
3370820	3370974
681841	682462
1037181	1042040
3473959	3474064
3635999	3636625
3635999	3636795
3635851	3635977
2512518	2513048
1157038	1158077
3056484	3056874
897428	898292
833025	833311
3372629	3373056
3635772	3636308
4104590	4108062
3482115	3482676
1397329	1398265
3636308	3636479
3383269	3384869
3636677	3636795
3382803	3382924
3473907	3474053
1182146	1182282
3982678	3985145
3383353	3384869
2455923	2456099
4832013	4832200
4105926	4106761
3383269	3385061
4102730	4105952
4102691	4105952
3050818	3050931
3383353	3385061
2938529	2939275
2536668	2540509
2536713	2537142
834364	834834
696967	697194
3635779	3636308
3382809	3382964
1158574	1167209
4704072	4708608
2920283	2920413
3051011	3051500
3473280	3474285
4385488	4385606
1395347	1395727
3985154	3985507
2542099	2544016
3056513	3059112
3473332	3474249
4424923	4425124
4319992	4320200
2541012	2541933
3057910	3060210
3635319	3635427
3474034	3474231
1158763	1159133
1155156	1167120
3986454	3988989
2537620	2537928
2538174	2542618
3057761	3059611
1035596	1035818
4105565	4106751
1103830	1103984
3636237	3636409
3919103	3919215
2730609	2731555
4106222	4106322
1159216	1165716
3054963	3056484
682400	682597
4080147	4080694
650325	650757
2625151	2625338
3635914	3636237
4424948	4425291
3382805	3382924
4079206	4079783
1158782	1167106
2542297	2543751
3056321	3056573
2730699	2731555
1596599	1596700
3383334	3383599
682397	682572
682395	682572
1178475	1179376
4599101	4599211
3484023	3484151
2445593	2445779
2445588	2445779
3382934	3383164
3985707	3986324
3473038	3474299
3636563	3636808
4319496	4319600
4225767	4226319
3980700	3980896
2536713	2537086
1596424	1596536
3473279	3474235
4528268	4528446
681778	682577
3042426	3042768
2511353	2513466
2446662	2447179
2537128	2537711
4105786	4107580
4430061	4432181
2625991	2626352
3636237	3636426
2625191	2625382
1158642	1166821
1158642	1166840
1036135	1037646
2155758	2155966
2455827	2456099
2625150	2625382
2541897	2543253
2541918	2544309
1921153	1921364
2452949	2453155
2455770	2455923
3635879	3636036
3980858	3980969
1311321	1311615
3050821	3050938
2547642	2547943
3636358	3636548
3042416	3056255
3042416	3056263
4103875	4106310
3473972	3474162
1011256	1011743
3636272	3636502
1009756	1009869
3635924	3636269
3056513	3059691
3635821	3636372
3982833	3986139
1398457	1398863
3382243	3382998
3042426	3042642
3372561	3372763
3382805	3382920
3382805	3382968
3984939	3989883
4101063	4102721
3990952	3991990
3474226	3474332
3635833	3636323
3986576	3988323
3055705	3059863
3472972	3474229
4004694	4004823
2601281	2601766
3473251	3474318
2538174	2542095
4831926	4832175
3978523	3979185
3048595	3048757
704757	704861
2159221	2159465
832558	833261
832558	833298
1596542	1596811
3473327	3474216
3382276	3382998
3635924	3636358
2538915	2540329
2537114	2537578
3635821	3636403
3977132	3978461
3473329	3474231
3636106	3636409
833029	833612
3636309	3636809
2541942	2543796
1163450	1164109
3636046	3636809
3473224	3474235
4385221	4385607
2536879	2540329
3636004	3636809
4831926	4832101
4104702	4106826
2452493	2452841
3056283	3056480
4105158	4106090
3635941	3636458
3635924	3636548
3636036	3636326
1031617	1033640
3636486	3636790
3473214	3473972
3984697	3986631
3984697	3986828
2159220	2159533
3989786	3990252
3986354	3986818
2544094	2546104
4104685	4104938
4103890	4107601
2545452	2545990
3982833	3986783
3983297	3989316
3474036	3474225
2536634	2538115
3636269	3636548
3042424	3056255
3042424	3056263
3472998	3474061
3118348	3118826
3474058	3474351
3986139	3986783
3635716	3636458
2625161	2625887
3635947	3636273
2446661	2447176
3474109	3474307
4940231	4942134
3473251	3474082
828317	829507
3986454	3987835
1391580	1394900
3635914	3636106
683035	683152
2159233	2159452
4320317	4321006
3635879	3636326
4263903	4264029
846244	846468
3384398	3384716
4425031	4425278
5036553	5037184
4941559	4942153
1918648	1918797
2540535	2541390
2445290	2446080
1168411	1168872
4106831	4108627
1154577	1155125
1154727	1158774
3976990	3977134
1057611	1057763
2625153	2625359
2762098	2769443
3473031	3474117
4106823	4107844
4106823	4107865
2625555	2626299
2954006	2954125
1177829	1178224
3473378	3473911
3636515	3636660
3473311	3474314
3474034	3474186
3635794	3635941
3636534	3636758
3635794	3636458
3473930	3474265
3382802	3383155
3048181	3049009
4424992	4425101
3635947	3636321
3635716	3635941
3370720	3382839
3635746	3636384
828323	829500
2600988	2601238
3371588	3372732
1918673	1918775
3982805	3983599
3048663	3048982
2601003	2601242
3474073	3474187
3635424	3635979
1158626	1165724
3636309	3636660
1586897	1587989
4103864	4105979
3473332	3474058
4225758	4225903
3984884	3985537
3635769	3635902
3372537	3372771
1927417	1931853
2453883	2454014
2546228	2546693
3635838	3636684
3987045	3989001
4101943	4105439
3474061	3474214
4004351	4004822
2587920	2588148
833008	833339
3474029	3474172
3474025	3474172
3991229	3991706
2586769	2587264
2451667	2452805
3056398	3056802
3635818	3636812
3635808	3636812
3382928	3383184
3382924	3383160
2625219	2626262
3382938	3383161
4816537	4816920
1158598	1158775
3636004	3636660
3056482	3059612
3976949	3977145
3636403	3636812
1163252	1163402
3370720	3383592
3370803	3370904
3987465	3990302
2592785	2593076
1596587	1596806
3056054	3056444
4101857	4104812
3473256	3474059
3989433	3989808
3635755	3635966
2537620	2540354
3635755	3635960
3382937	3383161
1311320	1311607
3635726	3635863
3473280	3474275
2537928	2540354
3473922	3474162
3636046	3636660
1169412	1170070
3989773	3989888
3473038	3474105
3993944	3994307
3372597	3373118
3382952	3383162
2625494	2625931
3474199	3474351
3473944	3474274
4103788	4106807
2601246	2601767
3993944	3994187
4104986	4105144
1921120	1921371
2598380	2598518
2541939	2543828
4941457	4941981
1348417	1348517
4322153	4322295
1561877	1561983
3473324	3474066
4105434	4106783
4101391	4105926
4705407	4712617
999793	999979
3983698	3985707
4102696	4107844
4102696	4107865
4815911	4817022
3976949	3977957
3056567	3059112
1918673	1918810
4424956	4425092
1596540	1596695
3635746	3636263
3370746	3371154
3636535	3636750
3482311	3482448
682399	682583
3473257	3474169
2714601	2736251
1154577	1158470
3053471	3054962
3636342	3636456
3050971	3051186
2594881	2595553
2540354	2543236
3636263	3636384
4102696	4106823
3635932	3636684
4319549	4320329
4004342	4005385
3635818	3636749
3635808	3636749
1311325	1311607
2755321	2759844
4320579	4321041
3636403	3636749
2539567	2542618
2453151	2453411
3636486	3636795
3473938	3474216
3993964	3994357
4319007	4319199
1154577	1159152
1596458	1596601
2957751	2958204
3636703	3636884
3383334	3384398
2625103	2625251
1040103	1042487
3472960	3474225
1394702	1394994
2155310	2155411
1155125	1158470
3371323	3371435
2730731	2731659
3001728	3001881
4101971	4105439
3053469	3053694
3977145	3977957
3982856	3986210
3982856	3986221
4105434	4109062
3993528	3993964
999978	1000159
3985183	3985510
3050594	3056482
4832175	4832589
3473318	3474101
3474140	3474320
4105920	4107875
1040523	1041063
2709969	2711542
1040528	1041460
3473046	3474036
4106223	4106811
1891172	1891294
2742959	2743500
3383599	3384398
1182037	1182192
3473369	3474253
1154713	1155054
4932833	4933325
4832101	4832589
2625108	2625212
832891	833334
3986828	3989207
3384745	3387197
3384745	3387217
3384715	3387197
3384715	3387217
3986631	3989207
2537578	2539979
3636342	3636509
4105423	4106797
2537114	2539979
1159139	1167093
3056054	3056488
4319185	4320613
4107308	4108198
4102835	4107289
4101857	4106805
4709298	4712617
4105570	4108936
1031609	1033634
1596606	1596720
2668905	2669020
2511053	2511768
3635730	3636310
3636553	3636852
1155125	1159152
3560659	3562241
289197	289369
2668910	2669047
3383334	3384716
3908288	3910132
4319185	4319519
3383599	3384716
3473369	3474306
4940818	4941601
3994187	3994307
4319519	4320613
2538031	2538786
832986	833271
3990696	3990855
3382783	3382941
999785	1000244
3056567	3059691
3385078	3385476
3385078	3385494
3986283	3988174
2542540	2543787
1036572	1042015
2455947	2456108
4933101	4933356
1022128	1022250
3986329	3988209
3635312	3636564
4831926	4832589
4350769	4350871
2541706	2542707
2455922	2456129
1168352	1168889
3635809	3636487
3635809	3636520
2450704	2451651
3385073	3385476
3385073	3385494
2155277	2155795
1918644	1918788
3994357	3994605
1158470	1167093
4225742	4226032
3473044	3473270
1918642	1918768
3978172	3978408
3382795	3383184
4287861	4288497
1918634	1918768
1154713	1155129
2625207	2625991
2541394	2542540
2625499	2625948
2536406	2540535
3057341	3057944
4101391	4106761
1174293	1180371
2158188	2158311
2984086	2984301
2445289	2446716
2445284	2446716
972050	973558
4941488	4942275
3636342	3636481
2455826	2456117
3635914	3636346
4105983	4106887
3474052	3474315
2453869	2453983
2730824	2731653
2536406	2541390
3770270	3770389
2600978	2601709
3373118	3373322
999580	1000147
3993528	3994357
3636041	3636531
2480199	2480919
3635914	3636616
4103787	4105362
3474195	3474312
2540812	2543596
3473299	3474049
2536842	2538317
3473037	3474186
2625151	2625290
4385498	4385682
2536447	2536886
4429224	4431742
3636028	3636621
4428268	4428421
4321360	4321784
2480197	2480893
2450850	2452846
2730653	2731590
1889907	1891421
3636041	3636430
4078956	4079107
2155303	2155770
3635427	3636403
2625144	2625296
2541846	2542272
3636254	3636481
3474088	3474274
3473945	3474344
3989164	3990245
3472959	3474299
2730702	2731537
3472964	3474053
3473257	3474226
4320269	4320385
3635791	3635997
3059897	3060376
3636211	3636616
3635805	3636621
1918688	1918796
4104289	4106800
3982774	3987607
3635730	3636259
3636573	3636835
3474082	3474276
2536633	2536842
3986783	3987045
4105425	4106929
4321356	4321751
2455922	2456078
3989440	3989930
3982658	3983837
1311339	1311639
880862	882373
3054962	3055944
3982658	3983768
1167303	1167503
1167207	1167503
3473046	3474225
1348436	1348594
3982541	3988961
3472998	3474117
2408022	2408243
3371227	3371392
2537006	2544016
1398446	1398773
3473321	3473894
3371203	3371392
3472998	3474214
3472964	3474249
4728369	4730843
1458813	1459235
4102670	4103787
1165559	1165755
4305434	4306302
1166163	1167503
2668908	2669038
3986725	3989880
2480921	2481125
1166163	1167207
1166163	1167303
1104002	1104990
3058656	3059897
2545926	2546052
2545910	2546052
3474175	3474320
3058656	3059087
1596421	1596531
4078362	4078747
4318680	4318806
3635914	3636211
3983436	3985820
3636346	3636616
3636620	3636852
493296	493514
2541028	2541813
832998	833238
3473272	3474047
2536604	2536835
4105920	4106790
3473256	3474210
3473261	3474332
3384812	3385081
1311286	1311618
3636006	3636463
3058656	3060376
4101398	4103889
3474109	3474237
4321366	4321747
2730669	2731591
3636254	3636456
3636254	3636509
2536616	2544016
3636667	3636776
2953907	2954031
3636600	3636848
3635953	3636350
3059087	3059897
2592073	2592492
4704263	4708777
3636211	3636346
4102670	4105362
3636272	3636679
2450680	2452426
4101426	4101886
3636028	3636832
1009749	1009877
2537620	2543236
4225803	4226014
3473357	3473911
4101384	4103856
2537928	2543236
3059087	3060376
3370807	3370952
884211	886368
3635746	3636342
3635746	3636456
3635427	3635979
3635746	3636509
3370807	3370961
3901544	3908288
2536631	2536817
[truncated: 98,001 more rows]

## Sheet: Fig 4B
	Number of gene-gene couplings	Number of variant-variant couplings
MAB_0001	2	15
MAB_0002	1	2
MAB_0003	3	11
MAB_0004	14	39
MAB_0005	8	17
MAB_0006	11	46
MAB_0007	145	3490
MAB_0009	111	2434
MAB_0010c	94	1065
MAB_0012c	19	172
MAB_0013c	1	30
MAB_0016	45	144
MAB_0017	38	150
MAB_0018c	30	77
MAB_0019	65	262
MAB_0020	32	114
MAB_0022c	16	90
MAB_0023	4	6
MAB_0026	8	10
MAB_0028c	1	1
MAB_0029c	5	28
MAB_0030	1	23
MAB_0031	19	48
MAB_0032	39	144
MAB_0033c	14	57
MAB_0034c	13	39
MAB_0035c	1	9
MAB_0036c	4	17
MAB_0037c	8	43
MAB_0038c	1	6
MAB_0039c	1	4
MAB_0042	82	1309
MAB_0043	66	823
MAB_0044	64	700
MAB_0045	83	799
MAB_0046	10	26
MAB_0047	125	2002
MAB_0048	58	409
MAB_0050c	22	217
MAB_0051	43	828
MAB_0052	17	479
MAB_0053c	45	568
MAB_0054c	37	122
MAB_0055c	30	634
MAB_0056c	45	2338
MAB_0057	42	415
MAB_0058c	25	322
MAB_0059c	42	165
MAB_0062	71	819
MAB_0063c	18	78
MAB_0064c	32	117
MAB_0065c	2	16
MAB_0066c	25	287
MAB_0067	10	70
MAB_0068	42	108
MAB_0069	25	160
MAB_0070	4	9
MAB_0071c	5	58
MAB_0072c	160	2931
MAB_0073c	95	918
MAB_0074c	133	1347
MAB_0075	62	224
MAB_0076	12	27
MAB_0077	11	27
MAB_0078	12	61
MAB_0079c	1	1
MAB_0080c	22	93
MAB_0081	7	14
MAB_0082c	2	11
MAB_0084	12	30
MAB_0085c	9	13
MAB_0086	7	16
MAB_0087c	29	38
MAB_0088c	7	8
MAB_0089c	2	2
MAB_0090c	2	11
MAB_0091	159	3192
MAB_0092	60	519
MAB_0093	13	21
MAB_0094c	62	1138
MAB_0095	2	6
MAB_0096	70	1236
MAB_0097	50	979
MAB_0098	54	464
MAB_0099	90	1262
MAB_0100	8	71
MAB_0101	18	112
MAB_0102	14	99
MAB_0103	11	141
MAB_0104	8	21
MAB_0105c	27	105
MAB_0106c	6	24
MAB_0107c	6	9
MAB_0108c	9	38
MAB_0109c	7	24
MAB_0110c	2	2
MAB_0111c	4	13
MAB_0112	10	33
MAB_0113	3	10
MAB_0114	5	13
MAB_0115c	9	25
MAB_0116	4	5
MAB_0117c	17	50
MAB_0118c	5	25
MAB_0119c	1	11
MAB_0120	5	16
MAB_0121	1	1
MAB_0122	15	52
MAB_0123	3	5
MAB_0124	3	14
MAB_0125c	17	54
MAB_0127c	10	34
MAB_0128c	4	12
MAB_0129c	4	71
MAB_0131c	8	22
MAB_0132	13	56
MAB_0134c	19	73
MAB_0135	5	30
MAB_0136	10	37
MAB_0137	6	14
MAB_0138	49	138
MAB_0139c	3	3
MAB_0142c	46	243
MAB_0143c	5	10
MAB_0145c	18	28
MAB_0146	7	16
MAB_0147c	29	78
MAB_0148c	31	86
MAB_0149c	2	2
MAB_0151c	18	125
MAB_0152	7	10
MAB_0153	15	70
MAB_0154	12	60
MAB_0155	7	23
MAB_0156c	14	108
MAB_0157	24	64
MAB_0158c	16	47
MAB_0159	47	155
MAB_0160	24	125
MAB_0161	15	87
MAB_0162c	67	397
MAB_0163c	137	1004
MAB_0164	6	21
MAB_0165	7	24
MAB_0166	11	59
MAB_0167	3	8
MAB_0168c	25	157
MAB_0169c	7	67
MAB_0170	19	371
MAB_0171	23	491
MAB_0172	13	168
MAB_0173	58	394
MAB_0174	77	1141
MAB_0175	40	467
MAB_0176	11	146
MAB_0177	11	46
MAB_0178	58	320
MAB_0179	15	124
MAB_0180	39	370
MAB_0181	8	82
MAB_0182c	2	9
MAB_0183c	36	353
MAB_0184c	1	3
MAB_0185c	28	313
MAB_0186c	84	325
MAB_0187	10	108
MAB_0188c	1	1
MAB_0189c	51	1004
MAB_0190c	45	638
MAB_0191c	2	5
MAB_0192c	3	5
MAB_0193c	17	53
MAB_0194	4	12
MAB_0195c	17	66
MAB_0196c	10	193
MAB_0197	5	144
MAB_0198	26	57
MAB_0199	25	105
MAB_0200c	26	80
MAB_0201c	10	77
MAB_0202c	5	44
MAB_0203c	11	195
MAB_0204c	12	298
MAB_0205c	27	690
MAB_0206	15	234
MAB_0207c	7	107
MAB_0208	6	6
MAB_0209	102	1149
MAB_0213c	171	802
MAB_0214c	70	453
MAB_0215	22	186
MAB_0216	18	68
MAB_0217c	32	777
MAB_0218c	79	857
MAB_0219	47	655
MAB_0220c	61	677
MAB_0246	26	115
MAB_0247c	13	82
MAB_0248c	2	10
MAB_0249	22	51
MAB_0250	15	55
MAB_0251	2	9
MAB_0252	6	24
MAB_0253	1	3
MAB_0254c	3	10
MAB_0255	34	116
MAB_0256c	61	255
MAB_0258c	37	103
MAB_0261	1	1
MAB_0262	4	19
MAB_0263	58	245
MAB_0264	143	930
MAB_0265	2	5
MAB_0266c	14	74
MAB_0267	27	76
MAB_0268	28	132
MAB_0269c	99	377
MAB_0270c	1	138
MAB_0274c	35	85
MAB_0275	1	26
MAB_0276	4	25
MAB_0277c	13	84
MAB_0278c	58	171
MAB_0279c	22	81
MAB_0280	7	16
MAB_0281	12	56
MAB_0282	5	12
MAB_0283c	5	21
MAB_0284c	5	26
MAB_0285	9	19
MAB_0286	8	13
MAB_0287	27	69
MAB_0288	40	94
MAB_0289	4	19
MAB_0290	2	8
MAB_0291	3	23
MAB_0292c	18	34
MAB_0294	138	448
MAB_0295	149	558
MAB_0296	28	74
MAB_0297	2	7
MAB_0298	31	71
MAB_0299	44	173
MAB_0300c	57	193
MAB_0305	38	123
MAB_0306c	1	7
MAB_0308c	2	8
MAB_0309	4	25
MAB_0310c	1	3
MAB_0311c	8	12
MAB_0312c	1	1
MAB_0313c	2	2
MAB_0315	10	17
MAB_0316	38	411
MAB_0317	15	47
MAB_0318c	24	147
MAB_0319	14	112
MAB_0320	15	146
MAB_0321c	61	415
MAB_0323c	91	427
MAB_0324c	10	107
MAB_0326	1	4
MAB_0327	13	27
MAB_0328	1	1
MAB_0330	5	27
MAB_0331c	1	1
MAB_0337c	1	9
MAB_0339	1	4
MAB_0340	11	43
MAB_0342c	13	37
MAB_0343	7	24
MAB_0344	10	63
MAB_0345	7	61
MAB_0346	20	96
MAB_0347	22	351
MAB_0348	18	343
MAB_0349c	6	225
MAB_0350	8	15
MAB_0351	19	96
MAB_0352	11	62
MAB_0353	19	180
MAB_0354c	14	141
MAB_0355	1	17
MAB_0356c	10	26
MAB_0357c	4	4
MAB_0358	1	102
MAB_0359	4	19
MAB_0360	4	6
MAB_0361	5	27
MAB_0362c	3	8
MAB_0363c	43	152
MAB_0364c	15	53
MAB_0365c	11	46
MAB_0366	17	53
MAB_0367c	29	75
MAB_0368	1	3
MAB_0369	1	2
MAB_0370	17	83
MAB_0371	1	4
MAB_0372	20	117
MAB_0373	20	274
MAB_0374c	5	32
MAB_0375	19	29
MAB_0376	21	125
MAB_0377	2	5
MAB_0378	16	47
MAB_0379	2	7
MAB_0380	1	3
MAB_0381	1	7
MAB_0382	1	27
MAB_0383c	1	60
MAB_0384	3	19
MAB_0385	15	97
MAB_0386c	1	7
MAB_0387	4	6
MAB_0388c	13	63
MAB_0389c	4	53
MAB_0390c	7	54
MAB_0391c	6	48
MAB_0392c	14	56
MAB_0393	12	37
MAB_0394c	30	168
MAB_0395c	28	211
MAB_0396c	34	195
MAB_0397c	6	12
MAB_0398c	174	1603
MAB_0399c	73	2922
MAB_0400c	29	5877
MAB_0401	18	2917
MAB_0402	12	699
MAB_0403	11	622
MAB_0404c	23	1789
MAB_0405c	52	669
MAB_0406c	21	794
MAB_0407c	14	175
MAB_0408c	19	195
MAB_0409	36	293
MAB_0410c	52	1280
MAB_0411c	69	1924
MAB_0412	8	14
MAB_0413	37	674
MAB_0414	41	1032
MAB_0415	92	3069
MAB_0416c	46	1015
MAB_0417c	31	259
MAB_0418	51	694
MAB_0419	48	380
MAB_0420	54	739
MAB_0421	83	1255
MAB_0422c	70	1126
MAB_0423c	43	585
MAB_0424	27	146
MAB_0425c	87	1098
MAB_0426	72	2777
MAB_0427	51	790
MAB_0428	54	3723
MAB_0429	53	4457
MAB_0430	55	4165
MAB_0431c	36	2267
MAB_0432	54	2723
MAB_0433	86	1452
MAB_0471	440	7603
MAB_0472	298	8846
MAB_0473	185	4976
MAB_0474	113	1953
MAB_0475	39	1549
MAB_0476c	47	2580
MAB_0477	41	544
MAB_0478	122	2154
MAB_0479	87	438
MAB_0484	63	297
MAB_0485	10	43
MAB_0486c	21	417
MAB_0487	2	4
MAB_0488	8	94
MAB_0489	21	454
MAB_0490c	30	249
MAB_0491	8	51
MAB_0492	1	7
MAB_0494	103	573
MAB_0495c	17	44
MAB_0496c	12	320
MAB_0497	12	498
MAB_0498c	13	286
MAB_0499	31	363
MAB_0500c	90	313
MAB_0501c	23	1272
MAB_0502c	15	2258
MAB_0503	15	1194
MAB_0504c	8	190
MAB_0505c	9	261
MAB_0507	6	32
MAB_0508c	13	33
MAB_0509c	13	61
MAB_0510c	18	68
MAB_0511c	9	48
MAB_0512	34	70
MAB_0513	13	75
MAB_0514	3	8
MAB_0515	1	1
MAB_0516c	1	1
MAB_0518c	1	3
MAB_0519	30	71
MAB_0522c	39	105
MAB_0523	61	251
MAB_0524c	6	18
MAB_0526c	1	1
MAB_0527c	2	8
MAB_0528c	2	6
MAB_0529c	3	38
MAB_0530	2	10
MAB_0531c	23	101
MAB_0532	3	4
MAB_0533	2	2
MAB_0534	4	6
MAB_0535	8	9
MAB_0536	3	11
MAB_0537	8	25
MAB_0538	5	15
MAB_0539	3	13
MAB_0540	32	101
MAB_0541	1	6
MAB_0542	9	42
MAB_0543	5	33
MAB_0544	2	2
MAB_0546	19	84
MAB_0547c	7	27
MAB_0548c	11	23
MAB_0549c	1	3
MAB_0552c	22	58
MAB_0555	8	24
MAB_0557	25	57
MAB_0558c	7	53
MAB_0559	1	7
MAB_0560	17	49
MAB_0561	3	58
MAB_0562c	5	49
MAB_0563	2	12
MAB_0564c	14	101
MAB_0568	11	25
MAB_0570	1	2
MAB_0571	7	33
MAB_0572	6	7
MAB_0573	11	61
MAB_0574c	17	53
MAB_0575c	1	3
MAB_0576c	1	2
MAB_0577c	2	15
MAB_0578c	48	143
MAB_0580	8	25
MAB_0582c	19	58
MAB_0583c	5	11
MAB_0584	16	83
MAB_0585	10	56
MAB_0586	11	45
MAB_0587	30	150
MAB_0588c	11	185
MAB_0589	9	122
MAB_0590c	46	605
MAB_0591	10	212
MAB_0592c	10	93
MAB_0593c	10	142
MAB_0594c	11	79
MAB_0595c	62	293
MAB_0596c	12	163
MAB_0597	22	76
MAB_0598	17	67
MAB_0599	4	12
MAB_0600	3	15
MAB_0601	8	8
MAB_0602c	4	13
MAB_0603c	9	17
MAB_0604c	5	14
MAB_0605c	2	6
MAB_0606c	7	37
MAB_0607	4	8
MAB_0608	17	141
MAB_0609c	12	62
MAB_0610	14	42
MAB_0611	17	167
MAB_0612c	34	188
MAB_0613	15	298
MAB_0614	11	102
MAB_0615	12	92
MAB_0616	15	127
MAB_0617	3	11
MAB_0618	14	56
MAB_0619	23	114
MAB_0620c	26	85
MAB_0621c	14	87
MAB_0622c	86	644
MAB_0623	8	53
MAB_0624	1	1
MAB_0625	1	3
MAB_0626	9	43
MAB_0627c	7	13
MAB_0628	146	4984
MAB_0630	64	2610
MAB_0631c	19	366
MAB_0632c	15	250
MAB_0633c	11	514
MAB_0634c	12	119
MAB_0635c	10	45
MAB_0636c	44	359
MAB_0637c	37	130
MAB_0638c	28	113
MAB_0639c	2	12
MAB_0640c	8	51
MAB_0641	14	56
MAB_0642	2	3
MAB_0643	87	783
MAB_0644c	2	2
MAB_0645c	21	30
MAB_0646c	5	17
MAB_0647	3	11
MAB_0648	16	53
MAB_0649c	15	77
MAB_0650	3	17
MAB_0651c	19	83
MAB_0652	10	70
MAB_0653	11	35
MAB_0654	19	81
MAB_0655	46	158
MAB_0656	98	892
MAB_0657	14	30
MAB_0658	17	31
MAB_0659	4	32
MAB_0660	35	116
MAB_0661	15	78
MAB_0662	1	1
MAB_0663	26	1006
MAB_0664	15	277
MAB_0665	49	306
MAB_0666	11	204
MAB_0668c	7	97
MAB_0669	19	118
MAB_0670	97	993
MAB_0672c	103	789
MAB_0673	11	14
MAB_0674	1	1
MAB_0676c	1	2
MAB_0677c	4	21
MAB_0678	12	23
MAB_0679c	8	51
MAB_0680c	6	26
MAB_0682	9	13
MAB_0683c	22	69
MAB_0684c	1	4
MAB_0685	1	1
MAB_0687	2	15
MAB_0688c	1	23
MAB_0689	16	80
MAB_0690	18	89
MAB_0691	22	65
MAB_0692c	62	270
MAB_0693	20	55
MAB_0694	42	99
MAB_0695	35	130
MAB_0696c	12	34
MAB_0697	17	61
MAB_0699c	6	33
MAB_0700c	32	121
MAB_0701	29	42
MAB_0703c	21	66
MAB_0704c	18	77
MAB_0705	16	39
MAB_0706c	55	141
MAB_0707	50	275
MAB_0708	42	605
MAB_0709	19	107
MAB_0710	27	142
MAB_0711	24	109
MAB_0712c	65	392
MAB_0713	7	23
MAB_0714c	1	16
MAB_0715c	67	226
MAB_0716c	39	77
MAB_0717	100	265
MAB_0718c	26	101
MAB_0719	16	51
MAB_0720	16	78
MAB_0721	23	92
MAB_0722	5	13
MAB_0723c	26	157
MAB_0724c	22	169
MAB_0725c	1	10
MAB_0726	30	78
MAB_0727	27	127
MAB_0728	31	191
MAB_0729c	6	17
MAB_0730c	60	500
MAB_0731	30	178
MAB_0732c	36	208
MAB_0733	1	5
MAB_0734	11	31
MAB_0735	69	269
MAB_0736	25	102
MAB_0737c	16	118
MAB_0738	62	188
MAB_0740c	34	84
MAB_0741c	10	22
MAB_0742c	25	123
MAB_0743c	21	75
MAB_0744	34	144
MAB_0745	27	90
MAB_0746	63	343
MAB_0747	25	152
MAB_0748	30	235
MAB_0749	11	52
MAB_0750	128	1513
MAB_0751c	26	244
MAB_0752c	49	1331
MAB_0753c	56	1670
MAB_0754c	37	1111
MAB_0755c	17	158
MAB_0756c	28	373
MAB_0757	49	662
MAB_0758	30	154
MAB_0759c	36	593
MAB_0760c	26	222
MAB_0761c	21	182
MAB_0762	50	398
MAB_0763c	24	97
MAB_0764c	3	5
MAB_0765	14	49
MAB_0766	19	69
MAB_0767c	27	123
MAB_0768	26	76
MAB_0770	7	101
MAB_0771c	16	213
MAB_0809c	60	406
MAB_0810c	39	144
MAB_0811	53	637
MAB_0812	28	545
MAB_0813c	107	1736
MAB_0815	228	3916
MAB_0816	200	2971
MAB_0817	446	6458
MAB_0818	334	5711
MAB_0819	69	1316
MAB_0820c	184	3727
MAB_0821	48	356
MAB_0822	14	95
MAB_0823	44	327
MAB_0824	9	354
MAB_0825	22	626
MAB_0826c	34	353
MAB_0827	55	347
MAB_0828	22	29
MAB_0832	91	767
MAB_0833	73	395
MAB_0834	6	136
MAB_0835c	9	512
MAB_0836c	13	449
MAB_0837c	15	338
MAB_0838c	6	77
MAB_0839c	11	45
MAB_0840c	2	9
MAB_0841	4	30
MAB_0842	13	163
MAB_0843	15	103
MAB_0844	14	65
MAB_0845	8	32
MAB_0846	51	183
MAB_0847c	1	4
MAB_0848c	5	5
MAB_0849c	10	35
MAB_0850	6	13
MAB_0851	21	237
MAB_0852	27	151
MAB_0853	4	21
MAB_0854	3	12
MAB_0855	52	192
MAB_0856c	1	1
MAB_0857	89	2791
MAB_0858	65	3341
MAB_0859	85	4234
MAB_0860c	81	3543
MAB_0861	67	1573
MAB_0862c	99	3394
MAB_0863	3	9
MAB_0864	67	2184
MAB_0865	118	823
MAB_0866	20	45
MAB_0867c	4	31
MAB_0868c	31	159
MAB_0869c	63	349
MAB_0870c	2	5
MAB_0871c	29	108
MAB_0872	4	24
MAB_0873	5	21
MAB_0874c	17	61
MAB_0875c	63	1193
MAB_0876	58	901
MAB_0877c	100	1623
MAB_0878c	14	24
MAB_0879	75	1351
MAB_0880	84	3245
MAB_0881	80	2884
MAB_0882	21	45
MAB_0883c	81	2107
MAB_0884c	63	613
MAB_0885c	75	2387
MAB_0886c	81	3068
MAB_0887c	86	4464
MAB_0888c	68	965
MAB_0919	131	1327
MAB_0920	100	3590
MAB_0923c	100	2847
MAB_0924c	115	373
MAB_0925c	1	2
MAB_0926	3	23
MAB_0927	98	461
MAB_0928c	101	2922
MAB_0929	45	683
MAB_0930	59	1355
MAB_0931c	38	346
MAB_0932c	17	73
MAB_0933	6	82
MAB_0934	5	17
MAB_0935c	31	1556
MAB_0936c	17	577
MAB_0937c	45	2783
MAB_0938c	21	1817
MAB_0939	202	7083
MAB_0940	33	295
MAB_0941	74	794
MAB_0942	31	344
MAB_0943	58	672
MAB_0944	36	173
MAB_0945	15	266
MAB_0946	38	272
MAB_0947c	22	736
MAB_0948c	33	1519
MAB_0949c	28	1098
MAB_0950c	37	495
MAB_0951	27	247
MAB_0952	56	332
MAB_0953	18	131
MAB_0954	9	50
MAB_0955c	19	81
MAB_0956c	5	11
MAB_0957	12	46
MAB_0958c	9	34
MAB_0959	31	196
MAB_0960	46	222
MAB_0961c	6	63
MAB_0962	8	25
MAB_0963c	7	16
MAB_0964	3	6
MAB_0965	7	17
MAB_0966	20	51
MAB_0968c	22	84
MAB_0969	43	156
MAB_0970c	101	499
MAB_0971	6	31
MAB_0972	9	94
MAB_0973	1	3
MAB_0974	37	519
MAB_0975c	38	314
MAB_0976	24	141
MAB_0977c	24	336
MAB_0978	108	1055
MAB_0979	45	562
MAB_0980	5	55
MAB_0981c	11	304
MAB_0982c	10	136
MAB_0983c	11	76
MAB_0984c	12	217
MAB_0985	27	329
MAB_0986	36	155
MAB_0987c	55	971
MAB_0988c	24	277
MAB_0989	24	187
MAB_0990c	293	3121
MAB_0992	34	493
MAB_0993c	149	1154
MAB_0994	59	1335
MAB_0995	77	3259
MAB_0997c	50	847
MAB_0998	61	2355
MAB_0999	60	1088
MAB_1000	68	3142
MAB_1001	66	4111
MAB_1002	95	5775
MAB_1003c	45	577
MAB_1004c	43	2338
MAB_1005c	96	6127
MAB_1006c	103	7532
MAB_1007c	63	8852
MAB_1008c	35	3936
MAB_1009c	32	5498
MAB_1010c	69	8804
MAB_1011c	48	7229
MAB_1012c	37	4903
MAB_1013	76	1103
MAB_1014c	25	200
MAB_1015c	42	157
MAB_1016c	23	181
MAB_1017c	15	272
MAB_1018c	21	89
MAB_1019c	5	19
MAB_1020	32	252
MAB_1021	15	76
MAB_1022	206	3691
MAB_1023c	189	1646
MAB_1024	10	66
MAB_1025	34	122
MAB_1026c	52	363
MAB_1027	8	29
MAB_1028c	20	91
MAB_1029c	11	44
MAB_1030	35	212
MAB_1031c	66	566
MAB_1032c	27	200
MAB_1033	60	907
MAB_1034c	15	112
MAB_1035c	76	658
MAB_1036	22	170
MAB_1037	28	181
MAB_1038	25	298
MAB_1039	89	2217
MAB_1040	105	1429
MAB_1041	66	1947
MAB_1042c	120	2298
MAB_1043c	31	308
MAB_1046c	27	146
MAB_1047c	19	82
MAB_1048c	80	1655
MAB_1049	26	215
MAB_1050c	17	148
MAB_1051c	53	1859
MAB_1052c	24	112
MAB_1053c	10	37
MAB_1054	54	351
MAB_1055c	72	492
MAB_1056	19	216
MAB_1057	19	76
MAB_1058	12	43
MAB_1059c	25	160
MAB_1060	21	150
MAB_1061	7	26
MAB_1062	6	142
MAB_1063	15	104
MAB_1064	96	1013
MAB_1065	43	249
MAB_1066	98	640
MAB_1067	129	1514
MAB_1068c	159	2522
MAB_1069c	160	1318
MAB_1070c	38	634
MAB_1071c	54	322
MAB_1072c	39	279
MAB_1073c	13	108
MAB_1074c	37	204
MAB_1075	21	107
MAB_1076	72	298
MAB_1077	16	125
MAB_1078	16	159
MAB_1079	8	108
MAB_1080	34	404
MAB_1081	27	285
MAB_1082c	3	30
MAB_1083c	30	219
MAB_1084c	6	14
MAB_1085c	20	90
MAB_1086	17	72
MAB_1087	11	69
MAB_1088	31	196
MAB_1089	64	639
MAB_1109c	32	210
MAB_1110	4	14
MAB_1112c	8	37
MAB_1113c	1	2
MAB_1114	28	108
MAB_1115	21	81
MAB_1116	114	612
MAB_1117c	9	31
MAB_1118c	19	85
MAB_1119	69	366
MAB_1120c	43	349
MAB_1121	183	3716
MAB_1122c	80	892
MAB_1123	84	1093
MAB_1124c	199	3979
MAB_1125c	140	1393
MAB_1126c	15	256
MAB_1127c	16	219
MAB_1128c	82	1106
MAB_1129	25	285
MAB_1130	107	1093
MAB_1131	145	1254
MAB_1132c	190	2952
MAB_1133c	104	699
MAB_1134c	167	1240
MAB_1135c	16	62
MAB_1136	24	139
MAB_1137c	77	612
MAB_1139	234	2726
MAB_1140	139	1340
MAB_1141c	86	589
MAB_1142c	75	481
MAB_1143c	23	149
MAB_1144c	8	46
MAB_1145c	8	18
MAB_1146	37	137
MAB_1147c	27	145
MAB_1148c	38	167
MAB_1149	2	11
MAB_1150	1	9
MAB_1151	1	3
MAB_1152	2	2
MAB_1153	8	23
MAB_1154	64	344
MAB_1155	64	373
MAB_1156c	55	311
MAB_1157	91	438
MAB_1158	59	223
MAB_1159	166	2447
MAB_1160	48	341
MAB_1161c	30	86
MAB_1162c	30	253
MAB_1163c	6	41
MAB_1164	52	296
MAB_1165	55	268
MAB_1166	46	200
MAB_1167	29	98
MAB_1168	3	14
MAB_1169	11	77
MAB_1170	18	126
MAB_1171c	7	39
MAB_1173c	8	96
MAB_1174c	44	650
MAB_1175	44	381
MAB_1176c	40	372
MAB_1177	13	22
MAB_1178c	21	704
MAB_1179c	7	52
MAB_1180c	35	193
MAB_1181c	2	8
MAB_1182	2	18
MAB_1183	4	42
MAB_1184c	1	1
MAB_1185c	1	1
MAB_1186c	11	44
MAB_1187c	46	202
MAB_1188c	12	35
MAB_1189c	43	445
MAB_1190	3	15
MAB_1191c	41	274
MAB_1192c	15	72
MAB_1194	4	10
MAB_1195	8	17
MAB_1196	4	6
MAB_1197	4	18
MAB_1198c	8	26
MAB_1199	11	50
MAB_1200	9	21
MAB_1201c	4	27
MAB_1202c	2	7
MAB_1203	11	30
MAB_1205	23	91
MAB_1206	1	3
MAB_1207	1	18
MAB_1208c	3	10
MAB_1210c	10	60
MAB_1211c	4	25
MAB_1212c	2	13
MAB_1213c	1	1
MAB_1214c	2	15
MAB_1215c	1	1
MAB_1216c	30	129
MAB_1217c	2	4
MAB_1218	18	36
MAB_1219	3	14
MAB_1220	9	37
MAB_1221	6	22
MAB_1222	20	72
MAB_1223	1	3
MAB_1224	3	12
MAB_1225	14	32
MAB_1226	1	9
MAB_1227	10	11
MAB_1228	17	51
MAB_1229	23	63
MAB_1230c	1	4
MAB_1232c	19	67
MAB_1233c	1	30
MAB_1234c	2	2
MAB_1235	56	91
MAB_1236	39	131
MAB_1237	5	21
MAB_1239	12	58
MAB_1240	5	17
MAB_1242c	39	183
MAB_1243c	20	113
MAB_1244c	8	36
MAB_1245c	1	1
MAB_1247c	3	7
MAB_1248	7	21
MAB_1249	8	42
MAB_1250c	41	105
MAB_1251c	2	407
MAB_1252	8	87
MAB_1253c	10	37
MAB_1255c	9	42
MAB_1256c	12	62
MAB_1257	9	49
MAB_1258c	1	3
MAB_1260c	39	192
MAB_1261	1	1
MAB_1263	2	9
MAB_1264	1	3
MAB_1265c	4	16
MAB_1266	9	106
MAB_1267	5	61
MAB_1268c	6	37
MAB_1269	1	13
MAB_1271c	35	177
MAB_1272	20	87
MAB_1273	7	58
MAB_1274	7	86
MAB_1275	34	191
MAB_1276c	5	19
MAB_1277	47	310
MAB_1278	15	77
MAB_1279	15	61
MAB_1280c	20	90
MAB_1281c	21	96
MAB_1282	6	26
MAB_1283c	10	72
MAB_1284c	288	5772
MAB_1286c	9	255
MAB_1287	41	504
MAB_1288	17	97
MAB_1289c	8	20
MAB_1290c	3	12
MAB_1291	22	41
MAB_1292c	29	74
MAB_1293c	42	154
MAB_1294c	69	274
MAB_1295c	5	20
MAB_1297c	32	164
MAB_1299c	7	24
MAB_1300c	16	68
MAB_1301c	7	20
MAB_1302	3	11
MAB_1303c	14	54
MAB_1304	3	22
MAB_1305	5	38
MAB_1306	19	108
MAB_1307c	3	3
MAB_1308	9	28
MAB_1309c	3	4
MAB_1310	24	69
MAB_1311	7	30
MAB_1312	68	277
MAB_1313	14	47
MAB_1315	62	335
MAB_1316	6	20
MAB_1317	10	23
MAB_1318c	3	9
MAB_1319	20	99
MAB_1321	16	56
MAB_1323	1	1
MAB_1324	29	57
MAB_1325c	221	3163
MAB_1327	1	1
MAB_1328	31	310
MAB_1329	21	98
MAB_1330	30	118
MAB_1331	28	91
MAB_1332	1	4
MAB_1333	1	8
MAB_1334c	1	2
MAB_1335c	13	24
MAB_1336	10	15
MAB_1337c	5	13
MAB_1338	8	47
MAB_1339	6	33
MAB_1340	6	23
MAB_1342	1	3
MAB_1343	3	11
MAB_1344c	7	42
MAB_1345	14	56
MAB_1346	10	37
MAB_1348	2	7
MAB_1351c	4	19
MAB_1352	8	49
MAB_1353c	65	195
MAB_1358c	26	69
MAB_1359c	2	7
MAB_1361c	5	14
MAB_1362	2	14
MAB_1363	8	25
MAB_1364	13	39
MAB_1366c	1	3
MAB_1367c	25	73
MAB_1368	76	339
MAB_1369	59	198
MAB_1370c	57	120
MAB_1371	37	84
MAB_1372	126	715
MAB_1373	97	346
MAB_1374	62	183
MAB_1375	48	128
MAB_1376	130	981
MAB_1377c	120	593
MAB_1378c	172	1596
MAB_1379c	28	66
MAB_1380	24	32
MAB_1384	67	521
MAB_1385	9	18
MAB_1386	11	32
MAB_1387	10	26
MAB_1388c	11	34
MAB_1389c	15	134
MAB_1390c	30	2435
MAB_1391	25	64
MAB_1392c	31	99
MAB_1393c	17	91
MAB_1394c	1	23
MAB_1395	8	26
MAB_1396	2	9
MAB_1397c	2	6
MAB_1398c	8	19
MAB_1399	36	62
MAB_1400	7	28
MAB_1401c	119	339
MAB_1403	63	348
MAB_1404	25	117
MAB_1405	28	115
MAB_1406c	21	113
MAB_1407c	31	66
MAB_1408c	4	31
MAB_1409c	34	99
MAB_1411	17	47
MAB_1413	12	36
MAB_1414c	1	7
MAB_1415c	4	12
MAB_1416	1	1
MAB_1420	2	17
MAB_1421	8	176
MAB_1422c	4	20
MAB_1423	4	14
MAB_1424c	4	15
MAB_1425	5	38
MAB_1426	53	314
MAB_1427c	23	261
MAB_1428	21	97
MAB_1431	136	1671
MAB_1432	54	861
MAB_1433	217	2370
MAB_1434	39	711
MAB_1435	13	325
MAB_1436	14	106
MAB_1437	8	101
MAB_1438	29	330
MAB_1439c	6	54
MAB_1440c	3	9
MAB_1441	5	78
MAB_1442	7	174
MAB_1443	5	75
MAB_1445	11	19
MAB_1447	21	55
MAB_1450	4	9
MAB_1451	3	12
MAB_1452	10	20
MAB_1453	1	6
MAB_1455	3	8
MAB_1456c	1	5
MAB_1457	5	20
MAB_1459c	4	22
MAB_1460	4	13
MAB_1461	1	3
MAB_1462c	3	12
MAB_1463	3	8
MAB_1464	1	3
MAB_1465	4	31
MAB_1466c	6	85
MAB_1467c	3	3
MAB_1468c	46	119
MAB_1469	1	6
MAB_1470c	2	8
MAB_1471c	35	76
MAB_1474c	5	7
MAB_1476	6	13
MAB_1477	1	1
MAB_1478	5	17
MAB_1479	6	21
MAB_1480	49	140
MAB_1482	1	2
MAB_1484	2	10
MAB_1487c	4	24
MAB_1489	2	7
MAB_1490	33	109
MAB_1491	18	33
MAB_1492	97	249
MAB_1494	3	3
MAB_1495	4	14
MAB_1496c	4	23
MAB_1497c	2	4
MAB_1498c	2	6
MAB_1499	13	15
MAB_1500	2	11
MAB_1501	2	11
MAB_1502	6	17
MAB_1504	8	28
MAB_1505	1	3
MAB_1506c	20	33
MAB_1507	3	13
MAB_1508c	2	16
MAB_1509	1	1
MAB_1510	2	24
MAB_1512	186	931
MAB_1513	3	9
MAB_1514	40	100
MAB_1515c	23	40
MAB_1516	14	83
MAB_1517c	8	25
MAB_1518	1	4
MAB_1519	38	246
MAB_1520c	78	569
MAB_1521	10	437
MAB_1522	13	255
MAB_1523c	13	451
MAB_1524c	65	1170
MAB_1525c	11	136
MAB_1526	10	30
MAB_1527	14	97
MAB_1528c	6	43
MAB_1529c	13	51
MAB_1530	22	95
MAB_1531c	3	49
MAB_1533c	7	29
MAB_1534	67	435
MAB_1535c	9	51
MAB_1536	9	19
MAB_1538	25	171
MAB_1540	1	1
MAB_1542c	36	171
MAB_1544c	3	19
MAB_1545c	23	141
MAB_1546c	41	241
MAB_1547c	11	38
MAB_1549c	229	5212
MAB_1550	1	1
MAB_1551c	50	337
MAB_1552	39	94
MAB_1554	71	186
MAB_1555	42	119
MAB_1557	15	68
MAB_1558c	74	512
MAB_1560	32	245
MAB_1561	32	127
MAB_1562	7	34
MAB_1563	4	11
MAB_1564c	13	36
MAB_1565c	75	256
MAB_1566c	4	12
MAB_1567	18	27
MAB_1568	4	6
MAB_1569	4	13
MAB_1571c	8	33
MAB_1572	5	6
MAB_1574	1	3
MAB_1576	4	8
MAB_1577c	1	1
MAB_1578c	3	11
MAB_1579	1	11
MAB_1580	44	152
MAB_1581	1	2
MAB_1582	5	18
MAB_1583	2	8
MAB_1584	4	21
MAB_1586c	9	33
MAB_1587c	3	11
MAB_1588c	2	5
MAB_1591	1	10
MAB_1592c	1	4
MAB_1593c	7	56
MAB_1594	14	28
MAB_1595	5	19
MAB_1598	17	29
MAB_1599	4	7
MAB_1600c	4	17
MAB_1601c	1	5
MAB_1603	5	24
MAB_1604	1	3
MAB_1605	13	31
MAB_1607	3	15
MAB_1608c	2	2
MAB_1609c	4	16
MAB_1610	52	526
MAB_1611	5	5
MAB_1612	36	116
MAB_1613	11	38
MAB_1614	4	22
MAB_1616	1	2
MAB_1617c	4	13
MAB_1618	3	6
MAB_1619	42	89
MAB_1620	9	35
MAB_1621	7	31
MAB_1622	1	1
MAB_1624	12	18
MAB_1626	12	25
MAB_1627	46	97
MAB_1628c	2	10
MAB_1629c	19	44
MAB_1630c	5	17
MAB_1631c	18	366
MAB_1632c	63	1144
MAB_1633	13	48
MAB_1634c	8	10
MAB_1635	50	201
MAB_1636	14	33
MAB_1637	1	6
MAB_1638	5	17
MAB_1639c	6	17
MAB_1640	45	81
MAB_1641	17	74
MAB_1642	3	3
MAB_1643	28	74
MAB_1644	44	120
MAB_1645	4	13
MAB_1646c	111	333
MAB_1647c	1	4
MAB_1648c	41	117
MAB_1649c	3	4
MAB_1650c	23	31
MAB_1652	6	29
MAB_1653	3	8
MAB_1654	1	3
MAB_1655	8	14
MAB_1657c	2	8
MAB_1658c	3	4
MAB_1659c	4	19
MAB_1660c	2	4
MAB_1661c	13	36
MAB_1662c	33	48
MAB_1663	3	4
MAB_1665	1	16
MAB_1666	11	39
MAB_1667	8	30
MAB_1668	11	35
MAB_1669	3	13
MAB_1670	21	48
MAB_1671	7	17
MAB_1672	4	26
MAB_1673	5	18
MAB_1674c	65	690
MAB_1675	7	18
MAB_1676	1	7
MAB_1677	3	14
MAB_1678c	5	7
MAB_1680	28	118
MAB_1681	17	99
MAB_1682	19	70
MAB_1683	16	90
MAB_1684	11	75
MAB_1685	45	759
MAB_1686	25	650
MAB_1687	17	201
MAB_1688	14	85
MAB_1689	16	72
MAB_1690	10	64
MAB_1691	4	13
MAB_1692	41	229
MAB_1693	26	167
MAB_1694	19	175
MAB_1695	26	444
MAB_1696	31	172
MAB_1697	25	91
MAB_1698	35	86
MAB_1699	19	63
MAB_1700	30	101
MAB_1701	15	44
MAB_1702	27	128
MAB_1703	9	34
MAB_1704c	9	36
MAB_1705c	9	21
MAB_1706c	19	91
MAB_1707	23	67
MAB_1708	77	129
MAB_1709c	1	8
MAB_1710c	11	32
MAB_1711c	17	91
MAB_1712	28	131
MAB_1713	5	36
MAB_1714	14	46
MAB_1715c	59	275
MAB_1716c	43	274
MAB_1717c	9	29
MAB_1718	16	68
MAB_1719	8	33
MAB_1720	5	26
MAB_1721	29	148
MAB_1722	48	208
MAB_1723	62	415
MAB_1836	13	72
MAB_1837c	21	108
MAB_1838	51	278
MAB_1839	51	249
MAB_1840c	8	40
MAB_1841c	11	52
MAB_1842c	43	166
MAB_1843	22	111
MAB_1844	3	8
MAB_1845c	12	73
MAB_1846	7	52
MAB_1847	29	169
MAB_1848	4	14
MAB_1849	12	58
MAB_1850c	2	8
MAB_1851	15	91
MAB_1852c	9	39
MAB_1853c	5	23
MAB_1854c	54	199
MAB_1855c	29	75
MAB_1856	19	244
MAB_1857c	17	150
MAB_1858	17	95
MAB_1859	32	313
MAB_1860	70	1287
MAB_1861c	40	810
MAB_1862	62	629
MAB_1863	47	350
MAB_1864	62	223
MAB_1865	38	177
MAB_1867	53	263
MAB_1868c	107	1487
MAB_1869c	121	1253
MAB_1870	27	280
MAB_1871	72	622
MAB_1872c	49	194
MAB_1873c	26	230
MAB_1874	15	136
MAB_1876c	12	147
MAB_1877c	15	59
MAB_1878c	5	7
MAB_1879c	9	23
MAB_1880c	12	112
MAB_1881c	13	42
MAB_1882c	7	23
MAB_1883c	4	44
MAB_1884c	41	445
MAB_1885	4	41
MAB_1886	4	9
MAB_1887	1	2
MAB_1888	7	12
MAB_1889	7	68
MAB_1890c	37	123
MAB_1891	4	25
MAB_1892	28	217
MAB_1893	11	49
MAB_1894c	9	55
MAB_1895c	26	229
MAB_1896c	21	75
MAB_1897c	171	3698
MAB_1898	16	108
MAB_1899c	124	698
MAB_1900c	109	841
MAB_1901c	19	42
MAB_1902	41	117
MAB_1903	28	118
MAB_1904	40	292
MAB_1905	9	47
MAB_1906	10	56
MAB_1907	45	163
MAB_1908c	21	90
MAB_1909c	6	40
MAB_1910c	7	26
MAB_1911c	43	127
MAB_1912c	17	56
MAB_1913	24	191
MAB_1914c	14	46
MAB_1915	2	11
MAB_1916c	8	22
MAB_1917	6	14
MAB_1918	1	3
MAB_1919	16	24
MAB_1920	36	129
MAB_1921	30	178
MAB_1922	6	8
MAB_1923c	5	25
MAB_1924	1	4
MAB_1925	29	69
MAB_1926	6	22
MAB_1927	24	62
MAB_1928c	1	3
MAB_1929	9	21
MAB_1930c	3	5
MAB_1931c	2	4
MAB_1932c	10	51
MAB_1933c	177	539
MAB_1934	31	87
MAB_1935	1	12
MAB_1936	7	23
MAB_1937	6	14
MAB_1938c	1	1
MAB_1939	18	51
MAB_1940c	66	191
MAB_1942c	16	46
MAB_1943c	82	1334
MAB_1944c	64	1596
MAB_1945c	94	1928
MAB_1947	44	264
MAB_1948c	77	431
MAB_1949	2	12
MAB_1950	4	20
MAB_1951c	5	18
MAB_1952c	2	14
MAB_1953c	1	8
MAB_1954c	1	3
MAB_1956	7	23
MAB_1957	3	12
MAB_1958c	1	2
MAB_1959	26	85
MAB_1961	44	132
MAB_1962	2	2
MAB_1964	5	11
MAB_1965c	1	9
MAB_1966c	8	25
MAB_1967c	7	40
MAB_1969c	4	13
MAB_1970	24	81
MAB_1971c	20	42
MAB_1972c	101	501
MAB_1973	9	19
MAB_1974	1	4
MAB_1975	1	10
MAB_1976	37	118
MAB_1977	1	3
MAB_1978c	5	29
MAB_1980c	1	5
MAB_1982	1	5
MAB_1985	1	1
MAB_1986	1	3
MAB_1988c	1	2
MAB_1989c	1	2
MAB_1990	16	29
MAB_1991c	28	64
MAB_1992c	3	4
MAB_1995c	41	255
MAB_1997	19	50
MAB_1998	73	1596
MAB_1999	6	7
MAB_2000	30	194
MAB_2001	3	26
MAB_2002	2	5
MAB_2003	42	122
MAB_2004	1	1
MAB_2005	7	45
MAB_2007	26	95
MAB_2008	12	16
MAB_2010	15	30
MAB_2011	1	1
MAB_2012	12	25
MAB_2013c	1	3
MAB_2015c	5	11
MAB_2017	7	55
MAB_2018	13	59
MAB_2019	23	50
MAB_2020c	18	86
MAB_2021c	5	55
MAB_2022	1	1
MAB_2023c	4	12
MAB_2024	18	90
MAB_2028	26	226
MAB_2029	54	386
MAB_2030	11	25
MAB_2031	2	16
MAB_2032	75	258
MAB_2033	4	16
MAB_2034	1	7
MAB_2035	9	42
MAB_2036	3	29
MAB_2037	88	2381
MAB_2038	17	48
MAB_2039	46	1602
MAB_2040c	77	656
MAB_2041c	66	600
MAB_2103	2	35
MAB_2104c	35	195
MAB_2105c	37	129
MAB_2106c	2	20
MAB_2107	6	23
MAB_2108	35	151
MAB_2109	23	72
MAB_2110	32	141
MAB_2111	50	287
MAB_2112	20	55
MAB_2113	49	388
MAB_2114c	37	243
MAB_2115	59	498
MAB_2116	87	2045
MAB_2117	43	241
MAB_2118	53	420
MAB_2119c	93	2484
MAB_2120c	45	454
MAB_2121c	81	1833
MAB_2122	157	12360
MAB_2123	111	12728
MAB_2124	259	3793
MAB_2125c	102	1126
MAB_2126	1	1
MAB_2127c	2	4
MAB_2128c	15	36
MAB_2129	19	68
MAB_2130	9	38
MAB_2131	8	21
MAB_2132	7	25
MAB_2133	10	91
MAB_2134	9	98
MAB_2135	18	80
MAB_2136	19	177
MAB_2137	11	340
MAB_2138	13	145
MAB_2139	14	271
MAB_2140	12	119
MAB_2141	8	55
MAB_2143	1	1
MAB_2144	1	1
MAB_2145	7	22
MAB_2146	18	60
MAB_2147	19	49
MAB_2148	3	14
MAB_2149	1	1
MAB_2150c	2	15
MAB_2151c	132	530
MAB_2152	5	21
MAB_2153	12	56
MAB_2154c	16	273
MAB_2155c	37	473
MAB_2156	36	704
MAB_2157	19	226
MAB_2158c	8	52
MAB_2159	20	98
MAB_2160c	10	17
MAB_2162	37	156
MAB_2165	67	449
MAB_2166	8	98
MAB_2167	11	150
MAB_2168	37	99
MAB_2169c	12	57
MAB_2170	9	22
MAB_2171	3	13
MAB_2172	22	113
MAB_2173	19	95
MAB_2174	18	80
MAB_2175	43	204
MAB_2176	17	59
MAB_2177	31	152
MAB_2178	31	236
MAB_2179	56	684
MAB_2180c	12	34
MAB_2181c	29	650
MAB_2182c	129	1791
MAB_2183	47	263
MAB_2184	12	72
MAB_2185	20	86
MAB_2186	5	65
MAB_2187	12	70
MAB_2188	21	69
MAB_2189	36	248
MAB_2190	1	3
MAB_2191c	13	37
MAB_2192	16	64
MAB_2193c	2	6
MAB_2194	17	51
MAB_2195	14	41
MAB_2196	40	264
MAB_2197	3	9
MAB_2198c	9	14
MAB_2199c	7	29
MAB_2200c	1	12
MAB_2201	46	163
MAB_2203	15	30
MAB_2205	102	297
MAB_2206	18	82
MAB_2208c	15	30
MAB_2209c	15	23
MAB_2210c	36	150
MAB_2211c	3	19
MAB_2212	37	127
MAB_2213	3	6
MAB_2214c	6	22
MAB_2215	9	27
MAB_2216	4	16
MAB_2217	1	1
MAB_2218	16	63
MAB_2219	14	63
MAB_2221	3	4
MAB_2222c	8	360
MAB_2223	4	278
MAB_2224c	2	2
MAB_2226c	18	57
MAB_2227c	3	9
MAB_2229c	8	17
MAB_2230c	7	12
MAB_2232c	29	114
MAB_2233c	47	96
MAB_2234c	5	30
MAB_2235	1	5
MAB_2236c	9	18
MAB_2237c	1	9
MAB_2238	2	19
MAB_2239	13	71
MAB_2241	2	2
MAB_2242	1	1
MAB_2244	45	70
MAB_2245	16	67
MAB_2246	21	70
MAB_2247c	21	56
MAB_2248	24	46
MAB_2249	29	118
MAB_2250	3	11
MAB_2251	12	23
MAB_2252	1	4
MAB_2254c	4	7
MAB_2262c	64	208
MAB_2263c	6	10
MAB_2264c	7	16
MAB_2265c	7	11
MAB_2266c	9	13
MAB_2267c	2	2
MAB_2268c	2	6
MAB_2270c	1	6
MAB_2271c	9	46
MAB_2272c	1	2
MAB_2273	7	14
MAB_2274c	1	2
MAB_2275	20	33
MAB_2276c	3	7
MAB_2277	43	166
MAB_2278	4	20
MAB_2279	67	460
MAB_2280	77	220
MAB_2281	29	118
MAB_2283	4	10
MAB_2284	44	54
MAB_2285	7	9
MAB_2286	4	22
MAB_2287	19	73
MAB_2288	6	30
MAB_2289	7	18
MAB_2290	11	35
MAB_2291	1	1
MAB_2292c	13	14
MAB_2293	5	27
MAB_2294c	5	32
MAB_2295c	11	20
MAB_2296	2	5
MAB_2298	2	5
MAB_2300	1	5
MAB_2301	11	67
MAB_2303	39	173
MAB_2304c	6	25
MAB_2305c	19	503
MAB_2306c	80	444
MAB_2307c	3	12
MAB_2308	29	145
MAB_2309c	1	1
MAB_2310	75	311
MAB_2311	44	105
MAB_2312	55	153
MAB_2313	36	112
MAB_2314c	51	161
MAB_2315	92	520
MAB_2316	25	105
MAB_2318c	22	121
MAB_2319c	19	39
MAB_2321	6	25
MAB_2323	1	6
MAB_2324	3	5
MAB_2325	23	59
MAB_2326c	16	25
MAB_2327c	2	2
MAB_2328c	6	8
MAB_2329c	1	33
MAB_2330	11	36
MAB_2331	57	474
MAB_2332c	39	277
MAB_2333c	10	54
MAB_2334	11	44
MAB_2335	119	405
MAB_2336	2	5
MAB_2337	23	70
MAB_2338	2	30
MAB_2339	9	59
MAB_2340	15	115
MAB_2342	12	38
MAB_2343	4	5
MAB_2344	43	122
MAB_2345	19	60
MAB_2346	2	8
MAB_2347c	34	110
MAB_2348	129	1400
MAB_2350c	6	7
MAB_2351c	1	2
MAB_2352	2	4
MAB_2353	1	1
MAB_2354	10	43
MAB_2355c	2	31
MAB_2357	4	25
MAB_2359	12	17
MAB_2360	9	9
MAB_2361	9	13
MAB_2362	32	440
MAB_2363	24	182
MAB_2364	20	153
MAB_2365	121	1085
MAB_2366	169	2594
MAB_2367	48	298
MAB_2368	35	284
MAB_2369	21	150
MAB_2370	16	78
MAB_2371	106	832
MAB_2372	156	1815
MAB_2373	133	2385
MAB_2374c	172	3260
MAB_2375	303	9678
MAB_2376c	16	199
MAB_2387	42	99
MAB_2388	75	567
MAB_2389	143	1163
MAB_2390	24	67
MAB_2391	93	561
MAB_2392	35	134
MAB_2393c	51	245
MAB_2394	27	102
MAB_2395	39	132
MAB_2396	17	47
MAB_2397	74	347
MAB_2398	11	78
MAB_2399	63	447
MAB_2400	24	193
MAB_2401	76	571
MAB_2402	49	261
MAB_2403	64	705
MAB_2404	34	150
MAB_2405	4	22
MAB_2407	5	6
MAB_2408c	11	27
MAB_2409c	44	123
MAB_2410c	13	16
MAB_2411c	2	6
MAB_2412c	39	88
MAB_2413c	15	48
MAB_2416c	1	4
MAB_2417	1	8
MAB_2418	2	4
MAB_2419c	24	68
MAB_2420c	8	38
MAB_2421c	3	5
MAB_2422c	20	44
MAB_2423	14	28
MAB_2425	23	66
MAB_2426	63	189
MAB_2427	31	65
MAB_2429c	18	109
MAB_2430c	38	248
MAB_2431c	160	1495
MAB_2432c	115	1008
MAB_2433	111	451
MAB_2434	108	2102
MAB_2435	101	662
MAB_2436	11	35
MAB_2438	21	104
MAB_2439	5	8
MAB_2440	13	27
MAB_2441	22	192
MAB_2442c	6	9
MAB_2443	19	35
MAB_2444c	11	53
MAB_2445	35	82
MAB_2446c	18	38
MAB_2447c	3	4
MAB_2448	4	4
MAB_2449	5	12
MAB_2450	18	70
MAB_2451c	19	145
MAB_2452	11	89
MAB_2453c	5	39
MAB_2454c	21	96
MAB_2455c	34	373
MAB_2456	60	2502
MAB_2457c	123	6906
MAB_2458c	143	7828
MAB_2459	110	6213
MAB_2460	147	8670
MAB_2461	87	3219
MAB_2462	180	9767
MAB_2463	113	6790
MAB_2464	132	8217
MAB_2465c	112	7129
MAB_2466c	97	4534
MAB_2467	160	13002
MAB_2468	97	2275
MAB_2469	91	2119
MAB_2470c	249	28519
MAB_2471c	76	1096
MAB_2472c	49	266
MAB_2473c	16	86
MAB_2474	5	30
MAB_2476	31	102
MAB_2477c	8	51
MAB_2478c	27	74
MAB_2480	1	6
MAB_2481	49	342
MAB_2482	27	275
MAB_2483c	9	46
MAB_2484c	17	96
MAB_2485c	32	427
MAB_2486c	33	848
MAB_2487	11	44
MAB_2488c	15	94
MAB_2489	16	95
MAB_2490	12	164
MAB_2491c	18	294
MAB_2492	24	787
MAB_2493c	18	445
MAB_2494c	23	1240
MAB_2495	57	1655
MAB_2496	35	1529
MAB_2497c	18	226
MAB_2498c	25	323
MAB_2499c	29	490
MAB_2500	21	216
MAB_2501	36	217
MAB_2502	30	544
MAB_2503c	38	513
MAB_2504c	35	381
MAB_2505c	70	2329
MAB_2506c	34	599
MAB_2507	55	975
MAB_2508	96	1364
MAB_2509c	79	416
MAB_2510c	104	607
MAB_2511	82	334
MAB_2512	36	322
MAB_2513c	13	38
MAB_2514c	44	222
MAB_2515c	105	1350
MAB_2516c	91	1353
MAB_2517c	133	1831
MAB_2518	27	853
MAB_2519c	114	4246
MAB_2520c	123	4365
MAB_2521c	23	457
MAB_2522c	49	1101
MAB_2523c	67	852
MAB_2524	97	1152
MAB_2525c	72	1525
MAB_2526c	16	70
MAB_2527	68	270
MAB_2528c	96	1179
MAB_2529c	29	140
MAB_2530c	191	3644
MAB_2531c	65	636
MAB_2532	58	426
MAB_2533	22	195
MAB_2534c	34	337
MAB_2535	71	1508
MAB_2536	18	219
MAB_2537c	48	989
MAB_2545c	71	439
MAB_2546	137	1158
MAB_2547c	39	277
MAB_2548c	45	284
MAB_2549	15	47
MAB_2550c	61	262
MAB_2551	43	208
MAB_2552c	50	694
MAB_2553	108	1197
MAB_2554	68	1162
MAB_2555	331	7968
MAB_2556c	213	4944
MAB_2557c	278	5474
MAB_2558	123	1297
MAB_2559c	66	1352
MAB_2560	44	691
MAB_2561c	75	2498
MAB_2562c	45	247
MAB_2566	33	186
MAB_2567	63	1124
MAB_2568	75	1199
MAB_2569c	138	3632
MAB_2570c	102	3425
MAB_2581	5	48
MAB_2582	65	389
MAB_2587	81	3064
MAB_2588	37	1940
MAB_2589c	50	2116
MAB_2590	88	2610
MAB_2591c	51	1251
MAB_2592c	29	1035
MAB_2593	22	955
[truncated: 1,960 more rows]

## Sheet: Fig 4C-D
Gene1	Gene2	Pair count	Mean coupling strength
MAB_3401	MAB_3402	8597	0.161716
MAB_3567c	MAB_3569c	4125	0.119144
MAB_2122	MAB_2123	3633	0.102979
MAB_4618	MAB_4623c	3504	0.111496
MAB_3568c	MAB_3569c	3442	0.175338
MAB_2467	MAB_2470c	2756	0.108917
MAB_4618	MAB_4619	2737	0.116444
MAB_4618	MAB_4622c	2465	0.113696
MAB_4619	MAB_4623c	2307	0.110605
MAB_4622c	MAB_4623c	2167	0.111995
MAB_2967c	MAB_2973c	1925	0.115521
MAB_1010c	MAB_1011c	1844	0.109744
MAB_0471	MAB_0472	1758	0.105693
MAB_2464	MAB_2470c	1648	0.11058
MAB_2460	MAB_2470c	1631	0.110603
MAB_4619	MAB_4622c	1619	0.114317
MAB_0628	MAB_0630	1594	0.0958743
MAB_2963	MAB_2965c	1505	0.102158
MAB_2462	MAB_2470c	1491	0.10855
MAB_2519c	MAB_2520c	1481	0.100809
MAB_2465c	MAB_2470c	1455	0.109805
MAB_2569c	MAB_2570c	1447	0.098973
MAB_2664c	MAB_2666c	1433	0.134711
MAB_2966c	MAB_2967c	1424	0.139325
MAB_4071	MAB_4072c	1403	0.102281
MAB_0400c	MAB_0401	1402	0.100077
MAB_2458c	MAB_2470c	1396	0.108907
MAB_4033	MAB_4039c	1385	0.111547
MAB_2966c	MAB_2973c	1369	0.113817
MAB_2463	MAB_2470c	1345	0.108344
MAB_2973c	MAB_4810c	1320	0.107428
MAB_2457c	MAB_2470c	1282	0.109041
MAB_1006c	MAB_1007c	1281	0.120084
MAB_0472	MAB_0473	1252	0.111996
MAB_1007c	MAB_1010c	1234	0.117968
MAB_4035	MAB_4039c	1228	0.119699
MAB_4238c	MAB_4240c	1211	0.120591
MAB_3567c	MAB_3568c	1200	0.154088
MAB_0399c	MAB_0400c	1197	0.0976512
MAB_2962	MAB_2973c	1179	0.107647
MAB_2459	MAB_2470c	1164	0.109268
MAB_2555	MAB_2556c	1128	0.150597
MAB_2973c	MAB_2977	1121	0.116886
MAB_4618	MAB_4620c	1104	0.111988
MAB_1007c	MAB_1011c	1077	0.112427
MAB_4226c	MAB_4227c	1058	0.160628
MAB_0817	MAB_0818	1053	0.149746
MAB_4071	MAB_4073c	1044	0.101238
MAB_4503c	MAB_4504c	1042	0.0993257
MAB_2962	MAB_2967c	1032	0.113252
MAB_2555	MAB_2557c	1031	0.128761
MAB_2464	MAB_2467	1031	0.124501
MAB_2462	MAB_2467	1021	0.114368
MAB_1007c	MAB_1009c	1009	0.117515
MAB_1010c	MAB_1012c	1003	0.124055
MAB_4291	MAB_4292	1000	0.103326
MAB_2664c	MAB_2665c	979	0.141304
MAB_4617	MAB_4618	977	0.110129
MAB_4036	MAB_4039c	971	0.127736
MAB_4292	MAB_4293	968	0.105172
MAB_1001	MAB_1002	938	0.107503
MAB_2123	MAB_4071	938	0.0985637
MAB_4620c	MAB_4623c	936	0.110781
MAB_4033	MAB_4035	933	0.115586
MAB_3758	MAB_3759c	907	0.111002
MAB_2973c	MAB_2975c	900	0.111923
MAB_2465c	MAB_2467	899	0.124831
MAB_2466c	MAB_2470c	888	0.108833
MAB_2374c	MAB_2375	883	0.109491
MAB_1009c	MAB_1010c	869	0.114566
MAB_1011c	MAB_1012c	865	0.120224
MAB_2962	MAB_2966c	845	0.111348
MAB_2460	MAB_2467	832	0.116648
MAB_4797	MAB_4799c	831	0.108226
MAB_1007c	MAB_1008c	830	0.125582
MAB_1006c	MAB_1010c	829	0.106357
MAB_4797	MAB_4798	817	0.108785
MAB_4232c	MAB_4233c	815	0.110076
MAB_2463	MAB_2467	811	0.122061
MAB_1009c	MAB_1011c	811	0.111605
MAB_2122	MAB_4071	800	0.0993948
MAB_0471	MAB_0473	792	0.107388
MAB_2460	MAB_2462	784	0.122519
MAB_4291	MAB_4293	782	0.105333
MAB_2458c	MAB_2462	776	0.118528
MAB_3308	MAB_3309c	773	0.146213
MAB_1006c	MAB_1009c	761	0.118129
MAB_1022	MAB_1023c	760	0.11123
MAB_0429	MAB_0430	753	0.113425
MAB_1007c	MAB_1012c	750	0.113652
MAB_2458c	MAB_2467	745	0.113918
MAB_3830c	MAB_3831c	744	0.121511
MAB_4595c	MAB_4599c	743	0.10833
MAB_2971c	MAB_2973c	740	0.141559
MAB_4320c	MAB_4321	739	0.121929
MAB_1002	MAB_1005c	738	0.101935
MAB_4598c	MAB_4599c	733	0.108245
MAB_4617	MAB_4623c	723	0.109842
MAB_2470c	MAB_2555	721	0.101613
MAB_4619	MAB_4620c	721	0.113931
MAB_2375	MAB_3308	720	0.101901
MAB_4039c	MAB_4040c	718	0.121365
MAB_0937c	MAB_0938c	710	0.129587
MAB_2469	MAB_2470c	700	0.125098
MAB_4620c	MAB_4622c	697	0.11737
MAB_4033	MAB_4036	687	0.124737
MAB_2965c	MAB_4810c	674	0.102791
MAB_1006c	MAB_1011c	667	0.106732
MAB_4239	MAB_4240c	666	0.12132
MAB_4799c	MAB_4800	661	0.107386
MAB_2967c	MAB_4810c	658	0.107571
MAB_2963	MAB_2964	658	0.107488
MAB_2373	MAB_2375	657	0.112891
MAB_2468	MAB_2470c	652	0.128896
MAB_2458c	MAB_2460	646	0.126837
MAB_0935c	MAB_0937c	644	0.124258
MAB_2664c	MAB_2667c	641	0.105431
MAB_3890c	MAB_3892c	635	0.0958352
MAB_3909	MAB_3913	633	0.134037
MAB_4596c	MAB_4599c	632	0.109316
MAB_4035	MAB_4036	631	0.131892
MAB_4136c	MAB_4137c	625	0.119902
MAB_2973c	MAB_2976	624	0.116134
MAB_4238c	MAB_4239	623	0.129169
MAB_0502c	MAB_0503	622	0.0952013
MAB_2462	MAB_2464	621	0.116999
MAB_2965c	MAB_2966c	620	0.110075
MAB_2462	MAB_2465c	619	0.114289
MAB_1004c	MAB_1005c	618	0.114971
MAB_0428	MAB_0429	613	0.112524
MAB_2457c	MAB_2467	612	0.117148
MAB_2457c	MAB_2460	605	0.126605
MAB_4617	MAB_4619	605	0.111471
MAB_3831c	MAB_3834c	605	0.109664
MAB_2966c	MAB_4810c	604	0.109754
MAB_0818	MAB_0820c	599	0.10278
MAB_3830c	MAB_3834c	598	0.108502
MAB_4595c	MAB_4598c	595	0.106325
MAB_4072c	MAB_4073c	594	0.100843
MAB_2457c	MAB_2462	589	0.120156
MAB_4595c	MAB_4596c	587	0.109436
MAB_2461	MAB_2470c	585	0.110151
MAB_2459	MAB_2467	585	0.113989
MAB_1005c	MAB_1007c	579	0.0993299
MAB_0501c	MAB_0502c	578	0.0956782
MAB_0007	MAB_0009	574	0.129157
MAB_2967c	MAB_2977	572	0.112833
MAB_0815	MAB_0820c	570	0.102259
MAB_1000	MAB_1002	569	0.103129
MAB_2462	MAB_2463	566	0.11328
MAB_2459	MAB_2462	563	0.120695
MAB_2650	MAB_2664c	562	0.101961
MAB_2460	MAB_2464	559	0.115184
MAB_1006c	MAB_1008c	555	0.122867
MAB_2466c	MAB_2467	553	0.123736
MAB_2556c	MAB_2557c	551	0.144165
MAB_3909	MAB_3910	549	0.140874
MAB_2977	MAB_4810c	546	0.108145
MAB_2695	MAB_2696c	545	0.0999332
MAB_0472	MAB_0474	542	0.111915
MAB_4797	MAB_4800	542	0.106662
MAB_2457c	MAB_2458c	541	0.124794
MAB_4597c	MAB_4599c	538	0.107694
MAB_4237c	MAB_4240c	535	0.12191
MAB_2459	MAB_2460	535	0.128524
MAB_0400c	MAB_0404c	530	0.0941833
MAB_3441c	MAB_3442	529	0.102702
MAB_4796	MAB_4797	528	0.105202
MAB_4596c	MAB_4598c	527	0.109536
MAB_4034	MAB_4039c	526	0.132582
MAB_2464	MAB_2465c	524	0.123224
MAB_2463	MAB_2464	522	0.121918
MAB_4617	MAB_4622c	522	0.109762
MAB_4237c	MAB_4238c	521	0.126557
MAB_1008c	MAB_1010c	520	0.115488
MAB_0399c	MAB_0401	519	0.0963453
MAB_4466	MAB_4467	518	0.101771
MAB_2975c	MAB_4810c	518	0.104936
MAB_3908c	MAB_3909	516	0.14554
MAB_4609c	MAB_4610c	514	0.105739
MAB_3890c	MAB_3891c	512	0.0954356
MAB_3907c	MAB_3909	510	0.137394
MAB_1009c	MAB_1012c	510	0.107367
MAB_4321	MAB_4322	509	0.103099
MAB_2965c	MAB_2967c	508	0.100225
MAB_1005c	MAB_1006c	504	0.108337
MAB_1000	MAB_1001	501	0.106213
MAB_2119c	MAB_2123	500	0.0977368
MAB_2123	MAB_4072c	498	0.0998668
MAB_0428	MAB_0430	491	0.110882
MAB_2691c	MAB_2696c	491	0.0994907
MAB_2458c	MAB_2459	490	0.123984
MAB_2964	MAB_2965c	489	0.139451
MAB_1041	MAB_1042c	487	0.108602
MAB_1008c	MAB_1009c	485	0.121259
MAB_2470c	MAB_2556c	484	0.103585
MAB_0948c	MAB_0949c	484	0.0955322
MAB_3909	MAB_3911	482	0.134887
MAB_4597c	MAB_4598c	476	0.109189
MAB_4798	MAB_4799c	474	0.108191
MAB_4595c	MAB_4597c	471	0.106389
MAB_2588	MAB_2589c	471	0.0959637
MAB_3831c	MAB_3835c	470	0.112053
MAB_2966c	MAB_2977	469	0.113729
MAB_0815	MAB_0818	469	0.103298
MAB_2972	MAB_2973c	467	0.151786
MAB_2458c	MAB_2464	467	0.11384
MAB_2967c	MAB_2971c	466	0.126695
MAB_2694	MAB_2696c	466	0.0982456
MAB_4230c	MAB_4232c	464	0.103439
MAB_1121	MAB_1124c	463	0.168043
MAB_1039	MAB_1041	463	0.112683
MAB_2973c	MAB_2974c	462	0.113518
MAB_2456	MAB_2470c	462	0.102965
MAB_2121c	MAB_2122	459	0.0998247
MAB_2962	MAB_2965c	455	0.0981613
MAB_2962	MAB_4810c	455	0.102117
MAB_4033	MAB_4040c	454	0.115427
MAB_2463	MAB_2465c	454	0.121617
MAB_2587	MAB_2590	454	0.0943032
MAB_1008c	MAB_1011c	453	0.111794
MAB_3872c	MAB_3873c	453	0.0985604
MAB_4595c	MAB_4603c	453	0.106145
MAB_4035	MAB_4040c	452	0.12289
MAB_0411c	MAB_0415	452	0.102297
MAB_2587	MAB_2588	452	0.0937428
MAB_0859	MAB_0860c	450	0.11157
MAB_3308	MAB_3317c	450	0.10864
MAB_2495	MAB_2496	449	0.0955012
MAB_2457c	MAB_2459	446	0.121144
MAB_0859	MAB_0862c	446	0.110902
MAB_2460	MAB_2463	443	0.11931
MAB_2608	MAB_2609	441	0.106588
MAB_2470c	MAB_2530c	436	0.10038
MAB_2470c	MAB_2471c	434	0.130051
MAB_2116	MAB_2122	434	0.101414
MAB_2975c	MAB_2977	431	0.136082
MAB_2690	MAB_2696c	431	0.0985358
MAB_0426	MAB_0428	429	0.102528
MAB_2962	MAB_2977	427	0.105278
MAB_2119c	MAB_2122	426	0.0985165
MAB_1001	MAB_1005c	424	0.100794
MAB_2460	MAB_2465c	424	0.123088
MAB_1006c	MAB_1012c	423	0.102165
MAB_2635c	MAB_2636c	423	0.112269
MAB_2962	MAB_2975c	420	0.101376
MAB_2458c	MAB_2465c	420	0.115227
MAB_4599c	MAB_4603c	420	0.104513
MAB_2644c	MAB_2664c	419	0.101097
MAB_4038c	MAB_4039c	416	0.151142
MAB_2587	MAB_2589c	416	0.095766
MAB_4626c	MAB_4627	415	0.09888
MAB_0813c	MAB_0815	414	0.113339
MAB_3834c	MAB_3835c	413	0.105077
MAB_1039	MAB_1042c	410	0.11066
MAB_3908c	MAB_3913	410	0.134208
MAB_4033	MAB_4034	408	0.121889
MAB_3523c	MAB_3524c	407	0.104261
MAB_0429	MAB_0472	403	0.100535
MAB_4236c	MAB_4238c	401	0.115507
MAB_2372	MAB_2375	401	0.130786
MAB_2457c	MAB_2464	400	0.114765
MAB_2967c	MAB_2975c	400	0.108856
MAB_4596c	MAB_4597c	400	0.109665
MAB_3831c	MAB_3838c	400	0.111111
MAB_3830c	MAB_3835c	400	0.115097
MAB_0815	MAB_0816	399	0.105837
MAB_0430	MAB_0472	399	0.100411
MAB_3440c	MAB_3441c	398	0.102052
MAB_3830c	MAB_3838c	395	0.110251
MAB_4800	MAB_4801	395	0.0990511
MAB_2121c	MAB_2123	395	0.0957791
MAB_2976	MAB_2977	393	0.160834
MAB_2458c	MAB_2463	392	0.11405
MAB_4605c	MAB_4609c	388	0.106275
MAB_3909	MAB_3912	388	0.139956
MAB_2651c	MAB_2664c	386	0.0997858
MAB_4607c	MAB_4609c	383	0.103317
MAB_2967c	MAB_2976	382	0.10792
MAB_0471	MAB_0474	381	0.105194
MAB_2470c	MAB_4810c	381	0.105717
MAB_2123	MAB_2124	381	0.0988173
MAB_2459	MAB_2464	378	0.112248
MAB_4037	MAB_4039c	375	0.151602
MAB_4232c	MAB_4240c	373	0.0946073
MAB_2122	MAB_4072c	373	0.101897
MAB_1002	MAB_1006c	372	0.10257
MAB_2635c	MAB_2664c	371	0.0950224
MAB_4608	MAB_4609c	370	0.103879
MAB_4599c	MAB_4600c	369	0.108687
MAB_2457c	MAB_2465c	368	0.123267
MAB_2690	MAB_2691c	367	0.0998834
MAB_2559c	MAB_2561c	365	0.0944722
MAB_2464	MAB_2466c	363	0.124179
MAB_2116	MAB_2123	363	0.0995637
MAB_0935c	MAB_0938c	361	0.124556
MAB_2971c	MAB_4810c	361	0.108863
MAB_2520c	MAB_2522c	360	0.108043
MAB_1998	MAB_2122	360	0.0977459
MAB_2664c	MAB_2687c	359	0.0944398
MAB_4320c	MAB_4322	358	0.104996
MAB_4194c	MAB_4196	357	0.0961038
MAB_2605c	MAB_2606c	357	0.0949434
MAB_4034	MAB_4035	356	0.128274
MAB_2664c	MAB_2690	356	0.0932666
MAB_4224	MAB_4225c	356	0.107823
MAB_1998	MAB_2123	356	0.0990049
MAB_0994	MAB_0995	355	0.115494
MAB_0995	MAB_1002	354	0.0948674
MAB_4236c	MAB_4240c	353	0.11025
MAB_0430	MAB_0432	350	0.110716
MAB_4036	MAB_4040c	347	0.127863
MAB_2664c	MAB_2691c	347	0.0951626
MAB_2554	MAB_2557c	346	0.127629
MAB_4798	MAB_4800	342	0.105945
MAB_3910	MAB_3913	342	0.144689
MAB_1002	MAB_1004c	341	0.109768
MAB_0817	MAB_1284c	341	0.101132
MAB_4032	MAB_4039c	341	0.114063
MAB_3908c	MAB_3910	335	0.14202
MAB_2373	MAB_2374c	334	0.136236
MAB_4289	MAB_4290c	332	0.162843
MAB_4032	MAB_4033	331	0.130697
MAB_2689	MAB_2696c	331	0.10046
MAB_2516c	MAB_2517c	330	0.124865
MAB_1139	MAB_1140	328	0.169306
MAB_4598c	MAB_4603c	326	0.104324
MAB_2965c	MAB_2973c	326	0.0988449
MAB_4194c	MAB_4195c	324	0.100049
MAB_0816	MAB_0818	324	0.103974
MAB_2966c	MAB_2971c	323	0.121149
MAB_2459	MAB_2465c	323	0.112758
MAB_2462	MAB_2466c	322	0.117625
MAB_2123	MAB_4073c	322	0.101469
MAB_0429	MAB_0431c	321	0.107536
MAB_2607	MAB_2608	319	0.127299
MAB_0429	MAB_0432	318	0.112779
MAB_2459	MAB_2463	316	0.11362
MAB_2689	MAB_2690	315	0.104907
MAB_3907c	MAB_3913	314	0.122018
MAB_4231	MAB_4232c	313	0.109808
MAB_3317c	MAB_3568c	312	0.10412
MAB_2457c	MAB_2463	311	0.120143
MAB_2605c	MAB_2608	310	0.0950529
MAB_0859	MAB_0864	308	0.112667
MAB_2568	MAB_2569c	308	0.100407
MAB_0858	MAB_0859	308	0.10054
MAB_4609c	MAB_4611c	308	0.111131
MAB_2461	MAB_2467	307	0.119289
MAB_0858	MAB_0860c	306	0.102547
MAB_0819	MAB_0820c	305	0.106015
MAB_1008c	MAB_1012c	305	0.114749
MAB_4608	MAB_4610c	305	0.105126
MAB_0217c	MAB_0218c	304	0.0992056
MAB_0426	MAB_0429	304	0.0989848
MAB_0430	MAB_0431c	303	0.107383
MAB_0857	MAB_0858	303	0.11413
MAB_2687c	MAB_2696c	303	0.100886
MAB_2463	MAB_2466c	302	0.124645
MAB_3757	MAB_3759c	302	0.109825
MAB_4595c	MAB_4600c	302	0.104976
MAB_1431	MAB_1432	301	0.111672
MAB_0998	MAB_1002	301	0.100082
MAB_4598c	MAB_4600c	301	0.108418
MAB_0072c	MAB_0091	300	0.0949354
MAB_0995	MAB_0998	299	0.100322
MAB_2635c	MAB_2644c	299	0.113336
MAB_1121	MAB_1132c	298	0.150978
MAB_0472	MAB_0476c	298	0.0993633
MAB_3910	MAB_3911	298	0.142295
MAB_2039	MAB_2040c	297	0.0927625
MAB_3904	MAB_3909	297	0.117997
MAB_3830c	MAB_3832c	297	0.105686
MAB_2460	MAB_2466c	296	0.114839
MAB_2122	MAB_2124	296	0.0984465
MAB_4606c	MAB_4609c	295	0.107422
MAB_1523c	MAB_1524c	295	0.120498
MAB_0860c	MAB_0862c	295	0.111433
MAB_3832c	MAB_3834c	295	0.103958
MAB_2505c	MAB_2508	295	0.0960403
MAB_3911	MAB_3913	294	0.140824
MAB_4240c	MAB_4241c	293	0.108693
MAB_2524	MAB_2525c	291	0.11437
MAB_3907c	MAB_3908c	291	0.134636
MAB_4596c	MAB_4603c	291	0.104898
MAB_3757	MAB_3758	290	0.117985
MAB_4035	MAB_4038c	290	0.158308
MAB_0628	MAB_0633c	289	0.0981367
MAB_0815	MAB_0817	288	0.117567
MAB_2966c	MAB_2975c	288	0.107406
MAB_4502c	MAB_4504c	288	0.0982835
MAB_2635c	MAB_2650	288	0.104484
MAB_4229c	MAB_4232c	287	0.113638
MAB_4605c	MAB_4607c	286	0.107389
MAB_1860	MAB_1861c	286	0.102038
MAB_3758	MAB_3830c	286	0.096431
MAB_2122	MAB_4073c	285	0.102298
MAB_1124c	MAB_1132c	284	0.166459
MAB_3831c	MAB_3832c	283	0.10604
MAB_2465c	MAB_2466c	282	0.121017
MAB_3907c	MAB_3910	282	0.132908
MAB_4195c	MAB_4196	282	0.0920316
MAB_4035	MAB_4037	281	0.154094
MAB_2664c	MAB_2678	281	0.103473
MAB_4805	MAB_4806c	279	0.104889
MAB_4796	MAB_4798	279	0.10746
MAB_4237c	MAB_4239	278	0.127677
MAB_4242c	MAB_4243c	278	0.114805
MAB_4623c	MAB_4626c	278	0.103471
MAB_2494c	MAB_2495	278	0.0913299
MAB_0430	MAB_0473	277	0.101824
MAB_0428	MAB_0472	276	0.100594
MAB_2560	MAB_2561c	276	0.0990455
MAB_0816	MAB_0820c	276	0.102693
MAB_2365	MAB_2366	274	0.204976
MAB_4607c	MAB_4610c	274	0.104611
MAB_0473	MAB_0474	274	0.114994
MAB_0410c	MAB_0415	274	0.103845
MAB_0947c	MAB_0948c	273	0.0945655
MAB_0920	MAB_0928c	273	0.0996771
MAB_1945c	MAB_2122	272	0.100525
MAB_4230c	MAB_4233c	272	0.105236
MAB_2976	MAB_4810c	272	0.101624
MAB_2967c	MAB_2972	271	0.126311
MAB_3834c	MAB_3838c	271	0.107412
MAB_1944c	MAB_1945c	271	0.0981299
MAB_1000	MAB_1005c	269	0.100238
MAB_0398c	MAB_0400c	269	0.09297
MAB_0920	MAB_0923c	269	0.103239
MAB_0428	MAB_0432	269	0.108034
MAB_0401	MAB_0404c	268	0.0923029
MAB_0414	MAB_0415	268	0.10304
MAB_2588	MAB_2590	267	0.0924082
MAB_3522c	MAB_3523c	267	0.106528
MAB_4475	MAB_4477c	266	0.0983576
MAB_4605c	MAB_4610c	265	0.104784
MAB_3908c	MAB_3911	265	0.140866
MAB_2589c	MAB_2590	265	0.0947557
MAB_2688c	MAB_2696c	265	0.104756
MAB_4033	MAB_4037	264	0.140044
MAB_3831c	MAB_3836c	264	0.116404
MAB_2694	MAB_2695	264	0.0990759
MAB_3835c	MAB_3838c	264	0.113019
MAB_2966c	MAB_2976	263	0.106291
MAB_0752c	MAB_0753c	261	0.108898
MAB_4292	MAB_4294	261	0.106316
MAB_4597c	MAB_4603c	261	0.104359
MAB_0410c	MAB_0411c	260	0.107847
MAB_2691c	MAB_2695	260	0.1001
MAB_4232c	MAB_4238c	260	0.0964888
MAB_4796	MAB_4799c	260	0.105623
MAB_1431	MAB_1433	259	0.107709
MAB_0432	MAB_0472	259	0.106655
MAB_3758	MAB_3834c	259	0.0979734
MAB_4584c	MAB_4585c	258	0.0977591
MAB_4033	MAB_4038c	258	0.151619
MAB_0431c	MAB_0432	258	0.125456
MAB_1001	MAB_1006c	258	0.102633
MAB_2460	MAB_2461	258	0.134836
MAB_0858	MAB_0862c	257	0.101222
MAB_2458c	MAB_2466c	257	0.116841
MAB_0415	MAB_0416c	257	0.111317
MAB_4604c	MAB_4609c	257	0.104636
MAB_4034	MAB_4036	257	0.142691
MAB_2969	MAB_2973c	256	0.12727
MAB_2605c	MAB_2607	256	0.0921083
MAB_2974c	MAB_2975c	255	0.147228
MAB_0938c	MAB_0939	253	0.107206
MAB_3041	MAB_3042c	253	0.118418
MAB_4596c	MAB_4600c	253	0.110983
MAB_2664c	MAB_2696c	253	0.096562
MAB_4474	MAB_4475	252	0.1011
MAB_2664c	MAB_2675	252	0.101588
MAB_2518	MAB_2519c	251	0.0998446
MAB_0887c	MAB_0920	251	0.10422
MAB_2375	MAB_2389	251	0.109068
MAB_3759c	MAB_3830c	251	0.0956575
MAB_2664c	MAB_2676	251	0.104945
MAB_2689	MAB_2691c	250	0.107909
MAB_4607c	MAB_4608	250	0.101824
MAB_0995	MAB_1001	249	0.0949639
MAB_0880	MAB_0887c	248	0.113376
MAB_2632	MAB_2635c	247	0.108091
MAB_2687c	MAB_2691c	247	0.104455
MAB_0817	MAB_0820c	246	0.107664
MAB_4617	MAB_4620c	246	0.105468
MAB_0995	MAB_1005c	246	0.093916
MAB_2691c	MAB_2694	246	0.0994462
MAB_0937c	MAB_0939	245	0.119019
MAB_0426	MAB_0430	244	0.099005
MAB_2519c	MAB_2522c	243	0.102369
MAB_2366	MAB_4290c	243	0.0968916
MAB_1944c	MAB_2122	243	0.0962215
MAB_3907c	MAB_3911	242	0.129434
MAB_2458c	MAB_2461	240	0.129258
MAB_2561c	MAB_2567	240	0.0924209
MAB_2967c	MAB_2974c	238	0.109145
MAB_0818	MAB_0819	238	0.109543
MAB_3759c	MAB_3834c	238	0.0961074
MAB_2505c	MAB_2507	238	0.0982739
MAB_3830c	MAB_3836c	238	0.119821
MAB_3874c	MAB_4584c	237	0.0980576
MAB_2518	MAB_2520c	236	0.103336
MAB_0429	MAB_0473	236	0.102278
MAB_0750	MAB_0753c	236	0.107134
MAB_4032	MAB_4035	235	0.114364
MAB_2590	MAB_2591c	235	0.0961875
MAB_2517c	MAB_2519c	234	0.101944
MAB_0753c	MAB_0754c	234	0.110374
MAB_0880	MAB_0881	234	0.1111
MAB_2431c	MAB_2434	234	0.115812
MAB_0887c	MAB_0928c	233	0.100203
MAB_2461	MAB_2462	232	0.122575
MAB_4236c	MAB_4239	231	0.116987
MAB_2962	MAB_2971c	231	0.116865
MAB_0886c	MAB_0887c	231	0.115516
MAB_2962	MAB_2976	231	0.102282
MAB_4570c	MAB_4572c	231	0.118366
MAB_4597c	MAB_4600c	231	0.109542
MAB_1868c	MAB_1869c	230	0.184824
MAB_2568	MAB_2570c	230	0.0948198
MAB_0857	MAB_0859	230	0.106071
MAB_4604c	MAB_4610c	229	0.105794
MAB_4475	MAB_4476c	229	0.100958
MAB_2971c	MAB_2977	228	0.121282
MAB_2717c	MAB_2718c	228	0.091998
MAB_3831c	MAB_3840	228	0.112881
MAB_2925c	MAB_2927c	227	0.102804
MAB_2456	MAB_2467	227	0.111777
MAB_0862c	MAB_0864	227	0.110258
MAB_3904	MAB_3907c	227	0.131029
MAB_2432c	MAB_2434	227	0.111224
MAB_4036	MAB_4038c	226	0.170762
MAB_2975c	MAB_2976	226	0.142787
MAB_3924c	MAB_3926	226	0.0970701
MAB_2644c	MAB_2696c	225	0.107106
MAB_0429	MAB_0476c	224	0.0992245
MAB_4605c	MAB_4608	224	0.107674
MAB_2664c	MAB_2689	224	0.0917761
MAB_4380	MAB_4382c	224	0.0997281
MAB_4042c	MAB_4043c	223	0.0977842
MAB_2590	MAB_2592c	223	0.0956708
MAB_0923c	MAB_0928c	223	0.10118
MAB_2457c	MAB_2466c	222	0.113812
MAB_4606c	MAB_4610c	222	0.107789
MAB_4801	MAB_4802	221	0.171698
MAB_2375	MAB_2388	221	0.101446
MAB_3922c	MAB_3923	221	0.0976537
MAB_3922c	MAB_3924c	221	0.0933471
MAB_4031	MAB_4039c	221	0.100204
MAB_0097	MAB_0099	221	0.10389
MAB_4599c	MAB_4609c	221	0.0987368
MAB_0400c	MAB_0402	221	0.0927844
MAB_1002	MAB_1007c	220	0.0944738
MAB_2606c	MAB_2608	220	0.0957109
MAB_0815	MAB_0819	219	0.101904
MAB_0885c	MAB_0887c	219	0.110474
MAB_2457c	MAB_2461	218	0.12971
MAB_1159	MAB_2375	218	0.095034
MAB_2494c	MAB_2496	218	0.0934323
MAB_3308	MAB_3310c	215	0.11969
MAB_0860c	MAB_0864	215	0.106406
MAB_2461	MAB_2464	215	0.11727
MAB_0936c	MAB_0937c	214	0.122916
MAB_3831c	MAB_3839c	214	0.117606
MAB_2974c	MAB_4810c	214	0.117295
MAB_4236c	MAB_4237c	213	0.124093
MAB_0475	MAB_0476c	213	0.127548
MAB_1005c	MAB_1012c	213	0.101483
MAB_4504c	MAB_4505c	213	0.103944
MAB_3891c	MAB_3892c	213	0.0959708
MAB_2664c	MAB_2672c	213	0.105643
MAB_0818	MAB_1284c	212	0.0964984
MAB_0094c	MAB_0096	212	0.101323
MAB_1040	MAB_1041	211	0.117126
MAB_1124c	MAB_1125c	211	0.171969
MAB_4232c	MAB_4239	211	0.0945137
MAB_3912	MAB_3913	210	0.151009
MAB_3907c	MAB_3912	210	0.130972
MAB_1005c	MAB_1010c	210	0.0951589
MAB_2635c	MAB_2679	210	0.0979031
MAB_3305c	MAB_3308	209	0.119374
MAB_2633	MAB_2635c	209	0.111807
MAB_3834c	MAB_3836c	209	0.103433
MAB_2554	MAB_2555	208	0.104589
MAB_4595c	MAB_4609c	208	0.100847
MAB_4031	MAB_4033	207	0.10873
MAB_0473	MAB_0476c	207	0.104593
MAB_2459	MAB_2466c	207	0.114366
MAB_0857	MAB_0860c	207	0.106231
MAB_3522c	MAB_3524c	207	0.101527
MAB_1945c	MAB_2123	205	0.103615
MAB_0816	MAB_0817	204	0.116573
MAB_2456	MAB_2460	204	0.113579
MAB_3830c	MAB_3840	203	0.115572
MAB_0501c	MAB_0503	203	0.0944204
MAB_0056c	MAB_0057	203	0.0936758
MAB_2587	MAB_2591c	203	0.0943401
MAB_4800	MAB_4810c	203	0.09732
MAB_2926c	MAB_2927c	202	0.142689
MAB_2971c	MAB_2975c	202	0.112574
MAB_0426	MAB_0427	202	0.106579
MAB_0431c	MAB_0472	202	0.106187
MAB_4610c	MAB_4611c	202	0.110566
MAB_3910	MAB_3912	202	0.146872
MAB_4569c	MAB_4570c	202	0.118292
MAB_4233c	MAB_4240c	202	0.0945218
MAB_0400c	MAB_0403	202	0.0946515
MAB_2687c	MAB_2690	202	0.102245
MAB_0998	MAB_1001	202	0.0997493
MAB_1943c	MAB_1945c	201	0.103456
MAB_0813c	MAB_0818	201	0.103342
MAB_4603c	MAB_4609c	201	0.101348
MAB_2558	MAB_2561c	201	0.0926988
MAB_0857	MAB_0862c	200	0.108307
MAB_0432	MAB_0476c	200	0.112727
MAB_1943c	MAB_2122	200	0.0979551
MAB_2647c	MAB_2664c	199	0.0973565
MAB_0476c	MAB_0478	199	0.101879
MAB_3908c	MAB_3912	199	0.142429
MAB_2590	MAB_2593	199	0.0962568
MAB_2678	MAB_2679	198	0.112869
MAB_2966c	MAB_2972	198	0.124551
MAB_2690	MAB_2695	198	0.100892
MAB_2631	MAB_2635c	198	0.107519
MAB_2507	MAB_2508	198	0.103292
MAB_4606c	MAB_4607c	197	0.102879
MAB_3922c	MAB_3926	197	0.0934968
MAB_1944c	MAB_2123	197	0.0989064
MAB_3902c	MAB_3904	196	0.163879
MAB_3913	MAB_3914c	196	0.113564
MAB_3902c	MAB_3903	195	0.187904
MAB_2557c	MAB_2558	195	0.119754
MAB_1943c	MAB_1944c	195	0.100775
MAB_0859	MAB_0887c	195	0.101978
MAB_0428	MAB_0431c	195	0.104307
MAB_4291	MAB_4294	195	0.106578
MAB_2650	MAB_2696c	195	0.105181
MAB_3903	MAB_3904	194	0.157802
MAB_3759c	MAB_3835c	194	0.0985618
MAB_2974c	MAB_2977	193	0.134556
MAB_2690	MAB_2694	193	0.0990403
MAB_4595c	MAB_4610c	193	0.103075
MAB_3835c	MAB_3836c	193	0.112345
MAB_0998	MAB_1005c	192	0.0964661
MAB_0055c	MAB_0056c	192	0.094368
MAB_3759c	MAB_3831c	192	0.0998896
MAB_0995	MAB_1000	191	0.0972673
MAB_2624c	MAB_2635c	191	0.110499
MAB_2967c	MAB_2969	191	0.122104
MAB_2119c	MAB_4071	191	0.101009
MAB_2517c	MAB_2520c	191	0.102056
MAB_3758	MAB_3831c	191	0.0985732
MAB_2871c	MAB_2872c	191	0.102832
MAB_1005c	MAB_1009c	191	0.0960607
MAB_3904	MAB_3913	190	0.119016
MAB_2485c	MAB_2486c	190	0.0861246
MAB_2665c	MAB_2666c	189	0.135336
MAB_0859	MAB_0861	189	0.106675
MAB_0998	MAB_1000	188	0.0985243
MAB_4606c	MAB_4608	188	0.106205
MAB_0750	MAB_0752c	188	0.112101
MAB_4618	MAB_4621c	187	0.113964
MAB_4034	MAB_4040c	187	0.127398
MAB_0881	MAB_0887c	187	0.113535
MAB_1685	MAB_1686	187	0.0970435
MAB_2717c	MAB_2721c	187	0.0999161
MAB_0007	MAB_0010c	186	0.106565
MAB_2557c	MAB_2559c	186	0.116038
MAB_4604c	MAB_4605c	186	0.104591
MAB_0219	MAB_0220c	186	0.100995
MAB_4605c	MAB_4606c	185	0.105617
MAB_3909	MAB_3914c	185	0.122207
MAB_0813c	MAB_0820c	185	0.0972473
MAB_2470c	MAB_2528c	185	0.0970425
MAB_4608	MAB_4611c	185	0.11182
MAB_3830c	MAB_3839c	185	0.111984
MAB_1943c	MAB_2123	185	0.0993316
MAB_0045	MAB_0047	184	0.104894
MAB_2966c	MAB_2974c	184	0.10879
MAB_4607c	MAB_4611c	184	0.104692
MAB_4322	MAB_4323	183	0.129161
MAB_2467	MAB_2468	183	0.111403
MAB_2688c	MAB_2690	183	0.105209
MAB_2635c	MAB_2675	183	0.0992307
MAB_3309c	MAB_3310c	182	0.143854
MAB_4598c	MAB_4609c	182	0.0973914
MAB_2684c	MAB_2685	181	0.126201
MAB_0431c	MAB_0476c	181	0.109712
MAB_2467	MAB_2555	181	0.109059
MAB_2635c	MAB_2678	181	0.103138
MAB_1434	MAB_1435	181	0.111132
MAB_2972	MAB_4810c	181	0.109195
MAB_4603c	MAB_4604c	180	0.106073
MAB_2626c	MAB_2635c	180	0.107083
MAB_2605c	MAB_2609	180	0.0943261
MAB_3834c	MAB_3839c	180	0.105883
MAB_4570c	MAB_4571	179	0.120438
MAB_4293	MAB_4294	178	0.104815
MAB_0858	MAB_0887c	178	0.101811
MAB_3692c	MAB_4810c	178	0.104585
MAB_3758	MAB_3762	177	0.111547
MAB_3921c	MAB_3922c	177	0.0965818
MAB_2493c	MAB_2494c	177	0.0995906
MAB_0860c	MAB_0887c	177	0.108755
MAB_1067	MAB_1068c	176	0.119295
MAB_4036	MAB_4037	176	0.164219
MAB_3402	MAB_3413c	176	0.0977189
MAB_2459	MAB_2461	176	0.130139
MAB_2688c	MAB_2691c	176	0.108657
MAB_0857	MAB_0887c	176	0.113101
MAB_0835c	MAB_0836c	175	0.106693
MAB_2648c	MAB_2664c	175	0.0988347
MAB_0411c	MAB_0414	175	0.10317
MAB_2687c	MAB_2689	175	0.0985763
MAB_2456	MAB_2458c	175	0.109119
MAB_3308	MAB_3323c	175	0.096565
MAB_2528c	MAB_2530c	174	0.140095
MAB_0430	MAB_0476c	174	0.105613
MAB_1128c	MAB_1129	174	0.165014
MAB_0886c	MAB_0920	174	0.106027
MAB_1549c	MAB_4810c	174	0.104965
MAB_0486c	MAB_0489	174	0.0957004
MAB_2604c	MAB_2605c	174	0.0945514
MAB_0887c	MAB_0923c	173	0.103359
MAB_2689	MAB_2695	173	0.0993628
MAB_2461	MAB_2463	173	0.123841
MAB_4422	MAB_4428	173	0.0959397
MAB_4604c	MAB_4608	173	0.104001
MAB_2964	MAB_4810c	173	0.102022
MAB_2603c	MAB_2605c	173	0.0917527
MAB_4012c	MAB_4136c	172	0.100385
MAB_3692c	MAB_3693c	172	0.123848
MAB_2470c	MAB_2557c	172	0.109237
MAB_1001	MAB_1004c	172	0.111914
MAB_2687c	MAB_2695	171	0.102042
MAB_4603c	MAB_4610c	171	0.101487
MAB_3758	MAB_3835c	171	0.101784
MAB_2607	MAB_2609	170	0.104429
MAB_2222c	MAB_2223	170	0.0951489
MAB_1860	MAB_1862	170	0.101162
MAB_0858	MAB_0886c	170	0.100645
MAB_0432	MAB_0473	170	0.102741
MAB_2467	MAB_2469	169	0.109935
MAB_3834c	MAB_3840	169	0.103755
MAB_4599c	MAB_4610c	169	0.10483
MAB_4232c	MAB_4237c	169	0.0949167
MAB_0990c	MAB_0992	168	0.103142
MAB_0413	MAB_0415	168	0.105228
MAB_1048c	MAB_1051c	168	0.0893821
MAB_4415	MAB_4417c	168	0.097151
MAB_1432	MAB_1433	167	0.111686
MAB_0880	MAB_0883c	167	0.107052
MAB_4031	MAB_4035	167	0.102634
MAB_0428	MAB_0473	167	0.102541
MAB_2375	MAB_t5033	167	0.114947
MAB_0752c	MAB_0754c	167	0.105057
MAB_4229c	MAB_4230c	167	0.109535
MAB_1000	MAB_1006c	166	0.102141
MAB_3759c	MAB_3762	166	0.102182
MAB_4599c	MAB_4608	166	0.102384
MAB_0860c	MAB_0861	166	0.108822
MAB_0886c	MAB_0928c	166	0.100902
MAB_0858	MAB_0864	166	0.104064
MAB_0630	MAB_0633c	166	0.0991861
MAB_2679	MAB_2696c	166	0.105581
MAB_4796	MAB_4800	166	0.105445
MAB_4012c	MAB_4013c	165	0.179177
MAB_2039	MAB_2041c	165	0.0925484
MAB_1284c	MAB_4226c	165	0.101158
MAB_4604c	MAB_4607c	165	0.102917
MAB_0425c	MAB_0426	165	0.107174
MAB_4037	MAB_4040c	164	0.150154
MAB_1005c	MAB_1008c	164	0.0969938
MAB_0429	MAB_0471	164	0.0938442
MAB_0937c	MAB_2305c	164	0.11069
MAB_2644c	MAB_2650	164	0.114836
MAB_0656	MAB_1549c	163	0.103444
MAB_4799c	MAB_4801	163	0.100119
MAB_1067	MAB_2664c	162	0.0939103
MAB_1004c	MAB_1007c	162	0.0977747
MAB_2461	MAB_2465c	162	0.126852
MAB_0096	MAB_0099	162	0.100583
MAB_3759c	MAB_3760	161	0.112637
MAB_2689	MAB_2694	161	0.0980791
MAB_1004c	MAB_1006c	161	0.10283
MAB_0399c	MAB_0404c	161	0.0913708
MAB_2516c	MAB_2519c	160	0.102912
MAB_2520c	MAB_2521c	160	0.108557
MAB_4032	MAB_4036	160	0.12909
MAB_4595c	MAB_4604c	160	0.108015
MAB_3758	MAB_3760	160	0.114124
MAB_3904	MAB_3910	160	0.120796
MAB_2520c	MAB_2523c	160	0.100081
MAB_4502c	MAB_4503c	159	0.0992173
MAB_0862c	MAB_0887c	159	0.104713
MAB_4038c	MAB_4040c	159	0.149192
MAB_2664c	MAB_2688c	159	0.0950009
MAB_2587	MAB_2592c	159	0.093064
MAB_0861	MAB_0862c	159	0.108649
MAB_4598c	MAB_4604c	159	0.101176
MAB_2972	MAB_2977	159	0.127662
MAB_0628	MAB_0631c	159	0.0992735
MAB_0997c	MAB_0998	158	0.114709
MAB_0880	MAB_0920	158	0.100283
MAB_2434	MAB_2435	158	0.110555
MAB_2375	MAB_2403	158	0.10037
MAB_1121	MAB_1125c	157	0.171739
MAB_0813c	MAB_0816	157	0.106759
MAB_2965c	MAB_2971c	157	0.0997663
MAB_2962	MAB_2974c	157	0.105228
MAB_0824	MAB_0825	157	0.096723
MAB_2650	MAB_2678	157	0.113159
MAB_2962	MAB_2972	156	0.11154
MAB_4595c	MAB_4605c	156	0.10206
MAB_0859	MAB_0886c	156	0.0997836
MAB_3926	MAB_3927c	156	0.0950538
MAB_4600c	MAB_4603c	156	0.104644
MAB_2642c	MAB_2664c	156	0.0981881
MAB_2467	MAB_4810c	156	0.101843
MAB_0887c	MAB_2122	156	0.0982758
MAB_2530c	MAB_2535	156	0.092611
MAB_3401	MAB_3413c	156	0.102052
MAB_3902c	MAB_3907c	155	0.109005
MAB_2629	MAB_2635c	155	0.104579
MAB_2717c	MAB_2719c	155	0.0910487
MAB_0189c	MAB_0190c	155	0.102068
MAB_4596c	MAB_4609c	155	0.101285
MAB_2456	MAB_2464	155	0.120648
MAB_2590	MAB_2594	154	0.094768
MAB_4605c	MAB_4611c	154	0.113839
MAB_0880	MAB_0886c	154	0.110545
MAB_2535	MAB_2537c	154	0.092522
MAB_2636c	MAB_2664c	154	0.0939131
MAB_2155c	MAB_2156	154	0.0930969
MAB_0398c	MAB_0399c	153	0.100194
MAB_0885c	MAB_0886c	153	0.111302
MAB_3832c	MAB_3835c	153	0.107122
MAB_2456	MAB_2457c	152	0.105451
MAB_4604c	MAB_4606c	152	0.104201
MAB_4618	MAB_4626c	152	0.103968
MAB_4595c	MAB_4608	152	0.0987972
MAB_2625c	MAB_2635c	151	0.105886
MAB_4621c	MAB_4623c	151	0.107236
MAB_0429	MAB_0475	151	0.101184
MAB_4231	MAB_4233c	151	0.111045
MAB_4475	MAB_4481	151	0.0959915
MAB_2505c	MAB_2506c	151	0.0937203
MAB_0663	MAB_0664	151	0.0935728
MAB_0051	MAB_0056c	150	0.0925181
MAB_2612	MAB_2613	150	0.0993096
MAB_2587	MAB_2594	150	0.0929992
MAB_3692c	MAB_3694	150	0.127073
MAB_4596c	MAB_4610c	150	0.103013
MAB_2606c	MAB_2609	150	0.0941984
MAB_0817	MAB_2555	150	0.0981876
MAB_4031	MAB_4032	149	0.145048
MAB_3911	MAB_3912	149	0.149077
MAB_2530c	MAB_2531c	149	0.105247
MAB_0171	MAB_0174	149	0.094037
MAB_0402	MAB_0404c	149	0.0955254
MAB_4599c	MAB_4605c	149	0.102107
MAB_1040	MAB_1042c	149	0.103929
MAB_0430	MAB_0471	149	0.097056
MAB_4597c	MAB_4609c	149	0.0982385
MAB_3317c	MAB_3569c	149	0.105701
MAB_0411c	MAB_0413	148	0.107616
MAB_4691c	MAB_4693	148	0.10523
MAB_0421	MAB_0422c	148	0.102532
MAB_2971c	MAB_2972	147	0.179224
MAB_1520c	MAB_1521	147	0.102005
MAB_1002	MAB_1009c	147	0.0930422
MAB_0433	MAB_0472	147	0.115522
MAB_2456	MAB_2462	146	0.106019
MAB_2650	MAB_2690	146	0.102653
MAB_2606c	MAB_2607	146	0.0928826
MAB_1137c	MAB_1139	145	0.121182
MAB_1124c	MAB_1284c	145	0.103972
MAB_4599c	MAB_4604c	145	0.105159
MAB_2678	MAB_2696c	145	0.106119
MAB_0920	MAB_2122	145	0.100408
MAB_1039	MAB_1040	144	0.120515
MAB_4598c	MAB_4610c	144	0.101979
MAB_0998	MAB_0999	144	0.113472
MAB_2331	MAB_2332c	143	0.12107
MAB_4601c	MAB_4603c	143	0.100913
MAB_2687c	MAB_2694	143	0.0985187
MAB_0880	MAB_0923c	143	0.100324
MAB_3836c	MAB_3838c	143	0.119371
MAB_1121	MAB_1123	142	0.137482
MAB_0881	MAB_0883c	142	0.112785
MAB_0472	MAB_0475	142	0.108335
MAB_2650	MAB_2691c	142	0.10446
MAB_2116	MAB_2119c	142	0.097216
MAB_3924c	MAB_3927c	141	0.0984471
MAB_0995	MAB_0997c	141	0.104004
MAB_2456	MAB_2459	141	0.111478
MAB_4604c	MAB_4611c	141	0.109944
MAB_4233c	MAB_4238c	141	0.0994604
MAB_2972	MAB_2975c	140	0.115813
MAB_0400c	MAB_0406c	140	0.0931508
MAB_2688c	MAB_2689	140	0.104276
MAB_0750	MAB_0754c	140	0.107734
MAB_4603c	MAB_4608	140	0.105792
MAB_4229c	MAB_4233c	140	0.106508
MAB_1068c	MAB_1069c	139	0.170845
MAB_2116	MAB_4071	139	0.103
MAB_2664c	MAB_2679	139	0.0950441
MAB_2636c	MAB_2644c	139	0.110384
MAB_2610	MAB_2611	139	0.0934064
MAB_2664c	MAB_2694	139	0.0927012
MAB_4230c	MAB_4231	139	0.116456
MAB_0471	MAB_2373	139	0.0968314
MAB_4571	MAB_4572c	138	0.126977
MAB_2664c	MAB_2695	138	0.0942415
MAB_0974	MAB_0975c	138	0.0932474
MAB_0881	MAB_0886c	137	0.109748
MAB_0880	MAB_0885c	137	0.107867
MAB_2506c	MAB_2508	137	0.096023
MAB_4419	MAB_4422	137	0.110344
MAB_4598c	MAB_4608	137	0.0970676
MAB_0886c	MAB_0923c	137	0.106157
MAB_0990c	MAB_0993c	136	0.0974695
MAB_0094c	MAB_0097	136	0.0922849
MAB_1131	MAB_1132c	136	0.186646
MAB_3872c	MAB_3874c	136	0.103573
MAB_2635c	MAB_2639c	136	0.122134
MAB_0995	MAB_1006c	136	0.0968338
MAB_4597c	MAB_4604c	136	0.106218
MAB_4418	MAB_4422	135	0.103147
MAB_0881	MAB_0920	135	0.102257
MAB_4603c	MAB_4605c	135	0.101505
MAB_3317c	MAB_3402	135	0.0984282
MAB_4032	MAB_4040c	135	0.116516
MAB_2630	MAB_2664c	135	0.092222
MAB_3904	MAB_3911	135	0.11561
MAB_2643c	MAB_2664c	135	0.101352
MAB_4595c	MAB_4607c	135	0.103429
MAB_1522	MAB_1524c	134	0.128186
MAB_2964	MAB_2966c	134	0.114271
MAB_0471	MAB_2372	134	0.0976812
MAB_3922c	MAB_3927c	134	0.0910257
MAB_2650	MAB_2675	134	0.120635
MAB_2630	MAB_2635c	134	0.10315
MAB_0753c	MAB_0757	134	0.105783
MAB_2366	MAB_4289	133	0.107342
MAB_0403	MAB_0404c	133	0.0950462
MAB_0096	MAB_0097	133	0.0983432
MAB_4619	MAB_4621c	133	0.116849
MAB_2716c	MAB_2717c	133	0.08779
MAB_2650	MAB_2689	133	0.103059
MAB_0009	MAB_0010c	132	0.101153
MAB_4056c	MAB_4057c	132	0.114119
MAB_2372	MAB_2373	132	0.220782
MAB_1068c	MAB_1124c	132	0.101838
MAB_3838c	MAB_3840	132	0.112217
MAB_2678	MAB_2691c	132	0.101819
MAB_2666c	MAB_2667c	131	0.114865
MAB_4595c	MAB_4601c	131	0.10882
MAB_0422c	MAB_0423c	131	0.102231
MAB_0094c	MAB_0099	131	0.0989435
MAB_2371	MAB_2375	131	0.140453
MAB_0887c	MAB_2123	131	0.0966802
MAB_2650	MAB_2688c	131	0.107513
MAB_0430	MAB_0475	130	0.103317
MAB_0862c	MAB_0886c	130	0.103142
MAB_0877c	MAB_0880	130	0.109286
MAB_2679	MAB_2691c	130	0.106131
MAB_2431c	MAB_2432c	130	0.125031
MAB_2587	MAB_2593	130	0.0951142
MAB_4011c	MAB_4012c	129	0.186114
MAB_0858	MAB_0861	129	0.107554
MAB_0947c	MAB_0949c	129	0.0930636
MAB_2121c	MAB_4071	129	0.103867
MAB_3835c	MAB_3840	129	0.111257
MAB_2653c	MAB_2664c	128	0.115572
MAB_4240c	MAB_4242c	128	0.0912589
MAB_0431c	MAB_0473	127	0.107735
MAB_2966c	MAB_2969	127	0.123739
MAB_3882c	MAB_3884	127	0.106321
MAB_0859	MAB_0880	127	0.101233
MAB_0628	MAB_0632c	127	0.10149
MAB_2530c	MAB_2537c	127	0.0931804
MAB_3884	MAB_3885	127	0.104003
MAB_3569c	MAB_3586c	127	0.100322
MAB_1686	MAB_1695	127	0.0980372
MAB_0091	MAB_4618	127	0.0969492
MAB_0431c	MAB_0475	126	0.109505
MAB_0859	MAB_0881	126	0.101116
MAB_2650	MAB_2679	126	0.112926
MAB_0920	MAB_2123	126	0.102367
MAB_3910	MAB_3914c	125	0.124334
MAB_0429	MAB_0433	125	0.118019
MAB_0590c	MAB_0591	125	0.0972676
MAB_0428	MAB_0475	125	0.0987449
MAB_3317c	MAB_3401	125	0.0936534
MAB_0935c	MAB_0936c	124	0.123554
MAB_0883c	MAB_0887c	124	0.111629
MAB_0885c	MAB_0920	124	0.103962
MAB_4606c	MAB_4611c	124	0.115551

## Sheet: Fig 4E
Intracellualr M. abscessus load (fold change)
	EV control									MbtD kd									MbtE kd									MbtF kd									4071 kd									4072 kd
2	1.28313	0.704819	1.01205	0.977064	0.977064	1.04587	0.708543	1.19095	1.1005	0.752464	1.10405	1.14348	1.01105	0.878453	1.1105	0.914405	1.17119	0.914405	0.820022	0.904387	1.27559	1.12551	0.789474	1.08502	0.89955	0.953523	1.14693	1.11179	0.895865	0.992343	0.962871	0.985149	1.05198	1.22434	0.980947	0.794714	1.14964	0.843066	1.0073	0.796875	1.24687	0.95625	0.975	1.1775	0.8475	1.15988	0.55814	1.28198	0.852761
24	1.49096	1.35542	1.38253	0.639908	1.05275	0.928899	1.74121	0.678392	0.723618	0.56517	0.588171	0.808324	0.739227	1.2232	1.08398	0.80167	0.845511	0.970772	0.408324	0.563555	0.816648	0.558704	0.352227	0.619433	0.368816	0.44078	0.386807	0.468606	0.473201	0.280245	0.356436	0.388614	0.336634	0.575292	0.444376	0.411186	1.46715	0.437956	0.562044	0.60625	0.56875	0.275	0.445	0.45	0.365	0.505814	0.406977	0.633721	0.208589
48	4.35542	6.46988	3.36145	2.2844	2.38073	3.7844	3.84422	5.95477	4.32663	2.10953	1.01643	2.04381	1.08729	0.996685	1.64862	1.95407	2.2547	1.87056	1.26884	0.454443	1.88751	0.550607	0.990553	1.44939	1.85607	1.29835	1.74213	1.19449	1.32925	1.06891	1.42244	1.12706	1.06931	1.26982	0.945298	0.641672	5.17518	1.44526	3.63504	3.4625	2.8125	2.14375	3.435	3.675	3.065	2.66279	2.69186	2.0407	2.63395
[truncated: 5 more columns]
