# Supplementary material for: Mycobacterium abscessus pathogenesis identified by phenogenomic analyses
Source: Nat Microbiol. 2022 Aug 25;7(9):1431–41. doi: 10.1038/s41564-022-01204-x (PMC9418003; doi:10.1038/s41564-022-01204-x)
Supplement: Source Data Fig. 5 — Fig. 5c: Drosophila survival and virulence variants. Fig. 5d: Drosophila survival and outcomes in virulence variant. Fig. 5e: Growth and Drosophila survival in control and mutant strains (virulence genes). Fig. 5g: Drosophila survival in interacting in control and mutant strains (interacting gene). [file 41564_2022_1204_MOESM14_ESM.xlsx]

## Sheet: Fig 5C
MAB_0471 deletion	MAB_3317 K1835E	Drosophila survival (hours)
0	0	119.6
0	0	115.091
1	1	140.4
0	1	123.6
0	0	115.714
0	0	114.8
0	0	114.8
0	1	112.4
0	0	114.8
0	0	118.8
1	1	150
0	0	107.6
0	0	118.286
0	0	119.6
0	0	108
0	1	130.286
0	0	162.8
0	1	106.615
0	0	105.692
0	0	110
0	1	130
0	1	128.4
0	1	114
0	1	110.571
0	0	105.2
0	0	109.714
0	1	115.6
0	1	146.8
0	0	105.2
0	0	115.6
0	0	108.857
0	0	175.6
1	1	107.6
0	0	106
0	0	102.857
1	1	135.6
1	1	122
0	0	113.2
0	0	146.571
1	1	145.2
0	0	109.714
0	0	107.6
0	0	114.923
0	0	103.6
1	1	166
0	0	118.8
1	1	137.2
0	0	113.2
0	1	121.714
0	0	139.6
0	0	112.154
0	0	125.2
0	0	107.6
0	1	111.429
1	1	211.2
0	0	114.8
0	0	114.923
1	1	139.6
0	0	112.286
0	1	124.4
0	0	125.2
0	0	137.143
1	1	138
0	0	127.846
1	1	143.333
0	0	130.8
0	0	104.4
0	0	99.8
0	1	135.6
0	0	119.647
0	0	107.6
0	0	105.158
0	0	115.2
1	1	139.263
1	1	117.6
1	1	144.6
0	0	139
0	0	147.6
0	0	114.61
0	1	138.923
0	0	137.2
0	0	103.263
1	1	144
0	1	126
0	0	114.6
0	0	103.846
0	0	103.829
0	0	121.579
0	0	115.6
0	1	156.4
0	0	135.429
0	0	115.6
0	0	106
0	0	111.6
0	1	105.429
1	1	149.143
0	1	122
0	0	167.6
1	1	164.571
0	0	112.286
0	1	126.8
0	1	161.971
0	1	118
0	1	129.2
0	0	106.8
0	0	100.286
1	1	122
0	0	101.077
1	1	141.2
0	0	110.308
0	0	113.2
0	1	102.8
0	1	114.8
0	0	112.781
0	1	105.692
0	0	126
0	0	128
1	1	102.857
0	0	105.231
0	0	102
0	1	170
0	1	138
0	0	151.6
0	1	160.4
0	1	165.2
0	1	112.154
0	1	163.6
0	1	152.4
1	1	136.4
1	1	171.6
0	0	112.4
0	0	113.2
1	1	169.6
0	0	108.4
0	0	111.429
0	0	114
0	0	110.571
0	1	120.4
0	0	108.857
0	1	120.4
0	1	118.8
0	0	119.6
0	0	108.4
0	0	114
1	1	196.4
0	0	114
0	0	138.8
0	0	131.538
0	0	110.8
0	0	120.857
1	1	170.8
0	0	102
0	0	132.4
0	1	122.571
0	0	117.429
1	1	168.4
0	0	118.8
0	0	121.385
0	0	100.286
0	0	101.077
0	1	126
1	1	115.714
1	1	114
0	0	104.769
0	0	112.286
0	0	118
1	1	120
0	0	139.6
0	0	130.8
0	1	111.6
1	0	144.857
0	0	113.2
0	1	126
0	1	140.6
0	0	116.4
0	0	111.231
0	0	113
0	1	114
0	0	110.8
1	1	126
0	0	121.2
1	1	113.143
0	0	127.6
1	1	115.714
0	0	118
0	1	136.4
0	0	115.714
0	0	142.8
0	0	112.4
0	0	131.143
0	0	110.8
0	0	128.4
0	0	104.571
0	0	113.143
0	0	112.286
0	0	103.714
0	0	114
1	0	102.857
0	0	120
0	0	112.4
0	1	110.571
0	0	109.714
0	0	120.4
0	0	139.714
1	1	120.4
0	1	129.2
0	1	109.2
0	0	112.286
0	1	111.818
0	0	113.143
0	0	108.857
0	0	148.286
0	0	111.6
0	1	117.429
0	1	120.4
0	1	115
0	0	126
0	0	104.571
0	0	108.4
0	0	113.2
1	1	109.385
0	0	132.857
0	0	113.143
0	0	116.571
0	0	110.8
0	0	111.429
0	1	144.4
0	0	113.143
0	0	112.154
0	0	121.2
0	0	128.4
0	0	116.4
0	0	126
0	0	105.429
0	0	103.846
0	0	124.4
0	0	106.8
0	0	138.857
0	0	114
0	0	114
0	0	115.6
0	1	126
0	0	139.714
0	0	113.143
0	0	150
0	0	124.4
1	1	156.4
1	1	153.2
0	1	131.538
0	1	124.286
0	0	125.2
0	0	118.5
0	0	110.8
0	0	114
0	0	135.6
0	0	136.154
0	0	150.857
0	0	115.714
0	0	114.8
0	0	173.5
0	0	118.8
0	0	114
0	0	114
0	0	99.6
0	0	108
0	0	115.6
0	0	118
0	0	137.077
1	1	154.8
0	0	111.6
0	1	122.308
0	1	120.857
1	1	128.4
0	0	116.4
0	0	126.8
0	0	118.286
0	0	114
1	1	182.5
0	0	122.571
1	1	152.769
0	0	170
1	1	138
1	1	126
1	1	170.8
0	0	103
0	1	190.4
1	1	112.4
0	0	106.615
0	0	124.4
0	0	115.091
0	0	126.8
0	1	124.286
0	1	132.462
0	0	112.2
0	0	124.4
0	0	121.2
0	1	114
0	0	118
0	0	110
1	1	110
0	0	125.143
0	0	121.714
0	0	129.2
0	0	117.2
0	0	101.2
0	0	114
0	0	115.6
0	0	118.8
0	0	114
1	1	124.4
1	1	130
0	0	117.2
0	0	112.286
0	0	122.571
0	0	122
0	0	108.4
1	1	216
0	0	114
1	1	111.429
0	0	108
0	0	108.462
0	0	111.6
0	1	115.714
1	1	150.8
0	0	109.2
1	1	102.8
0	0	113.143
0	0	114.8
0	0	113.2
0	0	110.571
0	0	118.286

## Sheet: Fig 5D
Drosophila surival in hours (ancestral)	Drosophila surival in hours (MAB_0471 deletion)			Ancestral	MAB_0471 deletion
99.6	102.8		Cleared infection	106	9
99.8	102.857		Persistent infection	102	33
100.286	102.857
100.286	107.6
101.077	109.385
101.077	110
101.2	111.429
102	112.4
102	113.143
102.8	114
102.857	115.714
103	115.714
103.263	117.6
103.6	120
103.714	120.4
103.829	122
103.846	122
103.846	124.4
104.4	126
104.571	126
104.571	128.4
104.769	130
105.158	135.6
105.2	136.4
105.2	137.2
105.231	138
105.429	138
105.429	139.263
105.692	139.6
105.692	140.4
106	141.2
106	143.333
106.615	144
106.615	144.6
106.8	144.857
106.8	145.2
107.6	149.143
107.6	150
107.6	150.8
107.6	152.769
108	153.2
108	154.8
108	156.4
108.4	164.571
108.4	166
108.4	168.4
108.4	169.6
108.462	170.8
108.857	170.8
108.857	171.6
108.857	182.5
109.2	196.4
109.2	211.2
109.714	216
109.714
109.714
110
110
110.308
110.571
110.571
110.571
110.571
110.8
110.8
110.8
110.8
110.8
111.231
111.429
111.429
111.429
111.6
111.6
111.6
111.6
111.6
111.818
112.154
112.154
112.154
112.2
112.286
112.286
112.286
112.286
112.286
112.286
112.4
112.4
112.4
112.4
112.781
113
113.143
113.143
113.143
113.143
113.143
113.143
113.2
113.2
113.2
113.2
113.2
113.2
113.2
114
114
114
114
114
114
114
114
114
114
114
114
114
114
114
114
114.6
114.61
114.8
114.8
114.8
114.8
114.8
114.8
114.8
114.923
114.923
115
115.091
115.091
115.2
115.6
115.6
115.6
115.6
115.6
115.6
115.6
115.714
115.714
115.714
115.714
116.4
116.4
116.4
116.571
117.2
117.2
117.429
117.429
118
118
118
118
118
118.286
118.286
118.286
118.5
118.8
118.8
118.8
118.8
118.8
118.8
119.6
119.6
119.6
119.647
120
120.4
120.4
120.4
120.4
120.857
120.857
121.2
121.2
121.2
121.385
121.579
121.714
121.714
122
122
122.308
122.571
122.571
122.571
123.6
124.286
124.286
124.4
124.4
124.4
124.4
124.4
125.143
125.2
125.2
125.2
126
126
126
126
126
126
126
126.8
126.8
126.8
127.6
127.846
128
128.4
128.4
128.4
129.2
129.2
129.2
130
130.286
130.8
130.8
131.143
131.538
131.538
132.4
132.462
132.857
135.429
135.6
135.6
136.154
136.4
137.077
137.143
137.2
138
138.8
138.857
138.923
139
139.6
139.6
139.714
139.714
140.6
142.8
144.4
146.571
146.8
147.6
148.286
150
150.857
151.6
152.4
156.4
160.4
161.971
162.8
163.6
165.2
167.6
170
170
173.5
175.6
190.4

## Sheet: Fig 5E
GROWTH							DROSOPHILA SURVIVAL
Hours	EV	MAB_0471 KD	MAB_3317 KD	YidC KD			Strain/Condition	Time (days)	Event
0	0.03	0.04	0.05	0.02			EV	4.75	1
1	0.1	0.06	0.05	0.07			EV	4.75	1
2	0.4	0.33	0.38	0.1			EV	5.25	1
3	1.79	1.7	1.77	0.17			EV	5.25	1
4	3.97	3.98	3.7	1.17			EV	5.25	1
5	4.66	4.74	4.86	3.56			EV	5.25	1
							EV	5.25	1
							EV	5.25	1
							EV	5.25	1
							EV	5.25	1
							EV	5.75	1
							EV	5.75	1
							EV	5.75	1
							EV	5.75	1
							EV	5.75	1
							EV	5.75	1
							MAB_0471 KD	5.75	1
							MAB_0471 KD	6.25	1
							MAB_0471 KD	6.25	1
							MAB_0471 KD	6.25	1
							MAB_0471 KD	6.25	1
							MAB_0471 KD	6.75	1
							MAB_0471 KD	6.75	1
							MAB_0471 KD	6.75	1
							MAB_0471 KD	6.75	1
							MAB_0471 KD	6.75	1
							MAB_0471 KD	6.75	1
							MAB_0471 KD	6.75	1
							MAB_0471 KD	6.75	1
							MAB_0471 KD	6.75	1
							MAB_0471 KD	6.75	1
							MAB_0471 KD	6.75	1
							MAB_0471 KD	6.75	1
							MAB_0471 KD	6.75	1
							MAB_0471 KD	6.75	1
							MAB_0471 KD	7.25	1
							MAB_3317 KD	4.75	1
							MAB_3317 KD	4.75	1
							MAB_3317 KD	4.75	1
							MAB_3317 KD	6.25	1
							MAB_3317 KD	6.75	1
							MAB_3317 KD	6.75	1
							MAB_3317 KD	6.75	1
							MAB_3317 KD	6.75	1
							MAB_3317 KD	6.75	1
							MAB_3317 KD	7.25	1
							MAB_3317 KD	7.25	1
							MAB_3317 KD	7.25	1
							MAB_3317 KD	7.25	1
							MAB_3317 KD	7.25	1
							MAB_3317 KD	7.25	1
							MAB_3317 KD	7.75	1
							YidC KD	5.75	1
							YidC KD	6.75	1
							YidC KD	7.25	1
							YidC KD	7.25	1
							YidC KD	7.75	1
							YidC KD	7.75	1
							YidC KD	7.75	1
							YidC KD	7.75	1
							YidC KD	7.75	1
							YidC KD	7.75	1
							YidC KD	7.75	1
							YidC KD	7.75	1
							YidC KD	7.75	1
							YidC KD	7.75	1
							YidC KD	7.75	1
							YidC KD	8.75	1
							YidC KD	8.75	1
							YidC KD	8.75	1

## Sheet: Fig 5G
Strain/Condition	Time (days)	Event
EV	5.25	1
EV	5.25	1
EV	5.25	1
EV	5.25	1
EV	5.25	1
EV	5.75	1
EV	5.75	1
EV	5.75	1
EV	5.75	1
EV	5.75	1
EV	5.75	1
EV	5.75	1
EV	5.75	1
EV	5.75	1
EV	5.75	1
EV	5.75	1
EV	5.75	1
EV	5.75	1
EV	5.75	1
EV	5.75	1
MAB_0472 KD	6.75	1
MAB_0472 KD	6.75	1
MAB_0472 KD	6.75	1
MAB_0472 KD	6.75	1
MAB_0472 KD	6.75	1
MAB_0472 KD	6.75	1
MAB_0472 KD	6.75	1
MAB_0472 KD	6.75	1
MAB_0472 KD	6.75	1
MAB_0472 KD	6.75	1
MAB_0472 KD	6.75	1
MAB_0472 KD	6.75	1
MAB_0472 KD	6.75	1
MAB_0472 KD	6.75	1
MAB_0472 KD	6.75	1
MAB_0472 KD	7.25	1
MAB_0472 KD	7.25	1
MAB_0472 KD	7.25	1
MAB_0472 KD	8.25	1
YidC KD	4.75	1
YidC KD	4.75	1
YidC KD	7.25	1
YidC KD	7.75	1
YidC KD	7.75	1
YidC KD	7.75	1
YidC KD	7.75	1
YidC KD	7.75	1
YidC KD	7.75	1
YidC KD	7.75	1
YidC KD	7.75	1
YidC KD	8.25	1
YidC KD	8.25	1
YidC KD	8.25	1
YidC KD	8.25	1
YidC KD	8.75	1
YidC KD	9.25	1
